# Supplementary material for: The application of neutron imaging to examine ethene hydrogenation over a carbon-supported palladium catalyst
Source: Sci Rep. 2025 Mar 12;15:8579. doi: 10.1038/s41598-025-91179-6 (PMC11904201; doi:10.1038/s41598-025-91179-6)
Supplement: Supplementary file 3 — Supplementary Information 2. [file 41598_2025_91179_MOESM3_ESM.xlsx]

## Sheet: Notes
This file contains the Savitzky-Golay smoothed region of interest (ROI) grey value data relating to figures 1, 2, 3, 5, 6, and 7 in the manuscript entitled
"The application of neutron imaging to examine ethene hydrogenation over a carbon-supported palladium catalyst"
Hamish Cavaye,* Christos Ballas, Winfried Kockelmann, Stewart F. Parker, Paul Collier, Andrew P.E. York and David Lennon
*hamish.cavaye@stfc.ac.uk
*ISIS Pulsed Neutron and Muon Source, STFC Rutherford Appleton Laboratory, Chilton, OX11 0QX, UK.

## Sheet: Fig1_H2uptake_greyvalues
0	1	2	3	4	5	6	7
0	0.9997892202652168	1.000338256986876	0.9999923631132269	1.0004183151395425	1.0000864904454692	0.9997038607816967	0.9998608776384116
0.0833333	0.9997921333437046	1.0003236599134708	0.9999856788326328	1.0003807725793727	1.0000893968973463	0.9997393873933375	0.9998738445230112
0.18333333333333332	0.9997958751231673	1.0003091199380476	0.999979	1.000344870223995	1.0000916705787246	0.9997725699478005	0.9998863419877411
0.2833333333333333	0.9998004034976126	1.0002946376661654	0.9999735425073197	1.0003105841167579	1.00009	0.9998034792049916	0.9998983740134277
0.38333333333333336	0.9998056763610484	1.0002802137033844	0.9999680824004269	1.0002778903010099	1.0000944125148485	0.9998321859248164	0.9999099445808978
0.4666666666666667	0.9998116516074828	1.000265848655264	0.9999630222892604	1.0002467648200994	1.0000949272120256	0.9998587608671808	0.9999210576709777
0.5666666666666667	0.9998182871309235	1.0002515431273635	0.9999583581427333	1.0002171837173748	1.0000949020235677	0.9998832747919905	0.9999317172644943
0.6666666666666666	0.9998255408253784	1.000237297725243	0.9999540859297584	1.0001891230361846	1.00009	0.9999057984591513	0.9999419273422738
0.7666666666666667	0.9998333705848557	1.0002231130544619	0.99995	1.000162558819877	1.000093324874609	0.9999264026285688	0.9999516918851431
0.8666666666666667	0.9998417343033629	1.0002089897205795	0.9999467011801177	1.0001374671118008	1.00009	0.999945	0.9999610148739287
0.95	0.999851	1.000194928329156	0.9999435805812779	1.0001138239553045	1.0000898668376994	0.9999621355137976	0.9999699002894571
1.05	0.99986	1.0001809294857504	0.9999408357916423	1.0000916053937363	1.000087490539303	0.9999774057494204	0.999978
1.15	0.9998696081531439	1.0001669937959228	0.9999384627801239	1.0000707874704446	1.0000847136825664	0.999991	0.9999863743240489
1.25	0.9998796866478503	1.0001531218652326	0.9999364575156356	1.000051346228778	1.0000815594887056	1.0000031076062115	0.9999939709047654
1.35	0.9998900885716263	1.0001393142992394	0.9999348159670907	1.0000332577120847	1.0000780511789364	1.000013680747191	1.000001145835531
1.4333333333333333	0.9999007718184797	1.0001255717035027	0.9999335341034018	1.0000164979637136	1.000074211974475	1.0000228297097682	1.0000079030971725
1.5333333333333334	0.9999116942824186	1.0001118946835823	0.9999326078934822	1.0000010430270128	1.0000700650965368	1.000030625253848	1.0000142466705162
1.6333333333333333	0.9999228138574506	1.0000982838450378	0.9999320333062446	0.9999868689453306	1.000065633766338	1.0000371381393367	1.0000201805363889
1.7333333333333334	0.9999340884375839	1.0000847397934287	0.9999318063106022	0.9999739517620159	1.0000609412050945	1.00004	1.000025708675617
1.8333333333333333	0.9999454759168261	1.0000712631343147	0.9999319228754678	0.9999622675204168	1.0000560106340222	1.0000465989741634	1.0000308350690272
1.9333333333333333	0.9999569341891854	1.0000578544732552	0.9999323789697545	0.9999517922638819	1.0000508652743365	1.000049688443313	1.000035563697446
2.0166666666666666	0.9999684211486695	1.00004	0.9999331705623753	0.9999425020357596	1.0000455283472538	1.0000517782934943	1.0000398985417003
2.1166666666666667	0.9999798946892863	1.0000312435675387	0.9999342936222431	0.9999343728793983	1.0000400230739899	1.0000529392846131	1.0000438435826162
2.216666666666667	0.9999913127050438	1.000018042534001	0.9999357441182709	0.9999273808381466	1.0000343726757603	1.0000532421765753	1.0000474028010204
2.316666666666667	1.0000026330899499	1.0000049119207561	0.9999375180193717	0.9999215019553527	1.0000286003737813	1.0000527577292868	1.00005
2.4	1.0000138137380123	0.9999918523333642	0.9999396112944584	0.9999167122743653	1.0000227293892687	1.0000515567026529	1.0000533796936009
2.5	1.0000248125432392	0.9999788643773844	0.9999420199124441	0.9999129878385326	1.0000167829434383	1.00005	1.0000558053294297
2.6	1.000035587399638	0.9999659486583765	0.9999447398422417	0.9999103046912032	1.000010784257506	1.000047287950973	1.0000578610660535
2.7	1.0000460962012174	0.9999531057819001	0.9999477670527642	0.9999086388757256	1.0000047565526875	1.0000443617457384	1.0000595508842987
2.8	1.0000562968419846	0.9999403363535148	0.9999510975129247	0.999908	0.9999987230501988	1.000041002000782	1.0000608787649916
2.9	1.0000661472159478	0.9999276409787802	0.9999547271916359	0.9999082634137191	0.9999927069712559	1.0000372794760088	1.000061848688959
2.9833333333333334	1.0000756052171147	0.999915	0.999959	0.9999095058538872	0.9999867315370745	1.0000332649313255	1.0000624646370275
3.0833333333333335	1.0000846287394936	0.9999024748125017	0.9999628680803629	0.9999116697993008	0.9999808199688707	1.0000290291266374	1.0000627305900236
3.183333333333333	1.0000931756770919	0.9998900052320768	0.9999673712282047	0.9999147312933083	0.9999749954878601	1.00002	1.000062650528774
3.283333333333333	1.0001012039239179	0.9998776121275412	0.9999721574702491	0.9999186663792582	0.9999692813152588	1.0000201767768697	1.000062228434105
3.3666666666666667	1.0001086713739389	0.9998652961044143	0.9999772227753689	0.9999234511004585	0.9999637006722424	1.0000157017515614	1.000061468286803
3.466666666666667	1.0001173542656991	0.9998285347441962	1.000009636765057	0.9999173474092732	0.9999397054562654	0.9999963157842067	1.000045858325272
3.566666666666667	1.0000820363310374	0.999779	1.0000622024144674	0.9999285006913398	0.9999674271429297	1.0000006344945143	1.0000025594410773
3.6666666666666665	1.0000924653688352	0.9997634532412707	1.0000634279177596	0.9999104407031052	0.999953	1.0000139156816457	0.9999915130939776
3.7666666666666666	1.000114557103868	0.9997545421001928	1.0001460394412884	0.9999744755645826	0.9999867243807313	1.0000227137893687	1.000016157486057
3.85	1.0001444072192802	0.9997668030242524	1.0002413397690626	1.000026630648242	0.9999988922800291	1.0000315342700599	1.0000202959963032
3.95	1.0001935229773629	0.9997744496131222	1.0002454475240496	1.0000676151902967	0.9999841872247575	1.00002	1.0000653914660973
4.05	1.0001552175180732	0.9997636827624992	1.0002264444294242	1.0000661946231661	0.9999678558113835	1.0000713217839707	1.0000236717671245
4.15	1.000112687681938	0.9997299539244234	1.0002004075933755	1.0000631160960474	0.9999516320095719	1.000092832532281	1.0000321050519054
4.25	1.0001013550315867	0.9997084971767586	1.000158225383495	1.0001026940817537	0.9999291873568017	1.0000781324534969	1.0000542799189838
4.35	1.000102915760971	0.9996945665063849	1.0001862222059947	1.0001460969917915	0.9999379216955903	1.0001164870080876	1.00003
4.433333333333334	1.000098245654361	0.9996937588062901	1.0001591686927733	1.0001565709870017	0.9999467035127523	1.000122126112091	1.000019333414513
4.533333333333333	1.0000632487096304	0.9996422725427596	1.0000867783275165	1.000193346849747	0.9999483870964969	1.0001266878467023	1.0000056616325412
4.633333333333334	1.0000368471972179	0.9996481113481863	1.000098094468555	1.0002489538731323	0.9999561392714149	1.0001056636835715	1.0000680251786753
4.733333333333333	1.0000949003835975	0.9996616490338923	1.0000827309964881	1.0002747265034175	0.9999717947709239	1.0001105410705056	1.0000790518341125
4.816666666666666	1.000099997998847	0.999669	1.0000552769582756	1.0002917616420741	0.9999492194610804	1.000115025993224	1.0000353766960892
4.916666666666667	1.0001058586154241	0.9996534238914278	1.0000484417573525	1.0002853872550035	0.9999754332008283	1.0001147313620322	0.9999739293551864
5.016666666666667	1.000070694838174	0.9996647261725008	1.0000318577880631	1.0002342391938956	0.9999692322152156	1.0000949711438412	0.9999439727574674
5.116666666666666	1.0000814007129069	0.999657	1.0000243569328073	1.0002000764206251	0.9999565608021135	1.0000727047079572	1.0000048355103919
5.2	1.0000883374635352	0.9996803618241579	1.0000224792278363	1.0001732658765905	0.9999288233474679	1.0000826210917444	0.9999875459750519
5.3	1.0000724113879336	0.9996895613859602	1.0000137328508025	1.0001809430696464	0.9998938238029337	1.000079769892984	0.9999889726268983
5.55	1.0000583929011477	0.9997277977504068	1.0000542634597258	1.0001431077297573	0.9999181534733872	1.0000356407256894	0.999979
5.65	1.000012412027484	0.9997552554630775	1.0000392155612663	1.0001104588123901	0.9999094228311217	1.0000266777967108	0.9999777806028849
5.733333333333333	1.0000400548995665	0.999755	1.0000336711453364	1.000164948624959	0.9999119555732162	1.0000402423412416	1.0000155648844038
5.833333333333333	1.0000234611918466	0.9997466298448703	0.9999946496822353	1.0001199903703177	0.9999065388846803	1.0000489246986006	0.9999948507873531
5.933333333333334	1.000001552106064	0.9997490653056036	0.99997	1.0000978365191746	0.9998495149323775	1.0000799380793786	0.9999934011065966
6.033333333333333	0.9999868453048744	0.999734	0.9999686078887864	1.0000841639621676	0.9997872859313467	1.0000881401308375	0.9999407120824328
6.116666666666666	0.9999878518032635	0.9997533747802522	0.999952	1.0000505098224775	0.9997723239919795	1.000088736964205	0.9999071949402818
6.216666666666667	0.9999882401225714	0.9997376116866358	0.9999328964390997	1.0000103046826125	0.99984	1.0000555335916346	0.9999392306823655
6.316666666666666	0.999984	0.9997610052222375	0.9999345841926885	0.9999971022068842	0.9998825676187076	1.0000063295511765	0.9999125583511416
6.416666666666667	0.9999460697726217	0.9997776678069624	0.9999107902984447	1.0000032019769105	0.9998726971269831	1.0000087278288652	0.9998558320164392
6.516666666666667	0.9999467988594313	0.9997953661280791	0.999844	1.0000243495613599	0.9998816033748876	1.0000004548782122	0.9998707592504187
6.616666666666666	0.9999097961030773	0.9997905758382661	0.999795	1.0000317793744649	0.9999523920435951	1.0000056971190352	0.9998372179102505
6.7	0.9999276665096822	0.9997872557979638	0.9998191565970361	1.0000872331424067	0.9999311530880666	1.000013995987038	0.9998360045496621
6.8	0.9999062765434351	0.9997829639089894	0.9998120662232883	1.0000969329143619	0.9999125774693275	1.0000453324292264	0.9998033026996621
6.9	0.9999366152493593	0.9998034709358423	0.9998390728602273	1.0001332983346425	0.9999847870791947	1.0000768459124019	0.9998069556534971
7	0.9999338886790619	0.9997795238381032	0.999835	1.000120851355029	1.0000082905732757	1.00005	0.9998080133932212
7.1	0.9999049749932916	0.9997989978761075	0.9998342768019177	1.0001568747820473	0.9999725221022696	1.000062263934953	0.9998529795321917
7.183333333333334	0.9999226315481681	0.9997561265244548	0.9998576858927792	1.0001262393685217	0.9999950438125288	1.0000310950812978	0.9998648156627893
7.283333333333333	0.9999375274030877	0.999756	0.9999142638620164	1.0001164068506099	1.0000007581381718	1.0000376464223653	0.9998825288120889
7.383333333333334	0.999962	0.9997755010195988	0.9999628967313297	1.000155346084396	1.0000015990001376	1.0000794406367117	0.9999232682927639
7.483333333333333	0.9999566642658957	0.9997748806383293	0.9999550684466557	1.000172742925832	1.0000442786027348	1.0000945575555742	0.9998686848157831
7.566666666666666	0.9999614005021377	0.9997929806978002	1.0000030358968748	1.0001541374482221	1.0000743236558058	1.0000520786869906	0.9998687217241216
7.666666666666667	1.000000504782009	0.9997932556352885	0.9999965075228426	1.0001336801212908	1.0001108682661242	1.000051904203971	0.99982
7.766666666666667	0.9999829495474131	0.999799	1.000032421126207	1.000088131360842	1.0001014928185457	1.0000717220527642	0.9998272967126554
7.866666666666666	0.9999952325113702	0.9998120440752759	1.0000532720504591	1.000080529319559	1.0001428013691829	1.000070287726573	0.9998330889169875
7.966666666666667	1.0000148451431177	0.9998161487111419	1.0000678823952334	1.000075119473234	1.0001846038342161	1.0000883315979785	0.9998837880556659
8.066666666666666	1.000027187523881	0.999816	1.0000649229851688	1.0000517584869015	1.0002326205854142	1.0001641046284928	0.9998705128590424
8.15	1.000062391572476	0.9998221289318474	1.0000904461138531	1.0000629804613799	1.0002429683860599	1.0002562732345948	0.9999038978778335
8.25	1.0000802067831063	0.9998133932986549	1.0001019561219013	1.0000303499087233	1.0002075137290702	1.0002957739195786	0.9999731379637207
8.35	1.000073199158528	0.9998244817677349	1.000102544773145	1.000075652982151	1.0002369542631542	1.0003610350778371	0.9999947156014799
8.45	1.0001013805016385	0.9998756575917438	1.0001179131736413	1.0000703058684095	1.000272299220046	1.0003987620433112	1.0000066963742777
8.533333333333333	1.0001025611067023	0.9998784384522135	1.0001259720527274	1.0000230093285132	1.000247903361036	1.0003973680583103	1.0000200657012586
8.633333333333333	1.0001186318048263	0.9998865425042277	1.000139873189202	0.9999643011714366	1.0002216889778621	1.000409042395181	0.9999412307032823
8.733333333333333	1.0001241267865248	0.9998688721122718	1.0001592322860846	0.9999907546038693	1.0001740628913949	1.0004560163744112	0.9999143605396533
8.833333333333334	1.0000763716113614	0.9998806013496713	1.0001194908933504	0.9999425172719326	1.0001130872854604	1.0004301299096503	0.9999285474161248
8.916666666666666	1.0001225350971341	0.9998861791720527	1.0001097323295425	0.9998914096706524	1.0001149611361786	1.0004185609143412	0.9999108141244082
9.016666666666667	1.0001923887292659	0.9998654603424787	1.0001047766262732	0.9998525873741984	1.0000758885499708	1.0004608488627633	0.9998996510093296
9.116666666666667	1.0002435264177418	0.9998626717846932	1.000130944418561	0.9998164531926178	1.0000485397315888	1.0004772732247416	0.9998648496263576
9.216666666666667	1.0002479799500712	0.999849	1.0000970657721795	0.9997500311369079	1.0000356470734943	1.0004468432364353	0.9998081984189693
9.316666666666666	1.000283572350911	0.9998559057107064	1.0000848895709504	0.9997234043246278	1.0000852702700864	1.0004607843284228	0.9998187046897877
9.4	1.000315885016352	0.9998135275717198	1.0000939195511145	0.9997040495563251	1.000024671911659	1.0004047945967875	0.9997927084461106
9.5	1.0002826071091704	0.9998175497749985	1.0001090430771526	0.9997398032328761	0.9999880747980066	1.000324753087888	0.9997288299359537
9.6	1.0003178505215922	0.9998515737467526	1.0001147394330976	0.9996742233477055	0.9999745011860688	1.0003478969206643	0.9996979818983287
9.7	1.0003548048830955	0.9998388776181439	1.000117533548992	0.9996520722481693	0.9999359723075779	1.000303782246594	0.9997044444766879
9.783333333333333	1.0003445792420067	0.999812	1.000133952007413	0.9996188154927327	0.9999109485733312	1.0003091754248739	0.9996205492447646
9.883333333333333	1.000290232795799	0.9998054128434377	1.00012	0.9995086570615572	0.9998948211629795	1.0002660495314744	0.9996024106428076
10.15	1.0002649081364434	0.999807	1.000145926162734	0.9994958154182995	0.9998307409870888	1.0002643430465106	0.9996062805700527
10.233333333333333	1.000251825096097	0.9997774909497746	1.0001300437072294	0.9994651110929972	0.9998268818285504	1.00024	0.9995823586991661
10.333333333333334	1.0002417021768595	0.9997730183318839	1.000161211015168	0.9994161877334817	0.9998339781155174	1.000197519014919	0.9995927204300662
10.433333333333334	1.0002331469794454	0.9997565867407351	1.000190647210232	0.9993778423305597	0.9998176900173076	1.000205972815758	0.9995371833887614
10.533333333333333	1.0002384150558825	0.9997560732843385	1.000247912695958	0.9993496387640763	0.9997746994504825	1.0002183525793693	0.999508
10.633333333333333	1.0001993138531606	0.9997919122544586	1.0002699526661032	0.9993295508332172	0.9997623746106767	1.0002075985917436	0.9994757723686705
10.716666666666667	1.0002641280310418	0.9998074674639241	1.000249951328694	0.9993518418939296	0.9997748223286853	1.0001906433137984	0.9994693057311431
10.816666666666666	1.0002679023830072	0.9998024547699281	1.000230599727011	0.9993432510076299	0.9997333356056359	1.0001924140359064	0.9994831510095421
10.916666666666666	1.0002460208661295	0.9997907834420702	1.0002101566166803	0.9992958030208644	0.9996947849107278	1.0001623722331177	0.9994628089275637
11.016666666666667	1.0002136430984083	0.999785	1.0001227441759413	0.9992217028719842	0.999685	1.0001642700325766	0.9994201404976852
11.1	1.0001673808803564	0.9997629976944153	1.0000879970251029	0.9991844052471079	0.9996603678157827	1.0001439827816268	0.9993561912726125
11.2	1.0001883942311156	0.9997785481708354	1.0000558770817627	0.9991658628955089	0.9996226461805356	1.000082124681748	0.9993834422332937
11.3	1.000190427655093	0.9997623067809858	1.0000382734965527	0.9991266580803927	0.9996151854637553	1.0000727015486586	0.9993584665141563
11.4	1.0002613368062665	0.999798	1.0000395791618568	0.9991111494874588	0.9995962389555282	1.0000880276369104	0.9993004317762963
11.483333333333333	1.0002400431440766	0.9997868115733632	0.9999818213094567	0.9990951811532324	0.9995734194972664	1.000057012960959	0.9992736945721231
11.583333333333334	1.0002563943666696	0.9998080188622842	0.9999413421297898	0.9990877471459536	0.9995018224093591	1.000007203108804	0.9992303658762953
11.683333333333334	1.0002595842368283	0.9998729457288646	0.9999457406876091	0.9990635031286733	0.9994684289659805	0.999979	0.9992295360541543
11.783333333333333	1.000233742113193	0.9999148755862555	0.9999197575984415	0.9989986922520576	0.9993886638050336	0.99995	0.9991766431558118
11.883333333333333	1.000190468571861	0.9999232438169943	0.9998819824115054	0.9989315625219206	0.9993555510790829	0.9999113187951834	0.9991091048876888
11.983333333333333	1.0001938614427843	0.9999194276654725	0.9998645082668073	0.9988972040733956	0.9993634553901836	0.9998802156403686	0.9991346166524839
12.066666666666666	1.000171452258189	0.9999401675469601	0.9998674720965824	0.9988402988685842	0.9992943249274349	0.9997925189081106	0.999131
12.166666666666666	1.0001968570369586	0.9999485083889577	0.9998406617161244	0.9988261852938488	0.9992926321520544	0.9997595475127059	0.9991791772611889
12.266666666666667	1.0001942947721485	0.9999510533382383	0.9998637450682756	0.9988304756617861	0.9993115815354829	0.9997022405316401	0.9991935965675445
12.366666666666667	1.0001916544916825	0.9999877956530185	0.999911	0.9987931273479711	0.9993191540824827	0.9996161375325407	0.9992555925728482
12.466666666666667	1.0002027970420306	0.9999872528279721	0.9999359965417457	0.9987631862788391	0.9993538455541633	0.9995738281177716	0.9992442876307029
12.55	1.0001817218728726	0.9999513919718876	0.9999188023197894	0.9987064050107892	0.9993426123045528	0.9995140188507899	0.9992612058217498
12.65	1.0001895075642673	0.9999651105913526	0.9999026777953114	0.9986795015141834	0.9993333096241861	0.999454	0.9992658036078809
12.75	1.0001515645379664	0.9999399089248447	0.9999190940925472	0.9986318409085593	0.9993178629031451	0.9993438241370158	0.999214
12.85	1.000110651684676	0.9999554553149061	0.9999432709986494	0.9985600162551246	0.9993308308005012	0.999235	0.9991802899477514
12.95	1.0000496337085538	0.9999725030282828	0.9999095577994013	0.9984992728185997	0.9993185038675393	0.9991299917408146	0.9991027078720877
13.05	1.0000668933672079	1.0000168379248815	0.999907	0.9985092058643471	0.9993234565500164	0.9990194838353526	0.9991113889219161
13.15	1.0000293029558898	1.0000144918257183	0.9999172310210601	0.9984744248557961	0.999313	0.9989162099500548	0.9990594990983296
13.233333333333333	1.0000409175364862	1.0000128236265573	0.9998796217355118	0.9984769088259982	0.9992375897463593	0.9988404423974309	0.9990637520478545
13.333333333333334	1.0000186135909643	1.0000605329032912	0.9998376287226264	0.9984500431616025	0.9991706586882713	0.9987534619135521	0.9989994569264865
13.433333333333334	1.0000266093295227	1.0000615992828292	0.9998144741753546	0.9983981975657632	0.9991528210480195	0.9986932696301841	0.9989579726818524
13.533333333333333	1.0000095315814912	1.0000756257040344	0.9998004882613178	0.9983227056569786	0.999145	0.9986219692251765	0.998868
13.616666666666667	1.000060216523937	1.0000653521576623	0.9998264267732867	0.9982783136754052	0.9990651914348867	0.9984960016713051	0.9988588510399284
13.816666666666666	1.000069038683517	1.0000563142248071	0.9997875702138359	0.9982081467065592	0.9990409657141275	0.9984328410719419	0.998777
13.916666666666666	1.0000586573201624	1.000057117204441	0.9998010982544108	0.9981014938535613	0.9990558387498044	0.9983164111283213	0.9987118824890581
14	1.0000546520971898	1.000075596476607	0.9997661702141041	0.9980204931300185	0.9989717025519761	0.9982578296397114	0.9986296925477294
14.1	1.0000384364625914	1.0000854478332557	0.9997406225626301	0.9979714633269514	0.9989167054748952	0.9982191764793649	0.9985519561737315
14.2	1.000090796361771	1.0000831404954251	0.9996887405870865	0.997891	0.9989225958335876	0.9981558121017725	0.9985092665916989
14.3	1.0000989889362832	1.000107332279713	0.9996068524186399	0.9978292300771043	0.998879	0.9980789775758379	0.9984385832926074
14.4	1.0001096423943572	1.0001171333633125	0.9995716870384737	0.9977291558071133	0.9988350307940926	0.9980395825793373	0.9983347929676694
14.483333333333333	1.00012	1.0000919061935913	0.9995218593199344	0.997632	0.9988149110741309	0.9979762118114507	0.9982685911767328
14.583333333333334	1.000099728053437	1.0000726378060483	0.9994727379694459	0.9975141745286988	0.9987557134784679	0.9978658901496479	0.998218
14.683333333333334	1.0000850410571487	1.000030298822698	0.9993807825272302	0.9974557650223075	0.9986871300699448	0.997832	0.9981695793166893
14.783333333333333	1.0000780631605959	1.0000384149268489	0.9993252574109734	0.9973531760542476	0.9986208687236487	0.9977938076991266	0.9981352436902373
14.883333333333333	1.0000944496313022	1.0000138677013584	0.9992619650991601	0.9972827038477895	0.9985127559622677	0.9977528486405086	0.9980278740818542
14.966666666666667	1.0001072236651507	0.9999925752980241	0.9991869360402559	0.9971816789298071	0.9984044004744751	0.9976821979316131	0.9979071402475078
15.066666666666666	1.0001186660192807	0.9999702938896031	0.9991655716925483	0.9971243765076507	0.9983068641055718	0.9975890625546979	0.997797
15.166666666666666	1.0001077868311625	0.9999597227633303	0.9990766511767297	0.9970170686732593	0.998165	0.9974546342210828	0.9977025876596257
15.266666666666667	1.0001210560366007	0.9999509627874645	0.9989959324401163	0.9969236844418531	0.9980757424715876	0.997365	0.9975780345656797
15.366666666666667	1.000114886580313	0.9999490355201492	0.9989029060396338	0.9968141084786457	0.9980141395044636	0.9972634930730999	0.9974015960855206
15.45	1.0001818168181065	0.9999665127409427	0.9988409532466728	0.9967195770095728	0.997976	0.9971401054369277	0.9972937518208949
15.55	1.000179135969163	0.999949	0.9987553013364221	0.996649	0.9978710053659591	0.9970480173212432	0.9971951094236315
15.65	1.0002271663386204	0.9999346747257347	0.9986818381541632	0.996621	0.9977943006199997	0.9969629155202915	0.9970846175574848
15.75	1.0002593570659686	0.9999561776293288	0.9986042437046122	0.9965266748466078	0.9976738333576813	0.9968587607897015	0.9969957736895946
15.85	1.0002598032505436	0.9999575086133556	0.9985304646683133	0.9964087578127248	0.9975353844605194	0.9967678578758674	0.9969298424999444
15.933333333333334	1.0003205329248783	0.9999641339439183	0.9984508418658518	0.9963320618052947	0.9974114773824809	0.9966935443406998	0.9968132663311207
16.033333333333335	1.000330676691786	0.9999671706265263	0.9983423853836025	0.9963369325190763	0.9973336576369396	0.9966326895667542	0.9966931574076443
16.133333333333333	1.0003417254041416	0.9999692283699831	0.9982707976083898	0.9962890575241712	0.9972940960735039	0.9965688096533825	0.996654
16.233333333333334	1.0003411338436996	0.9999519817757279	0.9981840061532387	0.9962551515433025	0.9972110889208903	0.9964898184239304	0.9965700562184935
16.316666666666666	1.000355929871012	0.9999435222692277	0.9980836789896507	0.9961827393764924	0.9971359891128371	0.9964093512654595	0.9965057424235256
16.416666666666668	1.0004053376443454	0.9999481641840178	0.9980410576095419	0.9961177384983212	0.9970353059908738	0.996376	0.996427
16.516666666666666	1.0003932501953612	0.9999868182477375	0.9979821378726541	0.9960605758859308	0.9969692260687752	0.9963017799974323	0.996303
16.616666666666667	1.0004201883581616	0.9999521266320774	0.9978788878212943	0.9959761374873832	0.9968726729773202	0.9962588727825409	0.9962517769513137
16.7	1.0003884395651237	0.999926	0.99777	0.9958969381710092	0.9967640904987523	0.9962295247314273	0.9961970046320393
16.8	1.0003668108335193	0.9998947235273008	0.9976927596048139	0.9958177449265305	0.9966966134387922	0.9961962599364027	0.996168
16.9	1.0003793690176996	0.9999215271289396	0.9976024068500807	0.9957774918612561	0.9966034979497633	0.9961674358454797	0.9961364278048604
17	1.0004324146944386	0.9999077117910604	0.9975429321069109	0.9957519804428732	0.9965464563558041	0.9961425974468064	0.996114
17.1	1.0004466744827245	0.999931	0.9974426079747762	0.9956864658642544	0.9965293951205523	0.9960851451229717	0.9960367816763336
17.2	1.0004786627124724	0.9999327699141669	0.997388	0.9956364142684203	0.9964732094738386	0.9960325543976731	0.9960182585809009
17.3	1.0005111235821516	0.9999105351147052	0.9972772039779915	0.995619	0.9964137248027277	0.9960270011798723	0.9959045642655289
17.383333333333333	1.0005317380653787	0.9999001017584974	0.9971908014840419	0.9955899375345083	0.9963445161654468	0.9959789380301362	0.9959036927396892
17.483333333333334	1.000553730115064	0.999925	0.9970951086630061	0.9955942864599306	0.9963220330295612	0.995977	0.995889
17.583333333333332	1.0005597207350756	0.9999352925188604	0.9969873265134365	0.9955994281330744	0.9962924639812317	0.9959477703571709	0.9958752483550829
17.683333333333334	1.0005416207931603	0.999917	0.9968856861441513	0.9955620730499251	0.9962365015248055	0.995948	0.9958147227557217
17.783333333333335	1.0005632444945256	0.9999212627859216	0.9968243644705932	0.9955670956648062	0.9962336767955083	0.9959590750237256	0.9957435722895702
17.866666666666667	1.0005882643976483	0.9999231211723991	0.9967689948750824	0.995539	0.9961995143263142	0.9959537715778526	0.9957197637673517
17.966666666666665	1.000621307977548	0.999939	0.9967388788360274	0.9955244880538063	0.9961751127735038	0.9959323260265024	0.9957487903826928
18.066666666666666	1.0006210212546303	0.9999500998135125	0.9966939454894483	0.9955059762107084	0.9961232648891882	0.9959494662841561	0.9957661906109364
18.166666666666668	1.000626159604443	0.9999523539832363	0.9966731442736164	0.9955541212791679	0.9961451027253508	0.9960127205835517	0.995758
18.25	1.0006440266816161	0.9999606569454922	0.9966978154120805	0.9955921297723855	0.9961579165285223	0.9960138011596552	0.9957597600848997
18.35	1.0006183578664603	0.9999458665436866	0.9966685780900965	0.995596	0.9961152566087552	0.996026	0.9957720616901471
18.45	1.0006225857002808	0.9999806043760993	0.9966980378322294	0.9956061042908276	0.9961295353497969	0.996022	0.9958457481527029
18.65	1.0005620335370369	0.9999825328570873	0.9966852016988841	0.9956086680635908	0.9961605711010864	0.9960242238626744	0.9958879073264807
18.75	1.0005700545501284	0.9999527731143081	0.99667	0.9956144544759031	0.9962112362724477	0.9960605365424566	0.9958648338954368
18.833333333333332	1.0005966970486875	0.9999068276792028	0.996635	0.9956602021031367	0.9962322847657799	0.9960363680885482	0.9958772603465615
18.933333333333334	1.0006013659702693	0.9998939724154097	0.9966710621124073	0.9956794610253887	0.9962953540708325	0.9960675332740865	0.9959131712275143
19.033333333333335	1.0005954900205034	0.9998833314302294	0.9967245708149983	0.9957281035934354	0.9962914648572511	0.9960404705487984	0.9959008370038255
19.133333333333333	1.0005783502410346	0.9998959709098107	0.9967232310064434	0.9957227385489451	0.9963112156699856	0.9961051353084972	0.9959834773355886
19.216666666666665	1.0006085673942975	0.9998651601723367	0.9967798552505391	0.9957322378243723	0.9963859237829022	0.9960577148886888	0.995976
19.316666666666666	1.0005900540449506	0.9998557559276557	0.9968092256088309	0.9957187101845336	0.9963820468660362	0.9960313478867463	0.9959384815015386
19.416666666666668	1.000514294322265	0.9998214229775414	0.9968433458525492	0.9957502866154266	0.9963946571675257	0.9959958445505754	0.9959220927708542
19.5	1.0004490891852171	0.99984	0.9968255191681257	0.9957449631287844	0.9963868174531658	0.995964	0.995944
19.6	1.0003837999384817	0.999858	0.9967917515081678	0.9957449683220252	0.9963806252548818	0.9959708064083703	0.9959011117403969
19.7	1.0003768899704764	0.9998329648380883	0.9967942511628589	0.9957587749793329	0.9963881514370857	0.9959608052681876	0.9958438622820589
19.8	1.0003110132986348	0.9998556715948587	0.996788	0.9957466797499795	0.9963653774021612	0.9959674252233923	0.9958223354415816
19.883333333333333	1.0003222701688366	0.9998835139314162	0.9968044150804298	0.9957953367985362	0.9963092036871309	0.9959800387670055	0.9958002475570137
19.983333333333334	1.0003383488482076	0.9999240501314324	0.996824	0.995864	0.9962645164300766	0.9959405593448413	0.9958660363879686
20.083333333333332	1.0002886599007765	0.9999012663644524	0.9968288671326487	0.9958324249221678	0.9962937881404863	0.9959451440283109	0.9958662614428452
20.183333333333334	1.0003287179330087	0.9999364336679275	0.9968101553692736	0.9958387444416245	0.9962996836870177	0.9959839322613934	0.9958707212279697
20.266666666666666	1.0002916174072547	0.999944	0.9968241147465048	0.9958001733377894	0.9963086585966834	0.9959969451764297	0.9958155980778884
20.366666666666667	1.00033	0.9998925394604772	0.9967982261967356	0.995793	0.9963407838184427	0.9959957695577076	0.9958047369634793
20.466666666666665	1.000359987448274	0.9999202665903819	0.9968224145785578	0.9957944752570658	0.9963608338924441	0.9959815475448668	0.9957748254626047
20.566666666666666	1.0003545917847114	0.9999492374729634	0.9968130638993591	0.9957916653573582	0.9963290608268865	0.9960045598747296	0.9957688907913488
20.666666666666668	1.0003136010699383	0.9999818890909397	0.9968175271235493	0.995763	0.9963432268447671	0.9960662379524082	0.9957304952119794
20.75	1.00029	1.0000162003704185	0.9968436008839989	0.9957729345266482	0.9963717017060942	0.9961192578311859	0.9957153296121919
20.85	1.000319397186911	1.0000148057825147	0.9968197529763465	0.995832	0.9963958754364114	0.9961719138945264	0.9956901287240026
20.95	1.0002791195796341	1.0000086701641222	0.9966598290721289	0.9956633507688105	0.996285	0.996081	0.9955541053252818
21.05	1.0003485201665003	0.9999631987347487	0.9966431740004238	0.9956527670073756	0.9962821219390758	0.9960830652787601	0.995577
21.133333333333333	1.0003322702550774	0.9999240388539212	0.9967082095845314	0.9956722409185875	0.9962965135950355	0.9960864114026933	0.995554
21.233333333333334	1.000313765572346	0.999937	0.9967355814884332	0.995658	0.996303	0.9961571940007415	0.9956115975273347
21.333333333333332	1.000305146530562	0.999904	0.9967347285491459	0.9956939184389186	0.9963647940596307	0.996143	0.9957008228214306
21.433333333333334	1.000294044724588	0.9998852410748167	0.9967585978218237	0.9957360597002386	0.9963617869739196	0.9961566844817371	0.9956827049815291
21.533333333333335	1.0003240142181233	0.9998972188264487	0.9967990872048345	0.9958261288164062	0.996409	0.9962237311918419	0.9957037125470278
21.616666666666667	1.0003635868421106	0.999903	0.9968117900052166	0.995823	0.9964350030719342	0.9962463071083151	0.99569
21.716666666666665	1.0003809326805726	0.9998804167469285	0.9968245504194372	0.9958601644315794	0.9964699447947613	0.9962866261869363	0.9956784087381768
21.816666666666666	1.0004034910448993	0.9998534883830591	0.9968240152462303	0.9958769416631236	0.9965336742087326	0.9962976276278968	0.9957028156552534
21.916666666666668	1.0003971711397575	0.9998352486211544	0.9968598063109698	0.9959316517639993	0.9965741171434062	0.9963196905434297	0.9957161235821153
22	1.000442102323514	0.9998604779679363	0.9968595848769699	0.9959555869026764	0.9965899979529276	0.9963421729738058	0.9957422004347074
22.1	1.0004496460469614	0.9998580478953241	0.9968815476644101	0.9960025785292398	0.9966777850136848	0.9964054835415583	0.9957931581137225
22.2	1.0004298426473626	0.9998822290089372	0.9969262307445763	0.9960653550408275	0.9967202884781126	0.9964657483292098	0.9958728654082212
22.3	1.0004530989254536	0.9998614946560938	0.996951	0.9961487743159532	0.9967254906585699	0.9965082935939461	0.9958873561157336
22.383333333333333	1.0004275713396167	0.9998282638343404	0.9969163197227637	0.9961770343929071	0.9967152469866687	0.9965716960346105	0.9959032436230224
22.483333333333334	1.0004733303340525	0.9998256428815833	0.9969256174268502	0.9962173736891068	0.9967317937502358	0.9966334727062273	0.995907
22.583333333333332	1.0004967759461876	0.999826	0.9969494299153991	0.996171	0.9967153310178793	0.9966584844141693	0.9959134498400973
22.683333333333334	1.000475898647343	0.9998149204845311	0.9969710411005932	0.9962320744326707	0.99674	0.9966844616682912	0.9959651291328506
22.783333333333335	1.000471611749912	0.999829	0.9969695427062333	0.9962721534445029	0.9967796271827682	0.9967264852636747	0.9959523522469648
22.866666666666667	1.0004719959198682	0.9998336118859075	0.9969982126435004	0.9963521226361639	0.9968264604227943	0.9967685957039213	0.995977
22.966666666666665	1.000487299578738	0.999843	0.9970053026081875	0.9962973024304778	0.9968331769047218	0.9967786935253488	0.9960408035196936
23.066666666666666	1.0004885772103684	0.9998430311875447	0.9970131143600838	0.9962824876633286	0.9968308087237485	0.9967656848080624	0.996011
23.166666666666668	1.0004786102131202	0.9998452027778657	0.9969914697141795	0.9962272499215638	0.9968192328341725	0.9967574849792138	0.9960478190428369
23.25	1.000492552982827	0.9998703231024134	0.997053	0.9962263167536678	0.9968219934495872	0.9967869557272164	0.9960395990766684
23.35	1.0004711273669165	0.999878	0.9970083246972601	0.9962151188104459	0.996772	0.9967706013554973	0.9960971643437444
23.45	1.000502262033516	0.9998871455186472	0.9969521757980417	0.9961746186191599	0.9967123838770657	0.9967693797049159	0.9961499502253884
23.55	1.0005101442560225	0.9999143555007993	0.9969550066494502	0.9961449014352141	0.9966990085373844	0.9967920986652249	0.9961400423101802
23.65	1.000577753221473	0.999902	0.9969661464389299	0.996177	0.9967240251731518	0.9967697867005177	0.9961362683543682
23.75	1.0005871001250937	0.9999090168565965	0.9969622159219934	0.9961475799230406	0.9967114397943138	0.9968188464528484	0.9960750360899011
23.85	1.0005682913168357	0.9998999412075937	0.9969486904412354	0.9961021720393805	0.9967061342879506	0.9968129875601875	0.9960487989792646
23.933333333333334	1.0005698962139324	0.9999147986033114	0.9968972962678032	0.9960765259031347	0.996709	0.9968378843388135	0.9959464894014544
24.033333333333335	1.000572417653077	0.9998958271035402	0.9969271390380182	0.9960825919111351	0.9967276885903971	0.996845	0.9959153649847996
24.133333333333333	1.0005726294949526	0.999887	0.9969280328289216	0.996144	0.9967111619520879	0.9968350053805494	0.9958586442637141
24.233333333333334	1.0005955951993093	0.9999037917320696	0.9968993609610732	0.9961341500200881	0.9966853866835106	0.9968558007188744	0.9958357695463652
24.8	1.0005953379205987	0.9998986189772534	0.9968691273489042	0.9961205861706288	0.9966824781690525	0.9968923332971723	0.9957907352126593
24.9	1.0006065299590234	0.9998799766737051	0.9968539881626745	0.9960583705469237	0.9966889999920752	0.9969062053240243	0.9957273035142564
25	1.000613776469494	0.9998668736807917	0.9968596821279896	0.9959932679403672	0.9966508508077275	0.996965	0.9957099430142421
25.1	1.0006356121458841	0.9998986039195984	0.9968666733189776	0.9959595793114068	0.9966113192461972	0.9969768186694725	0.9956741024997329
25.183333333333334	1.0006365615912167	0.9998807120288206	0.9968899202433038	0.9959049985622832	0.9965723298225171	0.9969155163910564	0.9957015819833644
25.283333333333335	1.0006021417700441	0.9998816615391974	0.9968474574061237	0.9958627169129783	0.9965723843265947	0.9969382752299936	0.9956990296503845
25.383333333333333	1.0005802024488677	0.9998783960100119	0.9968483080370566	0.9958675687136351	0.9965100087849927	0.9969289795177075	0.995679
25.483333333333334	1.0005980561683665	0.9998982834847522	0.9968319007889874	0.9959100729164346	0.9964887053470848	0.9969582739139395	0.9956426470830849
25.566666666666666	1.0005756757727438	0.9998679884897986	0.9968358340337682	0.9958843231383164	0.9964728531498069	0.9969344361213355	0.9956003891310661
25.666666666666668	1.0005324583650377	0.9998826657200905	0.9967499429747523	0.9958350928744873	0.9964124705782242	0.9969338160962642	0.9955923342004627
25.766666666666666	1.0005396592662799	0.9998894366515659	0.9967140920608251	0.9958501839921452	0.9964096542377242	0.9968655856390661	0.9955873292653938
25.866666666666667	1.0005279096968605	0.9998945543995884	0.9966202839822283	0.9958016801620733	0.9963403856590114	0.9968511522145662	0.9955058288390971
25.966666666666665	1.0005233469611137	0.9998765438282282	0.9966018320744395	0.9958488716616418	0.9962849634332602	0.9968631867137906	0.9955120205164598
26.066666666666666	1.0004887305751913	0.999892	0.9965870731061712	0.9958507424252799	0.9962434081316218	0.9968208035435074	0.9955370212590061
26.15	1.0004736211180223	0.9998925869754964	0.9966011950346632	0.9957939641365481	0.9962405016953025	0.9967811783853963	0.9954888975678484
26.25	1.0004332910590474	0.9998957906283312	0.9965835973582379	0.9957844312028169	0.9962259975945769	0.9967272405256911	0.9954864463834353
26.35	1.000406398466932	0.9999549721709722	0.9965458677694136	0.9957930587958859	0.996229	0.9966844564263071	0.995469
26.45	1.0004061522515237	0.9999084814897666	0.9965289264826149	0.9957846857920256	0.9961888760979368	0.9966100615056648	0.9954537554074382
26.55	1.000349126494597	0.9998911557809491	0.9965190710536719	0.9957927231475333	0.9961158584928145	0.9965880755303854	0.9954388053431663
26.633333333333333	1.0003082229070936	0.9999058518329607	0.9964850327878246	0.9957890179014103	0.9960655735897127	0.9965657012678253	0.9954224276280145
26.733333333333334	1.0003192788361392	0.9999211513055806	0.9964654094179631	0.9958059893370291	0.9960323814647564	0.9965983047633697	0.9954023186883265
26.833333333333332	1.0003180677679264	0.9999088606884791	0.9964791621916768	0.9958196589135255	0.996009	0.996616	0.9953944840172392
26.933333333333334	1.0003318998625657	0.999926	0.9964849803225898	0.9958706933862029	0.9959992126024824	0.9966033422881193	0.9953637658599062
27.033333333333335	1.0003126734043206	0.9999342650243992	0.9965197962860306	0.9958718628382072	0.9959532867075449	0.9965724313382321	0.9953505254546217
27.116666666666667	1.0003366788390196	0.9999452952539528	0.9965240937919252	0.9958894683117712	0.9959670060133188	0.996547	0.9953422794148699
27.216666666666665	1.0003039126973294	0.9999622590036682	0.9964718877846019	0.9958490481960607	0.9959600518507331	0.9964892104381923	0.9953264368676534
27.316666666666666	1.0003149324826577	0.9999376438719134	0.99645	0.9957564419648124	0.9959634489254046	0.9965081932943103	0.9952787268465049
27.416666666666668	1.0003618945738704	0.9999833927898659	0.9964011143405213	0.9957730833220558	0.9959017304916064	0.9964684774590098	0.9952201801087703
27.5	1.0003555979285033	0.9999727937498125	0.9964146363181893	0.9957746123857136	0.9959066171299229	0.9964034445832034	0.9952011714783346
27.6	1.0003439613039953	1.0000333679808473	0.996423	0.9957608843363783	0.9959557734983921	0.9963386196671866	0.9951760245212998
27.7	1.000319471567592	1.0000927760895348	0.9964405568905821	0.9957301231190996	0.9959279959306951	0.9963099088392006	0.9951700432974646
27.8	1.0002809788696068	1.0000846340431229	0.9963762691159763	0.9957143453038451	0.9959136527095847	0.9962919128302441	0.995181
27.9	1.0002863271334341	1.000067690709122	0.9963989544403772	0.9956983409936694	0.9959374557398611	0.996251	0.9952170039900224
27.983333333333334	1.000302161197991	1.0000446950219684	0.996345	0.9957170607237679	0.9959418313488795	0.996225	0.9951792070540803
28.083333333333332	1.0003280615653176	1.0000087426712978	0.9962902374385426	0.9957296104212959	0.9959317680869427	0.9961674952268791	0.9951663800048227
28.183333333333334	1.0002966426411644	0.9999732278231845	0.9962458083422596	0.9957157566278175	0.9958992487107032	0.9960970593491323	0.9951861180604868
28.283333333333335	1.0003468077310524	0.9999401352986333	0.9963516177792996	0.9958777103211706	0.9960548092313473	0.9961992543131418	0.9953436164486607
28.383333333333333	1.0003034377048607	0.9999530755579893	0.9964084289653417	0.9958902959755721	0.9960976241347752	0.9961702692633564	0.995349
28.466666666666665	1.0003124127583354	0.9999534011096975	0.9964148456657745	0.9959103276296324	0.9961836776786916	0.9961990758520888	0.9954124860941423
28.566666666666666	1.0003062502895805	0.9999315875162971	0.9964425691626518	0.9959543425635684	0.9962340110674696	0.9961671888211708	0.9954122464426733
28.666666666666668	1.0003325775145169	0.9999404248057908	0.9964682239637214	0.9959851657647268	0.99624	0.9961919034347778	0.9953887656379093
28.766666666666666	1.0003586761859433	0.9999269265637587	0.9965017754866116	0.9960501592357344	0.996283	0.9961913481568255	0.9954237510856544
28.866666666666667	1.0003588779049712	0.999919	0.9964548305481857	0.9960459347323006	0.9962789571908798	0.9962177516838214	0.9954398192348376
28.95	1.0003478727085973	0.9999237189685837	0.9964883491781837	0.9961138317816396	0.9963166456117121	0.9962130767568147	0.9954507768760943
29.05	1.0003415133975815	0.9998978994684015	0.9965236774109029	0.996164	0.9963280877818761	0.9962073990751383	0.9954403600199573
29.15	1.0003084044813393	0.9999061202910008	0.9965148950782357	0.9961889319691396	0.9963489613719088	0.996187	0.9954487147842789
29.25	1.0003052931755514	0.9999128669979542	0.9965512816787235	0.9962342955826876	0.9963647748377106	0.9962034718992969	0.9954656245989062
29.333333333333332	1.000271290249621	0.9998970168337851	0.9965756819505655	0.9962188893476227	0.9963840143993561	0.9962386986626971	0.9954526914951146
29.433333333333334	1.0003005241831902	0.9999044617935339	0.9966262545769401	0.9962293403523703	0.9963557267068541	0.9962195086562734	0.995501
29.533333333333335	1.0002981881992414	0.9998813996403044	0.9966297153286812	0.9962620834812763	0.9963323605501572	0.9962216373389394	0.9954703252379072
29.633333333333333	1.0002880074750047	0.9998897240907253	0.9966011759084633	0.9962460447128278	0.9963244424903006	0.9962121354211304	0.9955158777797668
29.733333333333334	1.0003003820743854	0.9999054914412859	0.9966370880308654	0.9962253431700551	0.9963543139662002	0.9961918299070754	0.9955256111602672
29.816666666666666	1.00026	0.9999265209271091	0.9966472781039927	0.9962064480393238	0.9963898080327465	0.9962304707505518	0.995552
29.916666666666668	1.000205861393082	0.9999160074244372	0.996635	0.996204	0.9964081820038415	0.9962087008322105	0.9955848848244564
30.016666666666666	1.0002023685403787	0.999909	0.9966318393658968	0.9961714036729031	0.9964167236036067	0.9962303382392533	0.9955604783367263
30.116666666666667	1.0002239413513954	0.9998944311104042	0.9966389264150116	0.9961524246324683	0.9964684609272276	0.9961994032211076	0.9955691100842552
30.2	1.0001991503290495	0.9998790745196474	0.9966349256265279	0.9960896003635713	0.996481	0.9962303922641849	0.9956236771509225
30.3	1.000188107698111	0.9998962785011157	0.9966601542719915	0.9960567223892368	0.9965215725026111	0.9962353729030569	0.9956039519042944
30.4	1.0001882598176375	0.9999402510533968	0.996653	0.9960353212027236	0.9965247054976741	0.9962432828211587	0.9956233531072942
30.5	1.0002253573117932	0.9999477749375472	0.9966417671823785	0.996047	0.9965014506987347	0.9963041938889023	0.9955581540914034
30.6	1.0002182177594234	0.999933	0.996632	0.9960470226101289	0.9964239316630349	0.9962934120376971	0.9955205463034115
30.683333333333334	1.00026	0.9999385407944532	0.9966795039813341	0.9960340094265948	0.996452	0.9962964802300838	0.9954638980110596
30.783333333333335	1.0002852222475522	0.9999071922830778	0.9967095690986927	0.9960858650536392	0.9964923120284767	0.9963066623037139	0.995468
30.883333333333333	1.0003177871873943	0.9998938750747786	0.9967204201677266	0.9960924195732002	0.9964854786070413	0.9963486857846134	0.9954642973627791
30.983333333333334	1.0003003172124747	0.9998867600593112	0.9967160391323108	0.9960303580215978	0.9964375093538544	0.9963620949372151	0.9954653053994007
31.083333333333332	1.0003014202391727	0.9999060269325595	0.9966916368835348	0.9960659155269375	0.9964688771672772	0.996295	0.9954412447699074
31.166666666666668	1.0003336839147963	0.9998959401247427	0.9966843256123173	0.9960479599721991	0.9965148310656872	0.996301	0.9953907932321492
31.266666666666666	1.0003414572415301	0.9998940067310356	0.9966537051248096	0.9960475306142256	0.9964790577764945	0.9963191005236006	0.9954485152570848
31.366666666666667	1.0003542500417157	0.9998884463398233	0.9966054116786236	0.9960255411942459	0.9964562195953435	0.996331	0.995476
31.466666666666665	1.0003736079245886	0.9998970001695511	0.9965647383735319	0.9959824594425127	0.9964507726484558	0.9963506882641705	0.995509
31.566666666666666	1.0003736798903624	0.9999082494496073	0.9965455145042714	0.9959751282401792	0.9964501507581207	0.9963576904158707	0.99551
31.65	1.0003943758812606	0.9998997227352642	0.9966001244599636	0.995965	0.9964540557061834	0.9963270831969264	0.9955005097068261
31.75	1.0003868616265474	0.9999263598071217	0.9965771038366494	0.995991	0.9963515872190232	0.9962875016214093	0.9955247767401938
31.85	1.0003929102807154	0.9999093667698544	0.9965499240742854	0.9960104539715187	0.9963692827372039	0.996258	0.9954932559498904
31.95	1.0004095525872152	0.9998917650287258	0.9965363271017503	0.9960139241114312	0.9964194847885168	0.9962222295686589	0.9955347123892835
32.05	1.0003715612165198	0.999896	0.9964898788546865	0.9960080749999172	0.9963995908556501	0.9962526647792899	0.9955319324610278
32.13333333333333	1.0003585016090417	0.9998869988222127	0.9964849341369596	0.996009	0.9963773673312006	0.9962243192191851	0.9955316880165772
32.233333333333334	1.0003681958717532	0.9998550948750567	0.9964453632356702	0.9960179094730437	0.9963862035958371	0.996237	0.9955031987492049
32.333333333333336	1.00034	0.9998279194406382	0.9964353078768107	0.9959932584969193	0.9963825252273114	0.9962067204966538	0.9955513921336485
32.43333333333333	1.0003368206107464	0.9998107747201108	0.9963770494695678	0.9959978349556718	0.9963610430186164	0.9962511353989163	0.9955915769949695
32.53333333333333	1.0003998848212066	0.9997948273264706	0.9964034849150909	0.9960617289773193	0.9963412402050434	0.9962436424145611	0.9956037060136239
32.61666666666667	1.0003569877488978	0.9997693729209457	0.9964485060046326	0.9960356763793783	0.9963496124670865	0.9962989768126096	0.9956012348830328
32.71666666666667	1.0003272979529045	0.9997847364343925	0.9964915448075364	0.9960649836311228	0.996356	0.9963299781459596	0.9956312650869183
32.81666666666667	1.0003504818713802	0.9997841092199203	0.9965028190227397	0.9960695210785757	0.9963734995100915	0.9963253431334295	0.9955815511153212
32.916666666666664	1.0003660253222577	0.9997595530359009	0.9965183918794741	0.9960649852286766	0.9963818520546495	0.9963194894654068	0.9955403472506081
33.016666666666666	1.000346435236885	0.999719	0.996491	0.9961125004784012	0.9963891353602702	0.9963190215827664	0.9955764745293373
33.1	1.0003821331297813	0.9997213860234994	0.9964709524236183	0.9961515078228034	0.9963982549195043	0.9962986798512614	0.9955381590046573
33.2	1.0004133185647925	0.9996656098739746	0.9964593647473226	0.9961133157349349	0.996329	0.9963198574473712	0.9955404230903278
33.3	1.0004405348385563	0.9996937280512843	0.9964611003378493	0.9961439312124244	0.9963719769757708	0.9963366738653543	0.9954913628005744
33.4	1.0004474155873064	0.9996946863321264	0.9964747331003079	0.9961146223535886	0.9963820929974888	0.9963910054462877	0.9954988520998591
33.65	1.0004470424918643	0.9997084262139401	0.9964560678644124	0.9960931144886593	0.9963990334904353	0.996404	0.9955451574704938
33.75	1.0004313225558465	0.999746	0.996407	0.9959963763703472	0.996361	0.9963521854814502	0.9954994345660805
33.833333333333336	1.000416746786144	0.9997772180124701	0.996406	0.9959629619363908	0.9963279569734759	0.9962668736021748	0.9954478319919587
33.93333333333333	1.000416449487671	0.9997970906889286	0.9964147947892715	0.9959241079988418	0.9963080975141525	0.9962360225008746	0.9955215261387466
34.03333333333333	1.000407395134701	0.9998272639180817	0.9964107553590269	0.9959227848192813	0.9962651345199242	0.99622	0.9955748051111786
34.13333333333333	1.0004052241002621	0.9998358893698988	0.9964091359139569	0.9959136785157608	0.9962739293095716	0.996197	0.9955833100111952
34.233333333333334	1.0004186901752918	0.9998382335513745	0.9964366781169401	0.9959583926809346	0.9963010164476195	0.9962179906468306	0.995601
34.31666666666667	1.0003883567336689	0.9998450732762976	0.996471	0.9960195375885885	0.9963498213079336	0.9962014774937598	0.9956425663706986
34.416666666666664	1.0003767356259556	0.9998237927761874	0.9965148285114117	0.9960058131409018	0.996421	0.9962315246784577	0.9956761965665647
34.516666666666666	1.0003909420718446	0.9998312528418308	0.9964876330448211	0.9959892576628829	0.9964134221695388	0.9962672867417566	0.9956680141474024
34.61666666666667	1.0004746491277259	0.999829	0.996494	0.9960103265094096	0.9963909833896197	0.9963247322647735	0.9957179923466906
34.7	1.000510258564663	0.9998333454126698	0.9965102184135342	0.9961006936515472	0.9963987806933086	0.996354	0.9957778952497057
34.8	1.0005688219993334	0.9998092777844755	0.996566	0.9961287064176984	0.9964891365776907	0.9963708873947427	0.9958134985770287
34.9	1.0005922264725515	0.9997837794154628	0.996534	0.9961520263707523	0.9965261971336824	0.9964295682116078	0.9958341953729611
35	1.0005965975854887	0.9997887713511757	0.9965365542996832	0.9961502460894388	0.9965189225610974	0.9964735118094276	0.9958420056509821
35.1	1.0005885466131128	0.999789	0.9965885222822888	0.9961858500561616	0.996531	0.9964624124625896	0.9958836582862686
35.21666666666667	1.0006440259373817	0.9998208156558412	0.9966446032658254	0.9961723212312721	0.9965957018532206	0.9965276077092291	0.9959417537665503
35.31666666666667	1.0006216260697307	0.9998135451860585	0.9966751452345177	0.9961903674483579	0.9965749641219626	0.9965181077168345	0.9959367255658959
35.416666666666664	1.0006460369222048	0.9998004014707795	0.9966930646598622	0.9962266408650621	0.9966253073469571	0.9965845172570071	0.9959486590665729
35.5	1.000673461586475	0.9998204219524779	0.9966933368741833	0.996241	0.9966024577158256	0.9965617670899514	0.9959775052588555
35.6	1.0007155456557035	0.9998082851614408	0.9966625329628838	0.9962878822434813	0.9965852471849375	0.9965523433046493	0.9960158449113825
35.7	1.0007123130432307	0.9998459472753785	0.9966721888141892	0.9963376567865987	0.9965459931433426	0.9966086226960914	0.9960614110400963
35.8	1.000691624618715	0.9998335515588077	0.9966627484162521	0.9963615225938425	0.9965423513831019	0.9966659860345572	0.9960679424732665
35.9	1.0006702481867396	0.9998215254329376	0.9966591181070696	0.9963881305025357	0.9965382545670088	0.9966710613668135	0.996082
36	1.0006761959999648	0.9998083990257827	0.9966117322126853	0.9963358105537505	0.9965646813593299	0.9967155847919085	0.996151
36.083333333333336	1.0006902314205337	0.9998138249719468	0.9966264592915933	0.996257	0.9965390830687255	0.9966935825783894	0.9961880279717875
36.18333333333333	1.000723076645877	0.9998092546386961	0.9966287919034662	0.9962828452065083	0.99654	0.9967718360734561	0.9961809769853365
36.28333333333333	1.0007195560301512	0.9998148493595167	0.9966197007032392	0.9962652692733757	0.9965354148945176	0.9967940750296866	0.9961841733226179
36.38333333333333	1.000671848270841	0.9998280351345783	0.9966013145128647	0.9963052071652096	0.9965826997676464	0.9967996762695199	0.9962273590864956
36.46666666666667	1.0006482175370837	0.9998486631756778	0.9965734943733444	0.9963439727425575	0.9966128051352674	0.9968462435630651	0.9961720956626067
36.56666666666667	1.0006596885344228	0.9998643090617587	0.9965561314827558	0.9963047379923905	0.9965993185441038	0.9968507588703261	0.9962045573842186
36.666666666666664	1.0006535522911666	0.9998668955394903	0.9965646918819755	0.9962863407284446	0.9966142679788264	0.9969013532727683	0.9961504712141851
36.766666666666666	1.000636706442195	0.9998703292085315	0.9965397424083426	0.9962595432056623	0.9965961930344999	0.9968986358527262	0.9961254089954032
36.86666666666667	1.0006677746546995	0.9998612986611839	0.9965267567789172	0.9962031097237944	0.9965740605842928	0.9968677802472279	0.9961508948495528
36.96666666666667	1.000670148612817	0.9999067446334864	0.9965035429850398	0.9961939420658783	0.996546	0.9968626379926548	0.9961490676554718
37.05	1.0006726852505992	0.9999259685080332	0.9965454894600161	0.9961748064580574	0.996548	0.9968254927104859	0.9961787740333758
38.71666666666667	1.0006634660952851	0.999918	0.996555	0.9961982394666269	0.9965267893779027	0.996808	0.9962
38.8	1.000689458858388	0.9999400010045948	0.9965126628090937	0.9962166827520326	0.9965530788813567	0.9967652175094067	0.9961594430315033
38.9	1.0007049354325965	0.99992	0.9964586899951531	0.9961995512987892	0.9965023217740009	0.9967745513171441	0.9961340672268324
39	1.000727938820296	0.9998911044361481	0.9964404132940168	0.9961685777940852	0.9964205444627006	0.9967724210814259	0.9960770550758027
39.1	1.0006818045642902	0.9998734874311239	0.9964323039556002	0.9961427735608558	0.9963874904768117	0.9966957940388419	0.9960717486693147
39.18333333333333	1.0006851503907768	0.9999054853037079	0.9963828568061428	0.9961418285925241	0.9963875080075725	0.9966513357043185	0.996094
39.28333333333333	1.0006605851159946	0.9998869057553043	0.9963527845018294	0.9961408652952477	0.9963602603676478	0.9966676124500352	0.9960628529319596
39.38333333333333	1.0006215160148586	0.9998889466730307	0.9963465372047159	0.9961040811693364	0.996276	0.9966528978468034	0.996042
39.483333333333334	1.0006106245826147	0.9998803206842894	0.9962541995977339	0.996086	0.9962971661595812	0.9966143668328965	0.9960536175398902
39.56666666666667	1.0005744033542567	0.9998958222628306	0.9962595385179711	0.9961042582664758	0.9963193309370378	0.9966226061518213	0.996018
39.666666666666664	1.0005373248058396	0.9998879406702296	0.9962777516964842	0.9960636849394333	0.9962760116638293	0.9966500242022206	0.9960165295573155
39.766666666666666	1.0005347262347297	0.9998980690323647	0.9962884408910032	0.9960486011705214	0.9962256849230173	0.9966245755246582	0.9960640496039325
39.86666666666667	1.0004799365416406	0.9998697228662986	0.9963165617365667	0.9960744342527037	0.9962004519170475	0.9966098822547866	0.9960347241015762
39.96666666666667	1.000458529770555	0.9998800603584174	0.9963377308162604	0.9960723431268422	0.9961840245996925	0.9965593222692721	0.9960046168769708
40.05	1.0004727004231193	0.9998563580339176	0.9963648212121653	0.9960429663755639	0.9961509662542168	0.9965155211393982	0.9959330853806597
40.15	1.0004512159874717	0.9998104861308983	0.9963977890330997	0.9959923151654835	0.9961437019510352	0.9964901056460352	0.9958963492136534
40.25	1.000415909341765	0.9998026621702882	0.9963028182970879	0.9959719190761123	0.9961052496471747	0.9964733514426439	0.9958777635133151
40.35	1.0003963712000215	0.9997718600879246	0.996258	0.9959587907030174	0.996191	0.99641	0.9958331632084928
40.45	1.0004144818099958	0.9997842610842529	0.9962782985458855	0.995944	0.9961902777444012	0.9963731510160015	0.9958439892889406
40.53333333333333	1.000375580936644	0.9997771897582178	0.9962856895422422	0.9958895411900112	0.9961508789446522	0.996358	0.9958297618112749
40.63333333333333	1.000352698050427	0.999772	0.9962781563062894	0.9958776937590723	0.9961515394913776	0.9963426216439328	0.9957899273014625
40.733333333333334	1.000373783417417	0.9997478159816361	0.9963102950490442	0.9959130759078907	0.9961703478628474	0.9963250925809288	0.9957533065477927
40.81666666666667	1.0003742112729448	0.9997621224676789	0.996334	0.9959001582914314	0.9961378545401648	0.99632	0.9957560268182916
40.916666666666664	1.0003694276369677	0.9997682694348926	0.9963597196352638	0.9959075509948015	0.9961165071090118	0.9963031342090378	0.9957244968570994
41.016666666666666	1.0004183788001388	0.9997818767487963	0.996388	0.9958457100760528	0.9961172444798829	0.9962642204690023	0.9956962282726434
41.11666666666667	1.0003442046987419	0.9997970867095354	0.9964093062315795	0.99577	0.9961354720305441	0.9962338422726095	0.9955898845110316
41.21666666666667	1.00038	0.999823	0.9963777372630132	0.9957639818696136	0.9961335732294498	0.9961837250433662	0.9955640663034369
41.3	1.0003740660624632	0.9997910050142997	0.9963523744177939	0.9957365690682166	0.9960948144999991	0.9961311286829055	0.9954890039993987
41.4	1.0003732587406517	0.999792	0.9963536367272883	0.9957100757505978	0.9961104202743419	0.9960874748917559	0.9954547822889226
41.5	1.000382798696685	0.9997981197543135	0.9963514985768956	0.9957083019822948	0.9960616749650146	0.9960097446873213	0.9954225710297484
41.6	1.0004077411062369	0.9998269374777915	0.9963357736109593	0.9956659943405578	0.9960866584083152	0.9960003506701984	0.9954014934117877
41.7	1.0003836047760035	0.9998254364641866	0.9963324821350683	0.9956492839451635	0.9960499158642035	0.9960119676713499	0.9953541017921071
41.78333333333333	1.0003615760464997	0.9998569707045881	0.9963115328438605	0.9956309413401957	0.9961414782833209	0.9959713487658091	0.9953512792146388
41.88333333333333	1.0003319951406728	0.9998584953904096	0.9963414089171871	0.9955687337185639	0.9961154215995971	0.9959179153172671	0.9953343856699843
41.983333333333334	1.0003286275344716	0.9998882967993672	0.9963207351707276	0.9955442422688755	0.9961115885500633	0.9958370768602619	0.9953038866506339
42.083333333333336	1.0003503885071185	0.9998860402994749	0.9963711142684656	0.9955603074637186	0.9961176589502223	0.9958203425331605	0.9953100006412544
42.18333333333333	1.000354476792104	0.9998679474185722	0.99645	0.9956312640698254	0.9961825788571734	0.9958482198209164	0.995326
42.266666666666666	1.00033	0.9998743411920674	0.9964300214693198	0.9956284358256745	0.9962148500326812	0.9958874158903069	0.9953751993419739
42.36666666666667	1.0003975314381535	0.9998621563756533	0.996459	0.9956494301928313	0.9962966786147565	0.9959497855409937	0.995391
42.46666666666667	1.000436120482944	0.9998839196995005	0.9964706990805585	0.9956600818824749	0.9964319121051836	0.9959990224256684	0.9953715857595707
42.56666666666667	1.0004697360860846	0.9998915850513639	0.9964677494810003	0.9957035088166163	0.9964499363690233	0.9960359042995817	0.9954004652113413
42.666666666666664	1.0005229703764604	0.999907	0.996445	0.9957285784208784	0.9965180301395656	0.9960399926470646	0.9954605169358467
42.75	1.0005836338300613	0.9999319229297976	0.9964511565575669	0.9957383076164281	0.9965671324810399	0.9960074141553098	0.995395
42.85	1.0005954662947067	0.9999370962739716	0.9964594724183841	0.9957742048713023	0.9965698260265088	0.9960281071194079	0.9954041458336449
42.95	1.0006194078513981	0.9999485931503155	0.9964949288551623	0.9957859537010073	0.996636	0.9960178376180868	0.9954745723644948
43.05	1.0005666778533362	0.9999614230143651	0.996517	0.9957807621663143	0.9966929879478738	0.9960014673249834	0.995462
43.15	1.0005508785855868	0.9999321102751896	0.9965028811999821	0.9957566727552443	0.9967610858966423	0.9959989683232581	0.9954405904470173
43.233333333333334	1.0005208243923027	1.0000076665495166	0.9964851755963976	0.9957618222122882	0.996757	0.9960056105184448	0.9954271720425195
43.333333333333336	1.0005403576797045	1.0000380528097454	0.9964931047186155	0.9957938840395126	0.9967551399676563	0.9960020710435867	0.9954296991154147
43.43333333333333	1.0005429180678111	1.0000158036258813	0.9965245369368804	0.9958587697674658	0.9968135044016734	0.9959648720544981	0.9954874277149419
43.53333333333333	1.000558805941488	1.0000323807368448	0.9965433085378549	0.9958428962194201	0.9968401442084468	0.995973	0.9954675490144008
43.63333333333333	1.0005402215261758	0.9999968048506268	0.996523	0.9958701784267883	0.9968385837893853	0.9959769561935655	0.9954544763991591
43.71666666666667	1.000577144217777	1.0000010212038364	0.9965157412048644	0.9958712527444878	0.996898	0.9960114011820508	0.9954989772894515
43.81666666666667	1.0005854658356477	1.0000180226305482	0.9964945080416824	0.9959007976370687	0.9968881492532182	0.9959940048743471	0.9955671265247925
43.916666666666664	1.0005506564743991	1.0000006560539483	0.9964837442474513	0.995914	0.9969135443297769	0.9960241470681276	0.9955503022393198
44.016666666666666	1.0005286330204095	1.0000023158000442	0.9965135636560064	0.9959467380842283	0.9969424097969214	0.9960595065232256	0.9955532379418627
44.1	1.0005373132463813	0.9999653244383017	0.9964765947290731	0.9959459656158972	0.9969677653403204	0.9960515378319933	0.995534
44.2	1.0005342469506502	0.9999707100263423	0.9964435332216265	0.9959041524991977	0.9969830968788578	0.9960503637778872	0.9956006013162516
44.3	1.0005745898143794	0.9999576349842626	0.9964660663499142	0.9958897125311892	0.9970178688215353	0.9960901042874021	0.9956253726307711
44.4	1.0005715964676245	0.9999710069560613	0.9965243595447075	0.9959822249598248	0.9970142089668144	0.996099	0.9955650546079589
44.5	1.0005553924205157	1.0000007141291811	0.9965103459350528	0.9960580735784381	0.9970258346589523	0.9961327284999106	0.995566
44.6	1.0005230941379977	1.0000016607724649	0.9965452527250567	0.9960358630308406	0.9970328943260824	0.9960711948965408	0.9955344363575366
44.68333333333333	1.000545908858801	1.0000294853401785	0.9965400731380585	0.9960415934822882	0.9970379133565278	0.996058	0.9955463649903045
44.78333333333333	1.0005635533531576	1.0000268783537498	0.9965357227891561	0.9960592654033433	0.9969804985974091	0.9960871611509706	0.9955430290844851
44.88333333333333	1.000593524358988	1.0000014207895986	0.9965308901726304	0.9960791194070819	0.9969433141582221	0.9960863763855922	0.9955740393508669
44.983333333333334	1.0005901989779211	0.9999731890122147	0.9965098915739519	0.9960940031837688	0.9969437646338517	0.9960729748421355	0.9955519393018781
45.06666666666667	1.0005984751120045	0.9999806951184321	0.9965049937858124	0.9961239009282066	0.9969573567191635	0.9960551863997908	0.995594
45.166666666666664	1.000598811000637	0.9999826825611378	0.9965386129080287	0.9961624798147493	0.9969558747460976	0.9960850670621616	0.9956172423813722
45.266666666666666	1.0005803698111817	0.9999778026482838	0.9965758999788152	0.9962071574269474	0.996939	0.996101	0.995571
45.36666666666667	1.000581202785249	0.9999786561533491	0.9965931624664147	0.9962468849674954	0.9969097988855294	0.9961400538494769	0.9956061762581679
45.46666666666667	1.000563445399241	0.9999692909056043	0.9965204645094504	0.996277	0.9969127881955854	0.9961485713208217	0.9955821862686629
45.55	1.0005482608535976	0.9999537762444232	0.996507	0.9962849459963755	0.9968597805491032	0.9962257160292838	0.9955850587430936
45.65	1.0005410951458074	0.9999572188789841	0.996544	0.9962347749285835	0.9967846092699315	0.9962441136033637	0.9955441935637952
45.75	1.0005229836248117	0.9999444576105312	0.9965229594153282	0.996233	0.9967307363713621	0.9962171550967679	0.9955777139076104
45.85	1.000460648346288	0.9999415901961588	0.9965099423693377	0.9962934628563425	0.996696	0.9962010942218077	0.9956040921685877
45.95	1.0004715764071925	0.9999798548092642	0.9965270884032362	0.9963192720896755	0.9966922143857311	0.9962013624141111	0.9956195241713425
46.03333333333333	1.000434715090393	0.9999738959445899	0.9965392697913098	0.9963039233081147	0.9966928666984514	0.9962401331160929	0.9956485481273514
46.13333333333333	1.0004441906897819	0.9999881918906933	0.9965898449601188	0.9963008996140358	0.9966483478584539	0.9962068539111045	0.9956568777636041
46.233333333333334	1.0004491335484484	0.9999766053179009	0.9965808342962003	0.9963030513443968	0.9966757586224763	0.9962407347427598	0.9956290979277087
46.333333333333336	1.0004205309175722	0.9999830402486146	0.9966326535429068	0.9962921876045765	0.9966470957028479	0.9962395770991979	0.9956572323800339
46.43333333333333	1.000449309455441	0.999949	0.9966119196795736	0.9962517630240619	0.9966015772178912	0.9962196137619286	0.9956533581605131
46.516666666666666	1.000425387876044	0.9999404273484918	0.9965901309434497	0.9962673828770519	0.9965971123251335	0.9962245325146281	0.9956544489456468
46.61666666666667	1.0004048104580672	0.9999306304400394	0.9965494159280618	0.9963014641178731	0.9965628200224973	0.9962491530778119	0.9956219459342212
46.71666666666667	1.0004285492382452	0.999926	0.996565	0.9962884160480651	0.9965536394336676	0.9962291588599023	0.9955595541665819
46.81666666666667	1.0004411152698223	0.9999138418891982	0.9965778064362415	0.996321	0.996548	0.9962227726962632	0.995566
46.916666666666664	1.0004319944578517	0.9999107248154341	0.9966007674722593	0.9963181437162533	0.9965984595657094	0.9962198986214978	0.9955854275874243
47	1.0004191761322516	0.9999194481825587	0.9966091018381527	0.9963197727617173	0.9965780811769247	0.9962004823621126	0.9955986726655689
47.21666666666667	1.000437666284895	0.9999263872210309	0.996646	0.9963185346447221	0.9965992111323844	0.9961946552532447	0.9955710219606906
47.31666666666667	1.0004226424805438	0.9999158270569658	0.9966781515417229	0.9962991977046383	0.9965529645767772	0.9962094486273196	0.9955825071058694
47.416666666666664	1.0003691154482028	0.999903	0.9966603276314967	0.9962695317103569	0.9965129430977162	0.9962000545223099	0.9955345769631663
47.516666666666666	1.0003929706316692	0.9999045638958743	0.9966610296111242	0.9962563097993187	0.9964869495702443	0.9962026147371802	0.9955265324498648
47.6	1.0004128825794512	0.999923	0.996696	0.9963067789514986	0.9964923808889256	0.9961758590570919	0.9955798463646803
47.7	1.0004242166902397	0.9999536321221499	0.9966823724547484	0.9963003402640965	0.9964486764957708	0.9961980748493732	0.9955787885024556
47.8	1.000443423060466	0.9999430330618222	0.9967390556140294	0.9963346662107552	0.9964475966073818	0.9961807211621334	0.9955759574641255
47.9	1.0004493160680537	0.9999286318946023	0.99672	0.9963249566055019	0.9964999358115965	0.9961856034903868	0.9955771897837518
48	1.0004398403425234	0.999954	0.9967522999355928	0.9963506158226102	0.9964660766005345	0.9961632691584931	0.9955147792449883
48.083333333333336	1.0004679071702618	0.999944	0.9966780881210751	0.9963565491263803	0.9964636003008819	0.9961691905872261	0.9955571572189801
48.18333333333333	1.000431668593957	0.9999297195301974	0.9966821012717705	0.9963777971802473	0.996428	0.9961475693814181	0.9955258426767493
48.28333333333333	1.0004609194606084	0.9999257280120123	0.9967248053250379	0.9964011618957939	0.9964198696277586	0.9961374750650543	0.9955108171699923
48.38333333333333	1.0004662209406907	0.9999302944980036	0.9967597456823626	0.996433	0.9964153273517556	0.9961303069345373	0.9955152106454624
48.46666666666667	1.0004605312380088	0.9999465705851991	0.9967213061876334	0.9964046019671289	0.9964254501877828	0.9961465723729255	0.9955344052447814
48.56666666666667	1.0004640035555925	0.999973	0.9967295494024963	0.9963984413088587	0.9964822602581054	0.9961418455464596	0.9955332381025718
48.666666666666664	1.0005207429028526	0.999999	0.9966805662473484	0.9963425376949169	0.9964861507157978	0.9961653196450495	0.9955943391475659
48.766666666666666	1.0005350361992011	0.999975	0.9966947049936858	0.996324	0.9964679096866894	0.996164	0.9956046312434574
48.85	1.0006012736088317	0.9999729261590224	0.9966811097582108	0.9963246204313873	0.9964860253828727	0.9961969274145548	0.9956547845828199
48.95	1.000599268957008	0.999971	0.9966732707626333	0.9963323264280924	0.9964476292719388	0.9962308122068974	0.9956652235092704
49.05	1.0005874171135387	1.000006694864439	0.9966270750266021	0.9963158477590102	0.9964321628472745	0.9962195212009555	0.9956107977142552
49.15	1.0006215907326177	1.0000412870497972	0.9965936011626888	0.9963059456354585	0.9964425334496917	0.9962865744308715	0.9956896038068637
49.25	1.0006876442399928	1.0000487100082267	0.9966091530704111	0.996313	0.9964586374183114	0.9962904887555839	0.9956967903669081
49.35	1.0006313486140461	1.0000659263529406	0.9966405464962698	0.9963261870339732	0.9964379244352753	0.9962601756277903	0.995668
49.45	1.000631008553637	1.0000384574417591	0.9966399170281741	0.9963388275404895	0.9964373813432605	0.9962195267910172	0.9956774127946166
49.53333333333333	1.000626388758526	1.000058981249599	0.9966682955611856	0.9962741127304822	0.9964490798326446	0.9962061415043029	0.995645
49.63333333333333	1.0005704190602456	1.0000293644524731	0.9967222833214894	0.9962323539019853	0.9964335221061711	0.9962296936012571	0.995645
49.733333333333334	1.0005614229761954	1.0000152873303567	0.996755	0.9961975411295422	0.996445	0.9962663185231243	0.9956811762165729
49.833333333333336	1.0005429156732266	1.0000203478714544	0.99674	0.9961532964495451	0.9964782241562489	0.9962499603965582	0.9956977421817345
49.916666666666664	1.0005167203207204	1.0000342456510096	0.996719	0.9961569298844511	0.9965367706890785	0.9962834300649278	0.9956809872957836
50.016666666666666	1.0005443335586828	1.0000104186202081	0.9967360145215908	0.9961552116418585	0.9965530217977991	0.9962635465774274	0.9957165817364668
50.11666666666667	1.0005445673533675	0.9999999778470318	0.9967489668212519	0.9961462763528524	0.9965400775166046	0.9962725586917821	0.9957132009835611
50.21666666666667	1.0005615485744919	0.999955	0.996732	0.9961873108566012	0.9965316731421724	0.9962715959417888	0.9957602322483161
50.3	1.0005157281505932	0.9999539765249408	0.9967240058614699	0.9961499324777854	0.9965675905033519	0.9962439755771694	0.995752
50.483333333333334	1.0005227413211886	0.9999537949612743	0.9967325710743965	0.9961280271916438	0.9965683442948716	0.9962965454617364	0.9957328261139571
50.583333333333336	1.0005299401915542	0.9999504231636904	0.9967414229358124	0.9961154615424258	0.9966228167960527	0.9963338106041322	0.9957928758618032
50.666666666666664	1.0005471266412407	0.9999819564868458	0.9967818684658822	0.9960745822660259	0.9966682031060514	0.9963180066106774	0.9958636011452746
50.766666666666666	1.0005135884125371	0.9999737668401223	0.9968071492022847	0.9960950458031476	0.9966641351159072	0.996319	0.9958645306721406
50.86666666666667	1.000497696839413	0.9999729962661174	0.9968056423972638	0.996071	0.9967292885079624	0.996312	0.9958738622913481
50.96666666666667	1.0005164562324762	0.999997	0.9968127725495676	0.9960692163583799	0.9966953260148909	0.9963147285226793	0.9959034199881022
51.06666666666667	1.0005279745931097	0.9999973622816967	0.9968341885710409	0.996051	0.9967518676818281	0.996354	0.9959425790228704
51.166666666666664	1.0005250033274076	1.0000079063037706	0.9968301145931199	0.996056	0.9967397977935293	0.9963371478526569	0.9959519105897475
51.25	1.0005501553692582	1.0000210791038564	0.9968528738601861	0.9960998879696041	0.9967685054919138	0.9963206450563495	0.9959254182712646
51.35	1.000532144126475	1.000025023988613	0.9968493741120873	0.996111	0.9967343017337118	0.996281	0.9959179847477783
51.45	1.0005599445673925	1.000028991497605	0.9968260220093057	0.9960546745344205	0.9967140072097949	0.9962814478120514	0.9959190750548026
51.55	1.0005318037430035	0.9999984024519101	0.9968464460224065	0.9960508803498771	0.9967156010870106	0.9962805613084692	0.9958610255859572
51.63333333333333	1.0005011364744594	0.9999975463573026	0.9968488515432838	0.996096	0.996681	0.9963147366672399	0.9959308731246053
51.733333333333334	1.000497283907815	0.9999780981664786	0.996853	0.9961423118071223	0.9966580987930703	0.9963516705481574	0.995946
51.833333333333336	1.0005263769764743	0.999953	0.9968654292874326	0.9962055401425765	0.9966329734333178	0.9963668691115293	0.9959182617297963
51.93333333333333	1.0004912484235102	0.9999655236967055	0.9968480226528318	0.9961912505055346	0.9966385038511625	0.9964096661684319	0.9959014366224993
52.016666666666666	1.0004658761310576	0.9999670435124544	0.9968706591947037	0.9961529692050386	0.996671	0.9964055354248271	0.9959031094587797
52.11666666666667	1.0004446015610706	0.9999547675936603	0.9968580958330681	0.9961360320154804	0.9967035025991746	0.9964035321959194	0.9958874787863343
52.21666666666667	1.0003832834910416	0.999958	0.996851	0.9960878089899916	0.9967130561937517	0.9964140659369517	0.995897
52.31666666666667	1.000359900694523	0.9999584167260169	0.9967754207463572	0.9960687578343272	0.9967118667981768	0.9964178928085315	0.9959355531525954
52.4	1.000352257320767	0.9999235339827233	0.99677	0.9960627766051473	0.9967818082954157	0.9964213174616191	0.9959052402270073
52.5	1.000369108253237	0.9999288839568712	0.9967554695658287	0.9960616357708084	0.9967641578089718	0.9963971742254355	0.9958869884321846
52.6	1.0003544804551103	0.9999806448677547	0.9966939043840525	0.995996	0.9967752782499397	0.9963685382041356	0.9958677512942598
52.7	1.0003545379216305	0.9999609341593166	0.9966706930445396	0.9959898348076598	0.9968175097565445	0.9963538931332268	0.9958499117351196
52.8	1.000372206014241	0.9999591251356337	0.9966873333807856	0.9960305450903314	0.9968686357734375	0.9963672788963798	0.9958501619347163
52.88333333333333	1.000419157698788	0.9999951977280226	0.9966963913868291	0.9960300362779206	0.9969004262738773	0.9964227038421005	0.9958406400519715
52.983333333333334	1.0003925235416795	0.9999548820061126	0.9966931135327786	0.9960124843462396	0.9968582050574688	0.9964168054154203	0.9958344384913137
53.083333333333336	1.0004122546713636	0.9999328312619824	0.9966911381758389	0.9960674681235105	0.9968804974354365	0.9964282920041487	0.9958223632694196
53.18333333333333	1.0004034600239244	0.9999331890927788	0.9966242927305952	0.9960709342957683	0.9968643224820222	0.9964230639084724	0.9957907084635395
53.266666666666666	1.0004026203888898	0.9999148871098572	0.9966503107428939	0.9960349398965336	0.9968501380554565	0.9963460714418917	0.9958202801110817
53.36666666666667	1.0004023893658118	0.9999245568392197	0.9966470982771549	0.9960615486838809	0.996856	0.9963446575667239	0.9957815261344168
53.46666666666667	1.0003278170058654	0.9999276609645747	0.9966428797570774	0.9961152109208722	0.9968776927690186	0.9963795262042001	0.9957811273987677
53.55	1.0003489499933382	0.9999347818813176	0.9966248575751955	0.9960852040742675	0.9968775809607471	0.9963757284162074	0.9957647388096127
53.65	1.0003590730590397	0.9999143882182362	0.9966639655714595	0.9960702087382811	0.9969364200976367	0.9963268246559797	0.9957644660128313
53.75	1.0003896902480447	0.9999354063517418	0.9966484546961282	0.9960986762325074	0.9969840636085895	0.9963094282904555	0.9958084090761591
53.85	1.0003833124790373	0.9999039567538478	0.9966615079770259	0.9961233283448023	0.9969950012588016	0.9963183321190409	0.9958136407192669
53.95	1.0003444045599874	0.9999006228730589	0.9966656420706616	0.9960973591594162	0.9970141137513109	0.9963263125500973	0.9958511185936655
54.03333333333333	1.0003741927287566	0.999894	0.996626	0.9960974289832293	0.9970057764341175	0.9963165828204931	0.9958338806203437
54.13333333333333	1.0003548073015067	0.9998988608512409	0.9966171987286054	0.9961256141659266	0.9969933802941577	0.996301	0.995886
54.233333333333334	1.0004149489732876	0.9999072517264894	0.9966392096542747	0.9961673895493687	0.9970086791600516	0.9963503101856336	0.995929
54.333333333333336	1.0004657220857724	0.9999242663490988	0.9966697939729277	0.9962276163430867	0.9970232046786636	0.9963482903137447	0.9959901232092274
54.43333333333333	1.0004229727019234	0.9999273717957916	0.9967242931438294	0.996318	0.9970300749405714	0.9963301066202482	0.9960065538089273
54.516666666666666	1.0003980457075519	0.9999277649356635	0.9967242459616208	0.9963062773161562	0.9970768960421396	0.9963610868619261	0.9959494738853725
54.61666666666667	1.0004250811057531	0.999895	0.9967292738276191	0.9963313697845066	0.9970823490386184	0.9964021706237958	0.9959926647728644
54.71666666666667	1.0004414831093724	0.9999069787598212	0.9966874302737317	0.9963100433456095	0.9970672070670258	0.9964341240693686	0.99595
54.81666666666667	1.0004640329234138	0.9999050996856721	0.9966715546436326	0.9963099943197955	0.9970640928006279	0.996468	0.9959345769958439
54.9	1.0004531516574666	0.9998820513925046	0.9966395449022003	0.9963220858306645	0.9970635448627023	0.9965039688148246	0.9959493779734061
55	1.0004716401086022	0.9998920570855756	0.9966897603141996	0.9963484650817785	0.997031	0.996526	0.9959673740525404
55.1	1.000457157354871	0.9998961220526509	0.9967144160335052	0.996359	0.9970555152105901	0.9965800048812326	0.9959597596481053
55.2	1.0004538179784153	0.9999050147572246	0.9966665259768949	0.996363	0.9970867958553783	0.9965718423279443	0.9959971111852128
55.3	1.0004676105424406	0.9999386771683749	0.9966277664761007	0.9963193296254418	0.9971224779813807	0.9965969576752195	0.9960526825242868
55.38333333333333	1.0005192614827743	0.999948	0.9966080331071238	0.9963041974804668	0.9971660999108815	0.9966336294511503	0.9960568246120236
55.483333333333334	1.0005553715658375	0.9999419157192031	0.9966029351654171	0.9963410984411806	0.9971174600853057	0.9966395516338594	0.996026
55.583333333333336	1.0005294497180308	0.9999168665965725	0.996619	0.9963393726507442	0.9971486709166347	0.9966163999086187	0.9960162548778321
55.68333333333333	1.0005451368986304	0.999919	0.9966138385374521	0.9963536374768279	0.9971265857588199	0.996618	0.9960072484059468
55.766666666666666	1.0004848158979205	0.9999134021144991	0.9966169351346903	0.996375	0.9970793258661007	0.9966100065394198	0.9959646317593014
55.86666666666667	1.0004829009298328	0.9999448756992142	0.9966262437663785	0.9964100119541341	0.9971449902389373	0.9966184602454337	0.9959740163058723
55.96666666666667	1.0005110359895597	0.9998975480918844	0.996639	0.9964128337460768	0.9971499458751673	0.9966463123258719	0.9959956163647962
56.06666666666667	1.0004865368584248	0.9999143316027667	0.9966506256061494	0.9964075002377677	0.9971564329393211	0.9966192758428835	0.9959237847160272
56.166666666666664	1.0004973605555374	0.9998924939057918	0.9966737933302781	0.9964237717280185	0.9971698489488423	0.9966511623302909	0.9959233104320436
56.25	1.0005184443941142	0.9998496256456494	0.9966560505241782	0.9964205707400867	0.997217	0.9966418307416947	0.9959296511544898
56.35	1.000480853792883	0.9998354493742777	0.9966148952759307	0.9963783369983081	0.9972258749334832	0.9966794164314762	0.9959280603507473
56.45	1.0005225038859222	0.9998001266101948	0.9966656084430824	0.996385	0.9972997175355561	0.9966881299655158	0.9960132022229652
56.55	1.0005438533944162	0.9997926671506886	0.9966412138100219	0.9963849122514895	0.9973416151306109	0.9967104396359149	0.9959872938204913
56.65	1.0005146615556355	0.9997883021497996	0.9966252506976926	0.9964044638145263	0.9973593948844665	0.9967318997452481	0.9959604252969424
56.75	1.000536224006939	0.9998101060883477	0.9966403756583403	0.9964178366287889	0.9974159272223038	0.9967525619119675	0.9959873385617278
56.833333333333336	1.0005485290274216	0.9997827819538156	0.9966529490019869	0.9964185260768006	0.997398	0.9967064022546721	0.9960116802443005
56.93333333333333	1.0005460956854346	0.9998042534291511	0.996616	0.9964631048457474	0.9973973470106344	0.9966942070521507	0.9959926987923311
57.03333333333333	1.0005720363598458	0.9998256740567606	0.9966152609310959	0.9964623346712167	0.9974023776828173	0.9967284778987557	0.9960165595283184
57.13333333333333	1.000552657650326	0.9997721147390363	0.9966091948989062	0.9964104136470132	0.9974021828217587	0.9966997177339042	0.9959758245991924
57.21666666666667	1.000569530269307	0.9997563664059486	0.9966481061890702	0.9964233335131616	0.9974098747063853	0.9966893937277432	0.9960060174576129
57.31666666666667	1.00056	0.9997756439449776	0.9966362855856732	0.9963984872587861	0.9974768090486031	0.9966350590198908	0.9960521854409329
57.416666666666664	1.0005394119008824	0.9997847135724561	0.996633	0.9963889568251069	0.9974456779847762	0.9965884831238486	0.9960538115545604
57.516666666666666	1.000523967229237	0.9997686428218171	0.9966596943346849	0.9964426850088639	0.9974184800030187	0.9965996580544769	0.9959649071583269
57.6	1.0005280390415565	0.999781	0.9966514753633378	0.9964740882542393	0.9973852760792231	0.9965655519088613	0.9959448166971896
57.7	1.000522047822373	0.9997829417147132	0.996647	0.9964756521540986	0.9973412347918862	0.9965905370067667	0.9959426266577357
57.8	1.0005023819134022	0.9997952418153828	0.9966736997839822	0.9965002753995575	0.9973406998622562	0.9965430700717215	0.9959383405343543
57.9	1.0004621598637056	0.9998176651046965	0.9966989653399407	0.9965368813887279	0.9973027465023735	0.9965297437605085	0.9959216179243193
57.983333333333334	1.000443342790383	0.9998	0.9967122943312967	0.9965203464261561	0.9973101922563214	0.9965361415124825	0.9959486022037309
58.083333333333336	1.0003850333225104	0.9998010656281722	0.9967824807163423	0.9965256263878136	0.9972877858302207	0.9965626824793752	0.9959541816995745
58.18333333333333	1.0003560222850085	0.9998130864050722	0.9967638870116234	0.996506	0.9972945229121785	0.9965883920176329	0.9959013245511673
58.28333333333333	1.0003313213458462	0.9997991969072971	0.9967656567963888	0.9965045114506793	0.9972739410147814	0.9965912080917464	0.995867
58.38333333333333	1.000320104874532	0.999814	0.9967467363181401	0.996511	0.9972603956962627	0.9965810279689715	0.9958812725421131
58.46666666666667	1.000373236675717	0.9998178410306561	0.9967613900094543	0.9965415151960708	0.9972751386374306	0.9966060584777467	0.9958816601254565
58.56666666666667	1.000378832096108	0.9998117148196275	0.9967122963534246	0.9964989412338372	0.9972822092601306	0.9965660513255115	0.9958318838724504
58.666666666666664	1.0003282338576582	0.9998528330814247	0.996721	0.9964302110091384	0.997292	0.9965516783023605	0.9958215413527255
58.766666666666666	1.0002941565755736	0.9998500623714841	0.9967448658418414	0.9964052725663947	0.9972925400232706	0.9965141704733308	0.9958171849176092
58.85	1.000272767947827	0.999868	0.9967249417589836	0.996458	0.9972899237178066	0.9965480603411349	0.9958358802880312
58.95	1.0002752589525543	0.9999172126758542	0.9967471788222722	0.9964489512201098	0.9972658689104122	0.9965804547655848	0.9958477560291149
59.05	1.0003147504234684	0.999927	0.9967136357668246	0.9964976456418783	0.9972471716506501	0.9965846889322753	0.9958341726568439
59.15	1.0003265171824576	0.9999219088780431	0.9967703509649528	0.9964629031045589	0.9972471858972812	0.9965716293632335	0.9957998740303085
59.233333333333334	1.0003341033707085	0.9999573780015845	0.996801	0.9964404516459092	0.9971855064352325	0.9965703382647464	0.9958128271397446
59.333333333333336	1.0003542119238857	0.9999401204814755	0.9968363505396651	0.9964596708391542	0.9972008437218631	0.9966050003058345	0.9959035028008375
59.43333333333333	1.0003834190559104	0.9999358262175894	0.9968726228684961	0.9964947837573063	0.9971769334831762	0.9965692635122987	0.9959069187351808
59.53333333333333	1.0003978550987784	0.9999719096547337	0.996837	0.9965203617352479	0.9971186907502502	0.9965543859496234	0.9959480087576564
59.63333333333333	1.000372600819319	0.9999846274364993	0.9968281288219326	0.9965417857345851	0.9970651921951073	0.9965533689202901	0.9959770936737339
59.71666666666667	1.0003320279101076	0.9999645400559698	0.9968542310196402	0.9964958884142142	0.9970743401644313	0.9964766740406731	0.9960098457346784
59.81666666666667	1.0003791787277838	0.9999789865122092	0.9968753318487552	0.9965353045343794	0.9970361013417097	0.9964455619884779	0.9960083088335466
59.916666666666664	1.0003618970476436	1.0000092098333393	0.996883	0.9964944287249086	0.9969950475323396	0.9964074510919009	0.9960109663064693
60.016666666666666	1.0003461787143222	0.9999913038643741	0.9969090324204235	0.9964383894858366	0.9970044762803149	0.996357	0.996051
60.11666666666667	1.0003621332088815	0.9999953383546938	0.9969082044998978	0.9964503047889508	0.9969989106369161	0.9964126614043806	0.9960651713662382
60.2	1.000351277539828	0.9999839275953023	0.9969042938728185	0.996441	0.9969781428101847	0.9964162159888268	0.9960603784343882
60.3	1.0003826064831127	1.0000153528113722	0.9969181232023194	0.9964221733627331	0.9969421130481348	0.996397	0.9960737567574269
60.4	1.000360943843998	1.000014770481828	0.9968892331335582	0.9964559223923262	0.9969353193262025	0.9963929694846281	0.9960883438478785
60.5	1.0003797482246923	1.0000256624568262	0.9968567494366642	0.9964756355347745	0.9969374655887232	0.9964052183570644	0.996085
60.6	1.0003741193719236	1.0000298743894973	0.9968993020644291	0.9964625749527852	0.9969377844323213	0.9964075399546906	0.9961420411370145
60.81666666666667	1.0003920576790453	1.000043232920706	0.9968846455745831	0.9964257504302325	0.9969053511885353	0.9963855524506438	0.9961420656252268
60.916666666666664	1.00044	1.0000571940384728	0.9968538534148008	0.996461	0.9968680968319248	0.9963706418344427	0.9961541195950634
61	1.000438037889065	1.0000656860540718	0.9968767563943137	0.9965024417272644	0.9969051874094598	0.9963997020355235	0.9962342627916329
61.1	1.0004703798024934	1.0000811404266048	0.9969028616814153	0.9964894721628993	0.9968884014716082	0.9963744487788508	0.9962578572745076
61.2	1.000430577777747	1.0001030214991071	0.9968678251113672	0.9964771697952495	0.9968716023799108	0.9963436847051257	0.9962719488253502
61.3	1.0004154111280654	1.0001219694231398	0.9968569108094129	0.9964529526585936	0.9968698870464983	0.9963548043121799	0.9962292139740208
61.4	1.0004475383810587	1.000100156182096	0.9968082705202238	0.9964398700732865	0.9968667088464236	0.9963805091218972	0.9961922034260516
61.483333333333334	1.0005289712615792	1.0000879189882803	0.9968110262585665	0.9964396955608459	0.9968532277630793	0.9963930286497796	0.9961867975348635
61.583333333333336	1.0005122398095474	1.0001113822324783	0.9967836084680084	0.9964071371925665	0.996865	0.9963483535228448	0.9961775262905764
61.68333333333333	1.0004780086840037	1.00007	0.9967731915480685	0.9964148075471402	0.9968752581210947	0.9963101898837895	0.996185
61.78333333333333	1.0004855256942053	1.0000819939141923	0.9967784057963065	0.9964071042257409	0.9968439727505329	0.9962898382777419	0.9961743583757956
61.86666666666667	1.0004903227390138	1.0000800756473534	0.9967839756064532	0.9963730313124645	0.9968931412008566	0.9962845617090349	0.9961745419707851
61.96666666666667	1.000536136572725	1.0000903094200666	0.9967886587025641	0.9963985098903952	0.9969519441499406	0.9962882548770627	0.9961807569458454
62.06666666666667	1.0005601918409877	1.0001030641797084	0.9967886107277274	0.9963425808944296	0.9969568171111215	0.9962520239447099	0.9962217040637249
62.166666666666664	1.0005719413788716	1.0001163917426799	0.9967929114979969	0.9963388030395047	0.9969997928629751	0.996257	0.9962267688646822
62.266666666666666	1.0005953668840668	1.0000954098984167	0.9967725613788915	0.9963647138760415	0.9969918532235104	0.9962498408566552	0.9961923944019954
62.36666666666667	1.000596232497223	1.000082346608551	0.9967692624784887	0.9963729446487692	0.9969982949405675	0.9961965401287208	0.9961748380676427
62.45	1.0005951354251004	1.0000895299427635	0.9967379136089698	0.996364	0.9969806081496463	0.9962011026300289	0.9962026707167265
62.55	1.000633295957727	1.0000911874537715	0.9967544215729076	0.9964139616736147	0.996968	0.996198	0.9962226547427453
62.65	1.0006342656235265	1.0001197096303909	0.9967851557097904	0.9963980405697427	0.9969597006289973	0.9962245004567669	0.9962549697111042
62.75	1.0006731912696487	1.000105935016974	0.9967551844168427	0.9963693653148898	0.9970280932357064	0.9962530419037928	0.9962872526152472
62.85	1.0006834260798165	1.0000859128378117	0.9967336258973583	0.99634	0.9970377325826875	0.9962612106496298	0.996285
62.93333333333333	1.0007218757874095	1.0000867307170997	0.9967518170456873	0.9963515130288639	0.9970828425152075	0.9962836940109117	0.9962813086886597
63.03333333333333	1.0007360292861442	1.0000443446102378	0.9967410037632106	0.9962982693902047	0.9970961371043421	0.9962300283157611	0.9963078938910863
63.13333333333333	1.0007387894317796	1.0000127867982929	0.996761	0.996242	0.9971229007018976	0.9962502288455835	0.9962889841804209
63.233333333333334	1.0007487977655665	0.9999897942012517	0.9967248352664346	0.9962142395468626	0.9971037030126176	0.996297	0.9962940057719933
63.333333333333336	1.000800340719747	0.9999827579829461	0.9967932173920436	0.9962513525541765	0.9971283352099851	0.9963058883333765	0.9963
63.43333333333333	1.0007851650852932	0.999986	0.9967023565710453	0.9962664217817762	0.997079	0.9963596325877481	0.9962624554459802
63.516666666666666	1.0007630634271363	0.9999793059193481	0.996714	0.9962957590615639	0.9970782046956351	0.9963437717512029	0.9962336659892816
63.61666666666667	1.0007782122467304	0.9999785262253177	0.9966827364783055	0.9963004595691455	0.9971003079976024	0.9963380631703838	0.9962589459830786
63.71666666666667	1.000770306740623	0.9999432646922972	0.9966719604377443	0.9962844605511636	0.9970731826871779	0.9962878394038557	0.9961905274594667
63.81666666666667	1.000731694263665	0.9999407289014935	0.996691	0.9963005071368939	0.9970683068958466	0.9962737125157377	0.9961582090920158
63.916666666666664	1.000720832328187	0.9999368660745964	0.9966965912669166	0.9962901361576494	0.9970776601885449	0.9962923990927864	0.9961533206275942
64	1.000699155845053	0.9999080790082473	0.9966811075819609	0.996282	0.9971411533704331	0.9962823644168572	0.9961326039604113
64.1	1.0006818024822564	0.999944	0.9966914836132027	0.9963288484065189	0.9971727127711812	0.9962920029384821	0.996134
64.2	1.0006527030616765	0.9999482316225705	0.9966812922190293	0.9963342621692343	0.9971631946747775	0.9962953287721323	0.9960729925016119
64.3	1.0006702971632424	0.9999299364721527	0.9967463035584624	0.996398	0.9971102672878973	0.9963237551892348	0.996074
64.4	1.000641282686986	0.9999171254116452	0.996744	0.9964415429489394	0.9971387592340918	0.996335	0.9960301800301424
64.5	1.0006380356046922	0.9999031079601548	0.996763	0.9963909978831682	0.9971441665265282	0.9963505157019396	0.9960904243682929
64.58333333333333	1.0006154035058088	0.9999293217733337	0.9967606611268361	0.9963648198033693	0.9971535382059633	0.9964149645214974	0.9961536419750214
64.68333333333334	1.0006050580801407	0.999954	0.9968028243646389	0.9964212119884818	0.9971652236523968	0.9964351220642746	0.9961455056957426
64.78333333333333	1.0005933827084972	0.9999401672001963	0.9968055239886463	0.996423	0.9971713884213247	0.9964942379981996	0.9961464762602853
64.88333333333334	1.000643071192008	0.9999225335449204	0.9967614112898864	0.9963864775199991	0.9971851073736185	0.9965388424549092	0.9961442273860879
64.98333333333333	1.0006154499531767	0.9999117107870372	0.9967867980657418	0.9964080750088662	0.9972040950530262	0.9965890191441874	0.996109
65.06666666666666	1.0006338558027157	0.9998911309775554	0.9966955312258222	0.9963547036267376	0.9971599173258676	0.9966403685762085	0.9960828452428203
65.16666666666667	1.0006724413393735	0.9999010906573176	0.9967427245719256	0.9963479587288846	0.9971363694469412	0.9966828634725657	0.9960879392060391
65.26666666666667	1.0006750299936666	0.9999065717333203	0.9967535605729207	0.9963490440744714	0.9971464158042163	0.9967258985210975	0.9960940356576766
65.36666666666666	1.0006669657308922	0.9998918128464644	0.9967814423311354	0.9963611132279383	0.9971080822707975	0.9967732967899672	0.9961553126467291
65.46666666666667	1.000641355279963	0.9998965477722332	0.9967921298036592	0.9963351993012088	0.997108	0.9968149340200152	0.9961587556406067
65.55	1.000581350669228	0.9998922472064754	0.996883	0.9963249498588193	0.9970936862044237	0.9968540126900084	0.9962056792583207
65.65	1.0005722411385036	0.9998741371160251	0.9969221512368022	0.9963679076642533	0.9971180010160099	0.996898	0.9962221411253883
65.75	1.0005897125135927	0.9998985584669844	0.9969555483143246	0.996377	0.9971074218453642	0.9969141985842386	0.9962991660305951
65.85	1.000573502314988	0.9998883865573385	0.9969583132374149	0.9963463807705554	0.9970705148544926	0.9969689236169578	0.996307
65.93333333333334	1.0005545277225858	0.999839	0.9969769412765885	0.9963814539346639	0.9970333765086382	0.996956	0.9963308877503071
66.03333333333333	1.0005486952103135	0.9998292518264015	0.9969839035111703	0.9963606432861478	0.9970484473799199	0.9969796894612042	0.9963584043730059
66.13333333333334	1.0005330679987399	0.9998321353659859	0.996972	0.9964029985302072	0.9969993056912682	0.996998	0.9964080258460009
66.23333333333333	1.0005703061580817	0.9997887596548912	0.9969532847352284	0.9964446162494358	0.9969643419001982	0.9969748815626494	0.9964434232653983
66.31666666666666	1.0005402197461803	0.999803	0.9969511048073285	0.9964557782238622	0.9969430262464367	0.9969674103534012	0.996393
66.41666666666667	1.000531092972627	0.9998302148011381	0.9969000948358552	0.9964725932923854	0.9969483700187445	0.996991	0.9963926527065337
66.51666666666667	1.0005054856324846	0.9997733644740864	0.9968930476383013	0.9965533549074885	0.9969650937833882	0.9969791301092367	0.9963834590252988
66.61666666666666	1.0004928415467087	0.9997714921904935	0.9969099777112714	0.9965373929575142	0.9969167254535704	0.9969858434638084	0.9963238987431764
66.7	1.000494734620853	0.9997532572070769	0.9968860690459224	0.9965789781617624	0.9968818311363412	0.9969843666883007	0.996299
66.8	1.0004801042340246	0.9997509201461421	0.9968344730027215	0.9964927283427244	0.996868	0.9970187074095246	0.9963398651752952
66.9	1.0004901198412646	0.9997354197134595	0.9968298611469257	0.9964584160527625	0.9967801348828853	0.9970250155262301	0.9963067721977615
67	1.0004641575293978	0.9997528272759931	0.9967955156265857	0.996486	0.9967861886856559	0.9970611315523952	0.9962628402974432
67.08333333333333	1.0004260018602231	0.9997579088466318	0.9967587436838677	0.9964996507633336	0.9968467546463687	0.9970938421067632	0.9962866542489329
67.18333333333334	1.0004255015932215	0.9997614459232708	0.9967790356780983	0.9965248197282632	0.9968603534651285	0.9971291968321647	0.9962911565857455
67.28333333333333	1.0004382759690535	0.9997578312260901	0.996774	0.9965336626703377	0.9968738840553131	0.9971106707583554	0.9963052239468964
67.38333333333334	1.0004827276984396	0.9997432308983435	0.9968077103375262	0.9965341880531923	0.9969273435613106	0.9970841456920321	0.9963411388953426
67.48333333333333	1.0004744767015354	0.9997451100123425	0.996821	0.9965094939180897	0.9969349708792308	0.9971136191113301	0.9963811559368876
67.58333333333333	1.0004468970508247	0.9997326965087502	0.9967641463978905	0.9965097040213976	0.996905	0.9971118133744336	0.9963712900916906
67.66666666666667	1.0004462880352156	0.9997554044680077	0.9967544715791425	0.9964906909149246	0.9969232684518942	0.9971014604014827	0.9963954121807693
67.76666666666667	1.0004692060132705	0.999744	0.9967419034721697	0.9965362960415874	0.9969392725797358	0.9971197317470128	0.9964116049391539
67.86666666666666	1.0004421168500983	0.9997570033081322	0.9967397417295139	0.9965394549327953	0.996924	0.9971187393306048	0.996315
67.96666666666667	1.0004311070264371	0.9997691815919655	0.9967630212141529	0.996576	0.9969339022063235	0.9971290245289683	0.9963006748969458
68.05	1.000474713605606	0.9997498328419303	0.9967594883773229	0.996538	0.9969541672550899	0.9971002990007609	0.9962289264962056
68.15	1.0004797341092126	0.9997694160238156	0.9967605508009358	0.9965463042915648	0.9969358403776987	0.9970457262642743	0.9962375534174517
68.25	1.0004730984455046	0.999781	0.9967390130635939	0.9965583774675281	0.9969867011609749	0.997033	0.996226
68.35	1.0004577848004403	0.999766	0.9967302642252424	0.9964426587100355	0.9970176110294818	0.9970252481625473	0.9962813321005324
68.45	1.0004684699221091	0.9997487175966724	0.9967485133420069	0.9964334067227597	0.9970019443630074	0.9970397791506286	0.9962648985441691
68.53333333333333	1.0004706430098502	0.9997910095452993	0.9967221202279037	0.9964323022732956	0.9970384397876204	0.9970320435906548	0.9962795228426696
68.63333333333334	1.0004459357334834	0.9997959177473612	0.9967592121187465	0.9964364520124225	0.9970808362515671	0.9970067471861968	0.9962825627658068
68.73333333333333	1.0004564761667563	0.999842	0.9967221828478126	0.996453	0.9970626921129491	0.9969595325255394	0.9962616559349894
68.83333333333333	1.0004550017713525	0.9998335027161589	0.9967438555404547	0.9964443211682094	0.9970527014900009	0.9968999974040345	0.996221
68.91666666666667	1.000470109028054	0.999869	0.9967243332190412	0.9964796640815934	0.9970530679009196	0.9968973437042236	0.9961502529087305
69.01666666666667	1.000497802214439	0.9998629193047767	0.9967357282265396	0.9965047353048683	0.9970341290340992	0.9968948242491619	0.9961272523547964
69.11666666666666	1.0005211476478735	0.9998672105904101	0.9967124936342959	0.9965237836898504	0.9970627224960588	0.996835	0.996134
69.21666666666667	1.0005402221421662	0.9998770043849803	0.9967397623946167	0.9965347861223419	0.9970941715001451	0.996856	0.9961461953047309
69.31666666666666	1.000521869891512	0.9998877983880415	0.9967598193851538	0.9965239112258762	0.9971326447274813	0.9968480999828824	0.9961305751863603
69.41666666666667	1.0004985254777203	0.9998860991982715	0.9967409665873479	0.9965205714379748	0.9971661073328069	0.9968243517064364	0.9960999789717614
69.5	1.0004688831753679	0.9998499956250609	0.9967252467132336	0.9964988334061364	0.9971844015722096	0.9968151903025025	0.996057
69.6	1.0005050679593714	0.9998722670115907	0.9967363171060694	0.9965690928971677	0.9971807386401329	0.9967821462686713	0.9960086797960662
69.7	1.0004808596584585	0.9998727136894047	0.9967623712895407	0.9966174972139695	0.9972008962379044	0.9967945115702811	0.9959716985495095
69.8	1.0004653629170428	0.9998710845976408	0.9967516097631056	0.9966094860976802	0.9971862112605288	0.996789	0.9959541966493961
69.9	1.000515337326678	0.9998662940393656	0.9967420504037976	0.9966622828517745	0.9971773266696288	0.9968335330988316	0.9959441678083276
69.98333333333333	1.000480949173305	0.9998712642527086	0.9966975520881689	0.9967355681017823	0.9971791355100579	0.9968114709257107	0.9959662525399933
70.08333333333333	1.0004632706712258	0.9998964452483233	0.9967560549144566	0.9967386522799483	0.9972086105708227	0.9967626912408067	0.9959545526632834
70.18333333333334	1.0004575867612375	0.9999079517648382	0.9967309459337631	0.9967560944799785	0.9972367420852244	0.9967436926737699	0.9959500829282617
70.28333333333333	1.000434085515136	0.9999001890157151	0.9967734127642112	0.9967710937633525	0.9973122755878474	0.9966837652221923	0.995908
70.36666666666666	1.0004380502635368	0.9998897525533151	0.996815	0.9967706930254289	0.9973721394817949	0.9966224450183413	0.9959129867119868
70.46666666666667	1.0004728092880577	0.9999075358385346	0.9968152701323022	0.9968001288122661	0.9973891503218859	0.9966023004851208	0.9958808959743022
70.56666666666666	1.0004790405122876	0.9999470340768586	0.9968213566928547	0.9968469667410785	0.9974283031099379	0.996613	0.995881
70.66666666666667	1.0005097431740075	0.9999669687555096	0.9968006876476971	0.9968494822093114	0.9974069557434737	0.9966116129664363	0.9958792880288112
70.76666666666667	1.000524539757043	0.9999468858115981	0.996796	0.9968987965151785	0.9974578427558918	0.9965948521033086	0.995879
70.85	1.0005462013386723	0.9999390994916304	0.9968366408279843	0.9969534681495915	0.9974375767333226	0.9965601474486943	0.9959184196567623
70.95	1.000531932494835	0.9999294378818522	0.9968776998820491	0.9969488381251119	0.9974330745599749	0.9965545870334287	0.9959313738449165
71.05	1.000559743461552	0.9999276191522808	0.9969035585784912	0.9969950194952454	0.9974687010556154	0.9965883836510423	0.9959958520522428
71.15	1.0005874967059623	0.9999434904473643	0.9968949502658522	0.9969588324572994	0.9974755695928645	0.9965637193907806	0.9959662722150052
71.25	1.0005820194646506	0.999982	0.9969305639523247	0.996929	0.9974797011343264	0.9966023301503797	0.9960186874564366
71.33333333333333	1.0005387848848948	0.9999973141584427	0.9968519163357548	0.9969197119906184	0.9974520091388286	0.9965556159691085	0.9960406652498993
71.43333333333334	1.0005698005987478	0.9999879782800466	0.9968706262091068	0.99695	0.997455	0.9965265525358754	0.9960310922761091
71.53333333333333	1.0005637860889554	0.9999761075980057	0.9968373629176436	0.9968949291376533	0.9973901107906316	0.9965271720220618	0.9960256286146236
71.63333333333334	1.000585393970086	0.9999639579864984	0.9968109507630926	0.99692	0.9973512895287171	0.9965358539168588	0.9960205962049464
71.73333333333333	1.0005652834750318	0.9999528829684953	0.9968057525887422	0.9969231429332471	0.9973372957872942	0.9965327670855355	0.9960258992694297
71.81666666666666	1.0005878990045407	0.9999731100787244	0.9968273177528576	0.9968537017603294	0.9973136719679215	0.9965577513947723	0.9960550735252608
71.91666666666667	1.0005811653717087	0.999999	0.9969063895550514	0.9968626282806748	0.9973075696494409	0.9965465181674523	0.9960584469864119
72.01666666666667	1.0005576575872779	0.9999640502053737	0.9968778226408487	0.9969045022617741	0.9972854420370584	0.9965188084416321	0.9960800968340692
72.11666666666666	1.0005307247483457	0.9999412859298704	0.9968960434466657	0.9968964183983874	0.9972161140679264	0.9965132288982709	0.996136
72.2	1.0005165962480342	0.9999536168680419	0.9968829454518299	0.9968993670849501	0.9972305873673739	0.9965090859499672	0.9961187548202725
72.3	1.000517228313182	0.9999658868380206	0.9968899430904504	0.9969208653609826	0.9972323145354359	0.9964940710133098	0.9960926810979852
72.4	1.000496178675745	0.9999820216504602	0.9968513704562798	0.9969770944370856	0.9972262481286771	0.9965433502432246	0.9961013763638213
72.5	1.000463630645158	0.9999621585827124	0.9968501370869681	0.9969399035001633	0.9971778971702073	0.9965675915668413	0.9961781173853543
72.6	1.0004179541577127	0.9999346464505091	0.9968418480236899	0.9969511096982059	0.9971533881097989	0.996598	0.9961310207172108
72.68333333333334	1.0004348260548845	0.9999430867011361	0.9968827554031074	0.9969229474666282	0.9971238556766859	0.9965384395888299	0.9961606251663504
72.78333333333333	1.0004521416747714	0.9999832007610662	0.9968554648675412	0.9969130208933564	0.9971659708641059	0.9965637509386667	0.996202
72.88333333333334	1.000479128144824	0.9999830448523224	0.9968697766176285	0.9969396312973324	0.9971282316599772	0.9965353049505653	0.996239
72.98333333333333	1.000450616932128	0.9999799197079123	0.9968751870354368	0.9969596604799538	0.9971239565420937	0.9965180085851679	0.9962289732057754
73.06666666666666	1.00044	1	0.9968797881884407	0.9969880246708933	0.997148	0.996504	0.9961955105180818
73.16666666666667	1.000427678725897	0.9999825286378958	0.9968478654054552	0.9969764003800132	0.997112	0.9965230798584426	0.9961863982663969
73.26666666666667	1.000436904088069	0.9999351561631159	0.9969163857159754	0.9969934703000304	0.9970671809695729	0.9965095249895528	0.9961627386489214
73.36666666666666	1.0004540768997672	0.9999632055504732	0.9969354959010969	0.9969519644095394	0.9970264534211053	0.9965303720099322	0.9961673428609779
73.46666666666667	1.0004746426896087	0.9999743727565905	0.9969721900272396	0.9968832872760702	0.9970144737984343	0.9965005947648655	0.996204
73.55	1.0005121009951359	0.9999856372746749	0.9969641612529431	0.9968495577557038	0.9969885953841561	0.9965604394768184	0.9962144472514121
73.65	1.0004748618953396	0.9999903445656125	0.9969748940385109	0.9968727592704412	0.9969557989015304	0.996524	0.9961818589237211
73.75	1.0004620372591653	0.9999884920762159	0.9969505268843706	0.996887	0.9970140118058253	0.9965369024906092	0.9961768810029918
73.85	1.0004919014113125	0.9999660656338691	0.996952	0.9968938309412994	0.9970428343482507	0.9965396945010899	0.996222
73.93333333333334	1.0004747268476504	0.9999780053505547	0.9969702013601799	0.9968685070911836	0.9970140140711008	0.9964982744751336	0.9962113600585323
74.03333333333333	1.0005046881903488	1.0000014926361052	0.9969405892063945	0.9968485063795862	0.9970089072840422	0.9965146157632857	0.996217
74.13333333333334	1.0005062982795658	0.9999945346276999	0.99692	0.9968552948954159	0.9970530340754232	0.9965032493828625	0.9962015739695043
74.23333333333333	1.000531132437367	1.0000154020399357	0.9969436340058742	0.99684	0.9970255642478931	0.9965038386163361	0.9961502495952697
74.33333333333333	1.000534596281752	1.0000335364688644	0.9970009801148194	0.9968699595795769	0.996983	0.996494	0.9961486769608526
74.41666666666667	1.000575213994288	1.00003	0.9970470113979779	0.9968564716711295	0.9970175077497823	0.9964605427880576	0.9961358195350327
74.51666666666667	1.0005709379590333	1.000024700353194	0.9970816193464678	0.9968945690097752	0.9970308277063062	0.9964928486885443	0.9961627444409364
74.61666666666666	1.000577955520992	1.0000317757326358	0.9970994385809812	0.9968870516526295	0.9970374250695505	0.9964760511737767	0.9961464365713435
74.71666666666667	1.0005853502159139	1.0000385899680664	0.9971164632115291	0.9968793295416245	0.997045	0.9964591068260326	0.9961305815250484
74.8	1.000593145365302	1.000045078736608	0.9971325673914729	0.9968714387663895	0.9970520699599227	0.9964421259236327	0.9961153653453599
74.9	1.0006013642906197	1.000051177715343	0.9971476252741334	0.9968634154165142	0.9970599814939324	0.996425	0.9961009740755471
75	1.0006100303133292	1.0000568225813533	0.9971615110128318	0.9968552955815878	0.9970681950917193	0.9964084955679892	0.9960875937588789
75.1	1.0006191667548934	1.0000619490117217	0.9971740987608889	0.9968471153511995	0.9970766427567043	0.9963920666713068	0.9960754104386242
75.2	1.0006287969367753	1.0000664926835303	0.997185	0.996839	0.9970852564923084	0.9963760423330916	0.9960646101580524
75.28333333333333	1.0006389441804373	1.0000703892738614	0.9971948768983638	0.9968307180623954	0.9970939683019525	0.9963605328316246	0.9960553789604321
75.38333333333334	1.0006496318073421	1.0000735744597975	0.9972028155944237	0.9968225731831581	0.9971027101890577	0.9963456484451861	0.9960479028890326
75.48333333333333	1.000660883138953	1.0000759839184206	0.9972089529131264	0.9968145122668165	0.997111	0.9963314994520572	0.9960423679871228
75.58333333333333	1.0006727214967321	1.000077553326813	0.9972131630077931	0.996807	0.9971200122093351	0.9963181961305184	0.9960389602979717
75.66666666666667	1.0006851702021429	1.0000782183620571	0.9972153200317447	0.9967987866811778	0.9971284363493493	0.9963058487588504	0.9960378658648484
75.76666666666667	1.0006982525766472	1.0000779147012353	0.9972152981383025	0.9967911941910594	0.9971366185805085	0.9962945676153341	0.9960392707310219
75.86666666666666	1.0007119919417087	1.00008	0.9972129714807871	0.9967838300221943	0.9971444909062337	0.996284	0.9960433609397612
75.96666666666667	1.0007264116187895	1.0000741439997232	0.9972082142125198	0.9967767302641715	0.9971519853299458	0.9962756451258791	0.9960503225343353
76.06666666666666	1.0007415349293525	1.000070548313197	0.9972009004868215	0.9967699310065805	0.9971590338550658	0.9962682243365019	0.9960603415580134
76.15	1.0007573851948606	1.0000657266389343	0.9971909044570134	0.9967634683390109	0.9971655684850146	0.996262	0.9960736040540642
76.25	1.0007739857367766	1.000059614654017	0.9971781002764164	0.9967573783510516	0.9971715212232134	0.9962580150598515	0.9960902960657569
76.35	1.000791359876563	1.0000521480355278	0.9971623620983514	0.9967516971322924	0.9971768240730831	0.9962554471291398	0.9961106036363606
76.45	1.0008095309356828	1.0000432624605484	0.9971435640761397	0.9967464607723224	0.9971814090380445	0.9962547173745449	0.9961347128091441
76.55	1.0008285222355986	1.0000328936061615	0.9971215803631021	0.996742	0.9971852081215189	0.9962559360743473	0.9961628096273767
76.63333333333334	1.000848357097773	1.0000209771494495	0.9970962851125597	0.9967374669871077	0.997188	0.9962592135068277	0.9961950801343271
76.73333333333333	1.000869058843669	1.0000074487674941	0.9970675524778335	0.9967337817410417	0.9971901766576899	0.996265	0.9962317103732645
76.83333333333333	1.0008906507947495	0.9999922441373784	0.9970352566122446	0.9967306857121223	0.9971912101172286	0.9962723856829457	0.996273
76.93333333333334	1.0009131562724771	0.9999752989361841	0.9969992716691138	0.9967282149899391	0.997191	0.9962825009831449	0.9963187942201764
77.01666666666667	1.0009365985983143	0.9999565488409938	0.9969594718017625	0.9967264056640813	0.9971900354363172	0.9962951161291449	0.99637
77.11666666666666	1.000961001093724	0.9999359295288897	0.9969157311635114	0.9967252938241382	0.9971876913027091	0.9963103413992266	0.9964255495142645
77.21666666666667	1.0009863870801692	0.9999133766769541	0.9968679239076815	0.9967249155596993	0.9971840853115607	0.9963282870716708	0.9964867690621722
77.3	1.0010127798791124	0.9998888259622692	0.9968159241875941	0.9967253069603539	0.9971791494662929	0.996349	0.9965534646016809
77.4	1.0010402028120164	0.9998622130619176	0.9967596061565701	0.9967265041156913	0.9971728157703269	0.9963727807367692	0.9966258221760598
77.65	1.001068679200344	0.9998334736529814	0.9966988439679304	0.996729	0.9971650162270835	0.9963995492859848	0.9967040278285777
77.75	1.001098232365558	0.9998025434125428	0.9966335117749962	0.9967314600487722	0.9971556828399837	0.9964294793506859	0.9967882676025038
77.85	1.001128885629121	0.9997693580176843	0.9965634837310884	0.9967352910056944	0.9971447476124485	0.9964626812091529	0.9968787275411072
77.93333333333334	1.0011606623124958	0.999734	0.996489	0.9967400720756567	0.997132	0.9964992651396668	0.9969755936876568
78.03333333333333	1.001193585737145	0.9996959644730364	0.9964088367036362	0.9967458393482489	0.997118	0.996539	0.9970790520854215

## Sheet: Fig2_H2-60C_greyvalues
0	1	2	3	4	5	6	7
0	0.9995868203766782	1.0000857842549338	0.9999434963123426	0.9999344054637122	0.9994942775451227	0.9996115681806637	1.0000066695072811
0.1	0.9996361007225052	1.000080928466491	0.9999708493743615	0.9999363520506058	0.9995627666201682	0.9996348355998462	1.0000051469164266
0.2	0.9996823075230622	1.000076120009232	0.9999957023658015	0.9999385916138291	0.9996266862766104	0.9996575142368852	1.000003737650378
0.2833333333333333	0.9997255255430186	1.0000713588469263	1.000018133551247	0.9999411017334978	0.9996861671686115	0.99968	1.0000024498073896
0.38333333333333336	0.9997658395470441	1.0000666449433433	1.0000382211952825	0.9999438599897272	0.9997413399503333	0.9997011464480419	1.0000012914857157
0.48333333333333334	0.9998033342998083	1.0000619782622528	1.0000560435624921	0.9999468439626329	0.9997923352759379	0.9997221206639143	1.0000002707836104
0.5833333333333334	0.9998380945659807	1.0000573587674246	1.0000716789174602	0.9999500312323302	0.9998392837995875	0.9997425473811525	0.999999
0.6666666666666666	0.99987	1.0000527864226287	1.0000852055247713	0.9999533993789347	0.999882	0.9997624369206342	0.9999986746311228
0.7666666666666667	0.9998997506972286	1.0000482611916344	1.0000967016490097	0.9999569259825617	0.9999215630576693	0.9997817996032362	0.9999981153772493
0.8666666666666667	0.9999268160916431	1.0000437830382114	1.0001062455547596	0.9999605886233268	0.9999571551004257	0.9998006457498364	0.9999977261359614
0.9666666666666667	0.9999514860581442	1.0000393519261297	1.0001139155066057	0.9999643648813455	0.9999892229578751	0.9998189856813119	0.9999975150055137
1.05	0.9999738453614015	1.0000349678191587	1.0001197897691319	0.9999682323367333	1.0000178972841793	0.999837	0.9999974900841604
1.15	0.9999939787660844	1.0000306306810682	1.000123946606923	0.9999721685696056	1.0000433087335008	0.9998541881823984	0.9999976594701556
1.25	1.0000119710368627	1.0000263404756282	1.000126464284563	0.9999761511600778	1.0000655879600013	0.9998710713937642	0.9999980312617539
1.35	1.0000279069384057	1.000022097166608	1.0001274210666364	0.9999801576882654	1.000084865617843	0.9998874896735147	0.9999986135572093
1.45	1.0000418712353834	1.0000179007177776	1.0001268952177278	0.9999841657342841	1.0001012723611875	0.9999034533425275	0.9999994144547762
1.5333333333333334	1.0000539486924647	1.0000137510929064	1.000124965002421	0.999988	1.0001149388441974	0.9999189727216798	1.0000004420527089
1.6333333333333333	1.0000642240743198	1.0000096482557645	1.000121708685301	0.9999920967002759	1.0001259957210344	0.9999340581318492	1.0000017044492617
1.7333333333333334	1.0000727821456181	1.0000055921701212	1.0001172045309517	0.9999959747804801	1.000134573645861	0.9999487198939128	1.0000032097426887
1.8333333333333333	1.000079707671029	1.0000015827997466	1.0001115308039574	1	1.0001408032728385	0.9999629683287481	1.0000049660312444
1.9333333333333333	1.0000850854152226	0.9999976201084101	1.0001047657689028	1.0000034440358823	1.0001448152561292	0.9999768137572324	1.0000069814131831
2.0166666666666666	1.0000890001428677	0.9999937040598815	1.000096987690372	1.0000069903713114	1.0001467402498954	0.9999902665002431	1.0000092639867588
2.1166666666666667	1.0000915366186343	0.9999898346179306	1.0000882748329496	1.0000103812853796	1.000146708908299	1.0000033368786576	1.0000118218502259
2.216666666666667	1.0000927796071921	0.9999860117463271	1.00008	1.0000135943582025	1.0001448518855018	1.0000160352133534	1.000014663101839
2.316666666666667	1.0000928138732104	0.9999822354088405	1.0000683578397669	1.0000166071698955	1.000141299835666	1.0000283718252074	1.0000177958398517
2.4166666666666665	1.000091724181359	0.9999785055692407	1.0000573102331753	1.0000193973005742	1.0001361834129536	1.0000403570350975	1.000021228162519
2.5	1.0000895952963074	0.9999748221912974	1.0000456409060297	1.000021942330354	1.0001296332715268	1.000052001163901	1.0000249681680948
2.6	1.0000865119827251	0.9999711852387803	1.0000334281229137	1.0000242198393503	1.0001217800655475	1.0000633145324949	1.0000290239548335
2.7	1.0000825590052818	0.9999675946754589	1.0000207501484124	1.0000262074076787	1.0001127544491777	1.0000743074617566	1.0000334036209892
2.8	1.0000778211286467	0.9999640504651033	1.0000076852471096	1.0000278826154547	1.0001026870765792	1.000084990272564	1.0000381152648163
2.8833333333333333	1.00007	0.9999605525714829	0.999994	1.0000292230427936	1.0000917086019145	1.000095373285794	1.0000431669845693
2.9833333333333334	1.000066329736481	0.9999571009583674	0.9999807077224379	1.000030206269811	1.0000799496793455	1.0001054668223242	1.0000485668785022
3.0833333333333335	1.000059745750289	0.9999536955895267	0.9999669516282376	1.0000308098766224	1.000067540963034	1.0001152812030318	1.0000543230448693
3.183333333333333	1.0000527159235841	0.9999503364287305	0.9999531216655735	1.000031011443343	1.0000546131071422	1.000124826748794	1.000060443581925
3.2666666666666666	1.0000453250210355	0.9999470234397484	0.9999392960990298	1.0000307885500885	1.000041296765832	1.0001341137804889	1.0000669365879233
3.3666666666666667	1.0000376578072725	0.9999437565863096	0.9999255531931511	1.000030118776935	1.0000277225932257	1.0001431526189526	1.0000738101610789
3.466666666666667	1.0000458176545983	0.9999394199447933	0.9999203231730855	1.0000048167565228	1.000046050292099	1.0001750236404159	1.0000662720423734
3.566666666666667	1.0000080381832872	0.9999498178820931	0.9999140690220156	0.9999863898623236	1.0000359881509964	1.0001798447857218	1.0000697627849362
3.6666666666666665	1.0000225530454416	0.9999705421806832	0.9999243330173477	1.0000142318652399	1.0000219433342799	1.0001704844072463	1.0001067591609214
3.75	1.0000445679866494	0.9999739056430964	0.9999258833921596	1.0000175424217832	1.000004069085685	1.0001904125888523	1.0001178262172519
3.85	1.0000434163365595	0.9999746251829198	0.9998828329349094	1.0000096257320505	1.0000041765005423	1.000182019429443	1.000108531032814
3.95	1.0000350408950895	0.9999427576918307	0.9998683327729738	0.999995	0.9999926006188005	1.0002025467817124	1.0000984034523945
4.05	1.0000529373069824	0.9999365287885587	0.9998703653199319	0.9999586218822648	0.9999722633875074	1.000226962072441	1.000095196702006
4.15	1.0000784532065716	0.9999300677440079	0.9998820976022622	0.9999849843763313	0.9999765279015956	1.0002270051679885	1.0001121634649377
4.233333333333333	1.0000927026424191	0.9999306248353327	0.9998488911515004	0.9999405525513776	0.999984	1.0002158205941045	1.0001310266981471
4.333333333333333	1.0000688960271673	0.9999344562671906	0.9998363887951016	0.9999396559469625	0.9999729787014419	1.0002245260226073	1.0001586136017462
4.433333333333334	1.0000738733480117	0.999956	0.999829	0.9999392458554986	0.9999833288889141	1.0002424423293401	1.000196047604712
4.533333333333333	1.0000547355137799	0.9999559207283011	0.9998648418912733	0.9999382487689128	0.999984	1.000228351620561	1.0001778606804654
4.633333333333334	1.000033105726193	0.9999531532551998	0.9998470912751054	0.9999204303087593	0.9999851401338354	1.0002242318470642	1.0002102676299602
4.716666666666667	1.0000219715507102	0.9999316812876928	0.9998269937743777	0.9999103129590853	0.99999	1.0002289078967168	1.0002135081168433
4.816666666666666	1.0000077974274195	0.9999307638230269	0.9998315190320516	0.999896	0.9999766818026383	1.0002505274597606	1.0002262243787272
4.916666666666667	0.9999927026506102	0.9999213580695406	0.9998405166577473	0.9999099140798251	0.9999631479140125	1.000278804297952	1.0002379076090904
5.016666666666667	0.9999950188967958	0.9998957516557834	0.9998083460282314	0.9999192440278571	0.9999579089428535	1.0002929266064775	1.0002523341031704
5.116666666666666	0.9999990047793471	0.9998781271010666	0.9998099755454283	0.9999152564066813	1.000001661590621	1.0002998604753541	1.000295065478841
5.2	1.000007989732032	0.999843	0.9998211592279653	0.9998866210892198	1.0000031750391245	1.0002933001926027	1.0003140142979696
5.3	1.0000034862084315	0.9998294952538139	0.9998286440010478	0.9998751306629579	1.0000209658462946	1.0002868988041214	1.0003428923469941
5.4	0.9999813878683925	0.9998400547643085	0.9998464282792567	0.9998514817081277	1.0000156199532582	1.0002868081901588	1.0003454054743162
5.5	0.9999873036086586	0.9998351368147181	0.9998495169544528	0.9998239669230569	1.0000136931136636	1.000291032065538	1.0003759139286008
5.583333333333333	0.9999747966254786	0.9998135600892153	0.9998687509872427	0.9998094142636023	1.0000303316988381	1.0002883828590585	1.0003903485224117
5.683333333333334	0.9999647358531006	0.9998241042421001	0.9999049021896809	0.9997755126688918	1.00003	1.0002983002995711	1.0004072002728783
5.783333333333333	0.9999518704315438	0.9998223761264029	0.9999116409643719	0.9997350444230259	1.0000168037442307	1.0002705722990757	1.0004037394398724
5.883333333333334	0.9999802263395048	0.9998202763247213	0.9999201191884356	0.9996816669329821	1.0000133916655423	1.0002531771231475	1.0004133170559866
5.983333333333333	0.9999749312241014	0.9998484551778939	0.9999146481188863	0.9996711145944299	0.9999733119193835	1.000248902896525	1.000405819733174
6.066666666666666	0.9999511706966289	0.9998512230355987	0.9999115377646042	0.9996485074820299	0.9999655787252032	1.0002430602515016	1.000446335182203
6.166666666666667	0.9999522812116166	0.9998500905909211	0.999899	0.9996446994234595	0.9999903481750658	1.000251048572289	1.0004554796113267
6.266666666666667	0.9999319923779143	0.9998643240448316	0.9998943514083963	0.9996168876730399	0.9999607322939086	1.0002540806127083	1.0004366145575356
6.366666666666666	0.999949	0.9998649926843907	0.9999409898184278	0.9996092167406809	0.9999668775448349	1.000224709955427	1.0004492339013074
6.466666666666667	0.9999929983772088	0.9998628377385455	0.9999317303971862	0.9995740544889246	0.9999593718517809	1.0002135026823613	1.0004666053535523
6.55	0.9999689802043108	0.9999151212354822	0.999969	0.9995470311256309	0.9999893953178209	1.0001889485464783	1.0004993646041918
6.65	0.9999758758708837	0.9998957606873309	1.0000030225566505	0.9995343395804264	1.0000034963890296	1.000171184591095	1.0004799299312437
6.75	0.9999996233859608	0.9998948270295377	1.0000274745899618	0.9995409280981686	0.9999943793087852	1.0001558601945983	1.0004910570667718
6.833333333333333	0.9999783237679859	0.9999135934583451	1.0000160517788728	0.9994937357096619	0.9999819386671447	1.0001553689090135	1.0005171883223807
6.933333333333334	0.9999594177004467	0.9999160074146549	1.000013217617977	0.9995088740254682	0.9999957763409819	1.0001719008215473	1.0005035102174389
7.033333333333333	0.9999856814409794	0.9999155893905974	1.0000279070008302	0.9994860606494269	0.9999762498243763	1.0001486951120786	1.0005012180307156
7.133333333333334	0.9999935055552299	0.9999120311464794	1.0000281328658067	0.9994901586633946	0.9999714233313829	1.0001659766093365	1.0005186091563893
7.233333333333333	0.9999950289083732	0.9999205361854392	1.0000328380690426	0.9994806627264032	0.9999652847082983	1.0001585077379327	1.0004963103925448
7.316666666666666	0.9999882408728982	0.999917	1.000055300913568	0.9994752042983863	0.9999756719605607	1.0001687739636134	1.000512256162089
7.416666666666667	0.9999741697334212	0.9999126408091037	1.0000756836817974	0.9994708257004158	0.9999945213600502	1.0001904764645682	1.0005137081503381
7.516666666666667	0.9999852482211639	0.9998849118622801	1.0000743788203488	0.999477	1.0000298232904226	1.0001990967620022	1.000534805200191
7.616666666666666	0.9999783033066585	0.9998852002882701	1.0000640571970663	0.9994638206204854	1.0000343989844218	1.0001998297883865	1.0005281369480112
7.716666666666667	0.999962	0.9998880814580795	1.000074927786034	0.9994779823589276	1.0000512391253695	1.0002120011552684	1.0005125510777537
7.816666666666666	0.9999660931654252	0.9998994169124683	1.0001103806291862	0.9994740695601523	1.0000436792227771	1.000210076202543	1.0004898499839214
7.9	0.9999771211969412	0.9998843826613296	1.0000746656611852	0.9994750792163064	1.0000260940247705	1.0002048081648178	1.0004542950999749
8	0.9999830156924804	0.9998735933437011	1.0000995748945312	0.9994942039818643	1.0000270605759036	1.0002128628286238	1.0004252155236977
8.1	0.9999950131474414	0.9998704113477591	1.0001139456771442	0.9994930144098179	1.0000203571986188	1.000243667171322	1.000399975108459
8.2	0.9999969665602472	0.9998771331533824	1.00009	0.9994748201641971	0.9999942223768283	1.0002642870200145	1.0003886912542823
8.3	0.9999773782050251	0.9998844904298415	1.0001050018009465	0.9994766058238491	0.9999869096032689	1.0002629215235235	1.00038
8.4	0.9999672176886545	0.9998450025670758	1.000108672372085	0.9994715714886052	1.0000023159758826	1.000249755815526	1.000367191428585
8.483333333333333	0.999995	0.9998654981592929	1.0000822150141613	0.9994640504241761	1.0000082405726272	1.000271477269018	1.0003852532900124
8.583333333333334	0.9999622584656616	0.9998698007302574	1.00007	0.9994755651156548	1.0000231596619302	1.0002775944059947	1.000364399027739
8.683333333333334	0.9999597066154547	0.9998290671902826	1.0000691009782319	0.9995116102494279	1.0000078817014686	1.0002467269734614	1.000317962563871
8.783333333333333	0.9999573662033926	0.9998067913752454	1.0000567240861136	0.9995136743547691	0.9999764686709655	1.00026	1.0003137149423145
8.883333333333333	0.9999829513873475	0.9998089922612976	1.0000555167348162	0.9995098195321981	0.9999780930582198	1.0002601026580253	1.000288974072413
8.966666666666667	0.9999730928780478	0.9998011657289624	1.0000403741950321	0.9995453273913015	0.9999740576520078	1.0002286658086672	1.0002738866514287
9.066666666666666	0.9999750920068502	0.9997926092990377	1.0000503102964737	0.9995638422910729	0.9999742996138796	1.0002222108340346	1.0002645142594628
9.166666666666666	0.9999679146617546	0.999796	1.0000734777387397	0.9995721469081785	0.9999562439669151	1.00023	1.0002542112529884
9.266666666666667	0.9999592191950297	0.9997984318091881	1.0000860808068421	0.999566	0.9999461024377789	1.0002464568678235	1.0002405759317177
9.366666666666667	0.9999612820181789	0.9997747050978972	1.0000546740861187	0.9995991546152939	0.9999532192426719	1.0002613238081923	1.0002007180470895
9.45	0.9999735227916531	0.9997533504078886	1.0000132364979912	0.9996123918396724	0.9999561112640108	1.0002832143724136	1.0001840492465106
9.55	0.999984	0.9997557709024554	1.0000067637814853	0.9996246669342526	0.9999219178082266	1.0002985731466563	1.0002013887085337
9.65	0.9999815071575342	0.9997234933313572	1.0000275588182423	0.9996457858543882	0.9999228694056342	1.000299716841806	1.000199849258051
9.75	0.9999643222315456	0.9997312589106921	1.0000113098035162	0.999643	0.9998884134836632	1.0003061153426296	1.0001928273671565
9.85	0.9999874543798299	0.9997092056748982	1.0000202191029435	0.9996507756941042	0.999887	1.000323562039486	1.0001886753632965
9.933333333333334	0.9999742848001734	0.9996894230577231	1.0000172287062714	0.9996272915939968	0.9998861957858873	1.000320411915805	1.000171179052583
10.033333333333333	0.999989	0.9997004404053531	1.0000146846792377	0.9996171190572236	0.9998805645122244	1.0003406914412625	1.0001482009145108
10.133333333333333	0.9999905656966421	0.9996699743558312	0.9999996527851187	0.9996039618243882	0.9999202212450531	1.0003532710461605	1.0001775183553656
10.233333333333333	1.0000239640007016	0.9996868801399311	0.9999931460406799	0.9996361351034534	0.9999379432723889	1.0003786228700249	1.0001422631243118
10.316666666666666	1.0000099141192296	0.999694	1.0000010715852576	0.9996599847809021	0.9999200956447123	1.0003739367683995	1.000118603847162
10.416666666666666	1.0000271310849216	0.999664	1.0000056633803458	0.99967	0.9999066007197626	1.0003815335191695	1.0001029928788847
10.516666666666667	1.000018487827113	0.9996450214760044	0.99998	0.9996637429330804	0.9999035449195233	1.0003938988525671	1.0000606521294622
10.616666666666667	1.0000367996663628	0.9996178593284248	0.9999645143527457	0.9996412241051631	0.9999286843599815	1.000375696466698	1.0000616418942996
10.716666666666667	1.000041638471588	0.9996280437710776	0.9999492375672793	0.9996383127811662	0.9999147512123568	1.0003820712631433	1.0000412078891712
10.8	1.0000520169588567	0.9996286881275769	0.9999441805042433	0.9996540956220417	0.999917	1.0003946876217076	1.0000707383009353
10.9	1.0000394122366545	0.9996496900302139	0.9999168117648577	0.9996819931839372	0.9999453687192593	1.0003819068859787	1.000087700029401
11	1.0000468938859075	0.999676	0.999887	0.9996876843535026	0.9999214874001975	1.0003970832991649	1.000084729694556
11.1	1.0000162153981773	0.9996907540505661	0.9998987075326092	0.999716	0.9999341388546795	1.0004259673495983	1.0001022802511743
11.183333333333334	1.0000251480224442	0.9996885790257733	0.9999105835189237	0.9997228984454314	0.9999159480946862	1.0004511267056044	1.0000853517390362
11.283333333333333	1.0000269140434805	0.9996841266451721	0.9999272730673155	0.9997449988517566	0.9999123288366017	1.0004672429233863	1.0000793396951106
11.383333333333333	1.0000393312012994	0.9996939388050421	0.9999402634684231	0.9997659978217659	0.9998991184341276	1.0004811151388369	1.0001076084437273
11.483333333333333	1.0000410943144638	0.9996695895402837	0.9999408553897994	0.9997566732474104	0.9998811307088475	1.0004844177052492	1.0000744623194675
11.583333333333334	1.000023790258669	0.9996762768774895	0.9999416258114655	0.9997389718739011	0.999873	1.0005033430838064	1.0000972126247387
11.666666666666666	1.0000280025701758	0.9996725220347475	0.9999310412034885	0.9997421859645863	0.99986	1.0004815784982144	1.0001168551598205
11.766666666666667	1.0000324265455518	0.9996914646782015	0.9999317158529889	0.9997145471015134	0.9998549326030362	1.000461094113558	1.0001401762732005
11.866666666666667	1.0000444856898885	0.999716	0.9999602371330883	0.9997047607814619	0.9998716950357339	1.0004710554172234	1.0001377518527952
11.966666666666667	1.000043853340592	0.9997327526040151	0.9999596308687554	0.9996687168005188	0.9998609608168662	1.0004614551986855	1.0001447927854883
12.05	1.0000182564985933	0.999745	0.999955	0.9996444198249402	0.9998732422990113	1.0004540338822494	1.0001642365056131
12.15	1.0000198145071972	0.9997555082714144	0.9999445763442317	0.9996089891868685	0.9998509923602162	1.00047	1.0001867030787932
12.25	1.000049393885703	0.9997559994231574	0.9999443786712143	0.9996041074156898	0.9998857039196883	1.0004611924584013	1.0001976765795149
12.35	1.0000606731361148	0.9997687476980677	0.9999444090585243	0.9995860537409809	0.9998847232182044	1.0004652498000113	1.0002100376050302
12.433333333333334	1.0000531360779585	0.9997823799638897	0.9999505706023927	0.99958	0.9998986756833403	1.000451578806773	1.0002377614423847
12.533333333333333	1.0000639522729915	0.9997711861363698	0.999967	0.9995815986471464	0.9999075086793134	1.0004156928995767	1.0002527982772051
12.633333333333333	1.0000786946130593	0.9998083836198615	0.9999714288469489	0.9995830015113795	0.9999199589431929	1.0004116671211603	1.0002560042844992
12.733333333333333	1.0001075503430548	0.9998000548088104	0.9999731662656227	0.9995911648324056	0.999912	1.000424635097721	1.0003177146860933
12.833333333333334	1.0001360717607162	0.999802	0.9999839069081357	0.9995925065594484	0.9999360767954525	1.000442201833405	1.0003361150456833
12.916666666666666	1.0001339809343612	0.9998225454049269	1.0000078536083534	0.999594	0.9999191796696724	1.0004378449430158	1.0003703035273004
13.016666666666667	1.000122744545186	0.9998340094627194	1.000049884105765	0.9995975592098179	0.9999307240006963	1.0004109449326302	1.0003860127141047
13.116666666666667	1.0001138135142733	0.9998355101319512	1.0000814573804122	0.9995890512855228	0.9999402130069391	1.000400232253162	1.0004309215984264
13.216666666666667	1.0001268199609834	0.9998637651896364	1.0000473967919523	0.9995775466720116	0.9999422309930524	1.0003999708104967	1.0004718216546375
13.316666666666666	1.0001189030338318	0.9998707622386381	1.0000647974143684	0.9995682281407177	0.9999595800901712	1.0003954569996794	1.000478210558984
13.4	1.0001281107374784	0.9998163073640097	1.0000459339750363	0.9995519471656179	0.9999555757051798	1.0003907656161999	1.0005024856757745
13.5	1.0001357989651447	0.9998067579678023	1.0000309681243775	0.9995524272078451	0.9999597464435228	1.0003945208686227	1.0005552977797505
13.6	1.0001033526505758	0.9998055052351107	1.000026925258385	0.9995133346231374	0.9999680438441477	1.0003929421058286	1.0005921046108832
13.7	1.000117044120227	0.9998076622498567	1.0000287310073428	0.9995289786781285	0.9999650670119957	1.0003756734933718	1.0005801596254507
13.783333333333333	1.0001170408140165	0.9998085029529982	1.0000199350794736	0.999502	0.9999755774362163	1.000365458715514	1.000605201021381
13.883333333333333	1.0001	0.9997978400107262	1.000007237208819	0.9994871945695235	0.9999827062734725	1.000388917643307	1.000638200607388
13.983333333333333	1.0001282163104932	0.9998044354542553	1.0000114001421887	0.9994555948606866	0.9999895790532812	1.0003922423240588	1.000626853590171
14.066666666666666	1.0001300940655151	0.9998199246513734	1.0000202798958575	0.9994603940557514	1.0000206169990622	1.0004047998146175	1.0006648092826929
14.166666666666666	1.0001170116954625	0.9998324570577055	1.0000085954538733	0.9994402004864107	1.0000422183588042	1.0003991927147233	1.000686079919442
14.266666666666667	1.0001392894339423	0.9998343018806269	1.0000165018440181	0.9994228576059158	1.0000205913093285	1.0003746986348068	1.0006893150746212
14.366666666666667	1.0001728949404787	0.9998541056111997	1.0000155793028578	0.9993757248298885	1.0000189249640008	1.00037	1.0006802245198552
14.466666666666667	1.0001732527946257	0.9998586110670635	1.0000281014174108	0.9993618755828153	1.0000030477589998	1.0003466149224207	1.0006786171876825
14.55	1.0001622556343535	0.9998767174767317	1.0000342405687042	0.9993238422631499	0.9999867012188102	1.0003143059639321	1.0006619241993746
14.65	1.0001653213679482	0.9998761189278181	1.000013793147403	0.9993133715338219	0.9999856472276377	1.000307479742542	1.000681195800215
14.75	1.000160120738468	0.9999	1.0000163437421934	0.9993069001027245	0.9999703894245793	1.000268873643665	1.0006922226551285
14.85	1.0001702217032136	0.9999097038585458	1.0000037683903908	0.9992801799523757	0.9999658777084246	1.0002641039827345	1.0007010919720576
14.933333333333334	1.0001622443613702	0.9999031386527977	0.9999997166698178	0.9992692204974057	0.9999706769597105	1.0002399307252259	1.0007042914029645
15.033333333333333	1.000183710179499	0.9999109664185162	1.000009760581263	0.9992748034124936	0.9999804532272069	1.0002110248894271	1.000697309787797
15.133333333333333	1.0001843994912198	0.9999125396584219	1.0000122883809976	0.9992703221382562	0.9999891552913518	1.000202801187997	1.0006967326076521
15.233333333333333	1.000176938515742	0.9999346601732784	1.0000172106129241	0.9992938993387016	0.999979	1.0001976974177784	1.0006876179023123
15.316666666666666	1.0001609509691176	0.9999418265008038	1.0000403468812131	0.9992941138023128	0.9999554529349091	1.0001846000631938	1.000668532093696
15.416666666666666	1.0001706673113606	0.9999196897132472	1.0000511280828266	0.9992873637209918	0.9999385198581082	1.0001716088574382	1.0006745174233718
15.516666666666667	1.0001762601450557	0.9999346683427841	1.0000512389297318	0.9992746965339747	0.9999650053164657	1.000151807805869	1.000685086067584
15.616666666666667	1.0001588894073743	0.9999328285064439	1.0000777525801008	0.9992616383701627	0.9999725939031887	1.0001198955713193	1.000665050212536
15.7	1.0001272617318016	0.9999298869008595	1.0000881240378394	0.999256	0.9999750146356776	1.0001146948635335	1.0006609464726692
15.8	1.000119521507666	0.9999147671218924	1.0000836562983484	0.9992330553949125	0.9999830308551354	1.0001219357379254	1.00066
15.9	1.000111081880565	0.9999087046457744	1.0000895158534622	0.9992077745159194	0.999982	1.0001064325077005	1.000665660330348
16	1.000109077347635	0.9998902610981124	1.0000824123761707	0.999193	0.9999926227846404	1.0001159358435003	1.0006630011477848
16.083333333333332	1.0000944771082345	0.9998750506323272	1.0000529580904072	0.9991911089975615	1.000004345884808	1.000099666726079	1.0006153723700715
16.183333333333334	1.000095807386644	0.9998867292987904	1.0000698467936777	0.9991847716480575	1.0000054946011687	1.0000747094147195	1.0006209833286928
16.283333333333335	1.0000836055042983	0.9998937009507086	1.0000821237607593	0.9991649025446451	1.0000011472116703	1.0000671711847056	1.0006166626980932
16.383333333333333	1.000048387244152	0.9998555507384026	1.0000854629986247	0.9991622288524279	1.000014926458252	1.000056225555345	1.0006158641872251
16.466666666666665	1.0000437511534555	0.9998870187990173	1.0000858822922742	0.9991484177975049	1.0000188137513717	1.0000543986002128	1.0006114899423506
16.566666666666666	1.0000612961510094	0.999885	1.0001219394971221	0.9991435827717325	1.0000320909435019	1.0000639743102144	1.0006096939013067
16.666666666666668	1.000049382718943	0.9998883567545068	1.0001160682151782	0.9991500843065743	1.000039672263335	1.0000593975374972	1.0005922271657584
16.766666666666666	1.0000504524042213	0.9999018227390588	1.0001071486890762	0.9991557728915685	1.000037533971851	1.0000636836802763	1.0005912353016784
16.866666666666667	1.000023750544308	0.9999079582765515	1.0000930691197056	0.9991611023327578	1.0000659521125288	1.0000352456998283	1.0005777942810652
16.966666666666665	0.9999964373142658	0.9999168411153628	1.0000847721584143	0.9991885495656957	1.0000677857971676	1.0000321408282995	1.0005379063382611
17.05	0.9999878591715451	0.9998905627995492	1.0000752108581854	0.9991853750245253	1.0000514125265085	1.0000408478102893	1.000567281536143
17.15	1.000003458988625	0.999901	1.0000672560788568	0.9991847317824445	1.0000595863717467	1.0000321538775876	1.0005636144200794
17.25	0.9999827951058251	0.9999128549933843	1.0000418450432724	0.9991785662418329	1.000077366223807	1.00003	1.0005751372534757
17.35	0.9999962731987505	0.9999205018098567	1.0000474174465417	0.9991738737021584	1.0000959092818922	1.0000306092183946	1.0005733052466539
17.45	0.9999750810525379	0.9999404396609021	1.0000317696468422	0.9991815154790691	1.0000687085096005	1.0000529624474939	1.0005371754118462
17.533333333333335	0.9999746914906362	0.9999532811026588	1.0000432639348844	0.9991838100574865	1.0000839165399407	1.0000677264373878	1.0005350830246802
17.633333333333333	0.9999777792656354	0.9999773981333036	1.000035487783908	0.9991980371353708	1.0000843531558656	1.0000611974436853	1.0005296248834612
17.733333333333334	1.0000014274748923	0.9999836446089698	1.0000492142128572	0.9992154531276154	1.0000342017194004	1.000080615606485	1.000507223553986
17.833333333333332	0.9999839967075795	0.9999900388121103	1.0000551308104941	0.9992266461980535	1.000071000026562	1.0000798701704838	1.000492394599877
17.916666666666668	1.0000099478983453	0.9999780068543125	1.0000432376089732	0.9992108038748567	1.0000597018933859	1.00008	1.0004548007572651
18.016666666666666	0.9999808385063106	0.9999689670575471	1.0000256710912383	0.9992225350009142	1.0000487262786604	1.000091944672904	1.000417266956696
18.116666666666667	0.9999977502516668	0.9999942677646885	1.0000419691903426	0.999238	1.0000333463078623	1.000086157935124	1.000394870884615
18.216666666666665	0.9999702132084268	1.000010429805478	1.0000191294224323	0.9992177252072489	1.0000080781996323	1.000092977759804	1.0003734857369901
18.3	0.9999605983363111	1.0000237414049393	1.0000282755452943	0.9991923026602958	1.0000230911559729	1.0000895038712283	1.0003925713041006
18.4	0.9999653786255914	1.0000437772635287	1.0000254088749168	0.9992391189100484	1.000022725182251	1.00008	1.0003757129029374
18.5	0.9999842974930785	1.0000718322876843	1.0000477731847943	0.999224	1.0000363948959874	1.0001029611229797	1.0003776081285312
18.6	0.9999966708070924	1.0000543220795228	1.000035873250865	0.9992224618705708	1.000053825864298	1.0000975206116833	1.0003574911461317
18.683333333333334	0.9999840461281253	1.000056038564284	1.0000340643552381	0.9991975816186771	1.0000360399686685	1.000078976001843	1.0003786115291546
18.783333333333335	0.9999836089514795	1.0000517494942234	1.0000540291836175	0.999238	1.000049844320712	1.0000566248014147	1.0003781271801016
18.883333333333333	1.000010439673939	1.0000735297146863	1.000082076377778	0.9992698784473693	1.0000488225010469	1.000059272856486	1.0003806286779935
18.983333333333334	1.0000161928389326	1.0000880909832748	1.0001278677850007	0.999314	1.000083450235666	1.0000600285454992	1.0003936230430268
19.083333333333332	1.0000246622617632	1.0000863298845246	1.0001429372562023	0.9993348712040323	1.0000726617159679	1.0000654955574497	1.0004173442942654
19.166666666666668	1.000026980473086	1.00007	1.0001693399316043	0.9993546680138331	1.0000713604314362	1.00007	1.0004183074005844
19.266666666666666	1.000014935005042	1.0000668752544362	1.0001795334013017	0.999339	1.000060447863371	1.0000741645247069	1.0004305654146126
19.366666666666667	1.0000234930183838	1.00005	1.0001669607753927	0.9993267326688565	1.0000705899037454	1.0001109402142287	1.0004317891985137
19.466666666666665	1.0000484988055243	1.0000407123594144	1.000171714056804	0.9993055184356925	1.0000694125215124	1.0001041588794648	1.0004537619481846
19.55	1.0000236721114317	1.000067714710932	1.0001961245979913	0.9993065741492738	1.000082603989904	1.0001064955427057	1.0004286084378582
19.65	1.0000211517034208	1.000051502340152	1.0002125271226008	0.9993022820135704	1.0000763112101572	1.000101726594551	1.0004523023246386
19.75	1.0000495600327453	1.0000481027648103	1.000203643911255	0.9993059414686052	1.000112073620337	1.000102376884064	1.0004460862083613
19.85	1.0000538781429917	1.0000382018809255	1.0001797470637883	0.9992953360998625	1.000082351839779	1.0001056754662403	1.0004719649418516
19.933333333333334	1.0000698659684524	1.0000474417112206	1.0001622780744994	0.9992667791376687	1.0000579157721847	1.0000839709548908	1.0004917664805983
20.033333333333335	1.00007	1.0000331842262318	1.00019	0.9992846074712552	1.0000724818330546	1.0000703554302641	1.0004741402026416
20.133333333333333	1.0000542429946202	1.00005	1.000131405098364	0.99927	1.0000792571123807	1.000068084689686	1.0004796347554958
20.233333333333334	1.0000513893763456	1.0000958536847158	1.0001343572776435	0.9992954628368117	1.00007	1.0000837861630845	1.0004610797764992
20.333333333333332	1.0000333011511247	1.0001210405094778	1.000111596707002	0.9992634214824319	1.0000613806727638	1.0000747959713405	1.0004584534758711
20.416666666666668	1.0000509383507936	1.0001660487830917	1.0001322562540444	0.9992809146399257	1.0000781831281316	1.0000837799674143	1.0004615597970261
20.516666666666666	1.0000724517703885	1.0001771739522825	1.000155281675428	0.999284	1.0000825994617912	1.0000856296765568	1.0004976209513166
20.616666666666667	1.0000882246921587	1.0001798085250322	1.0001632725682719	0.99927	1.0000681223929349	1.000081320066991	1.0005229538818312
20.716666666666665	1.0000696053354872	1.0002203250426185	1.0001641220225554	0.9992630139755393	1.0000453198601122	1.000065023388889	1.0005190555890409
20.816666666666666	1.0000620011174381	1.000213632387277	1.0001615518891456	0.9992920384103919	1.0000477995676123	1.0000670388093669	1.0005741399090733
20.916666666666668	1.000048304429551	1.0001942972229467	1.0001467409021696	0.9992834809143967	1.000037346329068	1.0000731711705124	1.000562090407387
21	1.000067038414802	1.0001972994499768	1.000170572364781	0.9992789786846809	1.0000330763191665	1.0000730049839934	1.0005345075536536
21.1	1.0001018085439901	1.0001993158325178	1.00018	0.9992370260397336	1.000051896085082	1.000086471355625	1.000525295781583
21.2	1.0000948274470591	1.0002143577359373	1.0002002763899573	0.9992495144265009	1.0000242304509386	1.0000714372966453	1.0005174674472859
21.3	1.0000887121922517	1.0002267759018115	1.0001882978258914	0.9992616204641058	1.0000194830721008	1.000052778459845	1.000528087940923
21.383333333333333	1.000116534525618	1.0002272581811533	1.0001937029800423	0.9992591373049758	1.000022759051801	1.0000783733221272	1.0005468272259546
21.483333333333334	1.0000932226203882	1.0002237079341323	1.000222628387578	0.9992781398705295	1.000021221118626	1.0000920267701046	1.0005339020058728
21.583333333333332	1.0000908414715621	1.000225760018474	1.0002338737777579	0.9992744402337828	1.0000502367510253	1.0001300631049068	1.0005473702423258
21.683333333333334	1.0000870559931756	1.0002309677865833	1.0002323305195406	0.9992783400539207	1.0000293855242108	1.0001444350861513	1.000546616298556
21.783333333333335	1.0001032559870684	1.000218985561978	1.0002196070364635	0.9992621275234674	1.000024824601352	1.0001382799344425	1.0005505466930324
21.883333333333333	1.000100828670795	1.00021	1.000248496385367	0.9992585202990797	1.000028401590969	1.0001711830924376	1.0005622212291894
21.966666666666665	1.000116512802885	1.0002055037423774	1.0002499705266332	0.9992584939513307	1.0000182613216706	1.000166493810734	1.0005696114163396
22.066666666666666	1.000138634684737	1.0001868458645504	1.0002521841351228	0.9992279867164838	1.0000268404147015	1.0001646847298362	1.0005942692454206
22.166666666666668	1.0001267402534233	1.0001710990229729	1.0002337763407854	0.9992164359339816	1.0000440294028816	1.0001525830139855	1.000596368227551
22.25	1.000118142299995	1.0001804634249678	1.0002424775392809	0.9992312320451494	1.0000531563792425	1.0001373677270804	1.000597626360999
22.35	1.0000992161429108	1.0001769330977484	1.0002631181880144	0.9992307942485721	1.000035957148034	1.000149620843913	1.0006078358118646
22.45	1.0000949334848026	1.0001792929045585	1.0002306400447782	0.9991922034239257	1.0000346641163524	1.0001780546573615	1.0006338067076617
22.55	1.0000922829793952	1.000176508893513	1.0001991819162643	0.9991953512826545	1.0000306346258996	1.0001665405249913	1.0006427887148854
22.65	1.0000691106387432	1.000177005708209	1.0002034055876645	0.9991888344449209	1.0000112429849617	1.000174330163974	1.000655454409182
22.75	1.0000649911135815	1.0001470720425616	1.00016	0.999207	0.9999977844127201	1.000170408597098	1.0006374364089128
22.85	1.0000585773305268	1.0001441186601572	1.000134247510119	0.9992261594247855	0.9999894267042123	1.000178138161838	1.0006241348299991
22.933333333333334	1.0000720743179812	1.0001202728146625	1.0001440039221225	0.9992285341249034	0.9999907232050124	1.0001944686693962	1.000647170409283
23.033333333333335	1.000077642760074	1.0000982018738522	1.000107347350001	0.9992080044683624	0.9999778099416499	1.0002299982250311	1.0006403238329793
23.133333333333333	1.0000669123140702	1.0000763762304075	1.0001015123462238	0.9991873545084087	0.99998	1.0002218566756302	1.0006502636891281
23.233333333333334	1.0000755537395207	1.000083629000852	1.0000854702249868	0.9991745215555605	1.000013477809227	1.0002419255665744	1.0006354847452847
23.316666666666666	1.0000714192899387	1.0000576826375176	1.0000555919072758	0.999164	0.9999967635790149	1.0002495916942302	1.0006383726895176
23.416666666666668	1.0000468261417845	1.0000474404645754	1.000025892419157	0.9991583465478718	0.9999882871171103	1.0002562236932362	1.0006315404920938
23.516666666666666	1.00004	1.0000415286733986	1.000008298331479	0.999113	0.9999932250053183	1.0002646867412683	1.0006395031221607
23.616666666666667	1.0000271267961425	1.0000469789007662	0.9999698031533207	0.9991072205724578	0.9999787812582561	1.0002861481228182	1.000621724138266
23.716666666666665	1.0000410603760126	1.0000136026107258	0.9999663285720974	0.9990930723704741	0.9999590731424369	1.0003152808956026	1.0006381330043579
23.8	1.000059412394352	0.9999910332637575	0.9999516223399293	0.9990718041588235	0.9999490232162827	1.000322873150399	1.0006563746760984
23.9	1.00006	0.9999995749726577	0.9999563109499744	0.9990967105353377	0.9999437980485626	1.0003324842250674	1.0006568413766548
24	1.0000126159837643	0.9999813215516731	0.9999533303957902	0.9990705085449899	0.9999639148630339	1.0003356744287042	1.000651921756084
24.1	1.000019067489487	0.9999802706296442	0.9999611848841902	0.9991018579781025	0.9999324227548922	1.0003290357405676	1.0006442481340803
24.2	1.000041807274221	0.999968	0.9999435075012553	0.999098	0.9999264651832656	1.0003508232446567	1.0006753525316476
24.283333333333335	1.000053299343685	0.9999645526996289	0.9999265604199564	0.9990963558541013	0.9999400468179143	1.0003595501843805	1.000695308021016
24.383333333333333	1.0000623899756083	0.999947	0.9999378179394484	0.9991069742200749	0.9999330921486554	1.000372581305605	1.000709037733877
24.483333333333334	1.0000599558079106	0.9999556684550263	0.9999418184351765	0.9990936473352546	0.9999091953828878	1.000374965779682	1.0006997326848583
24.583333333333332	1.0000415351823813	0.9999457962572468	0.9999338063937895	0.9990613138313814	0.9999322064279788	1.0003753132489552	1.0006901898269938
24.683333333333334	1.000007275577259	0.999946	0.9999437664062568	0.9990357152918775	0.9999123269194571	1.0003838744042388	1.0006885538113697
24.766666666666666	0.9999856452319981	0.9999563463515901	0.9999508349225916	0.9990505491117503	0.999902	1.0004038428120106	1.0006989230089942
24.866666666666667	0.9999985808009877	0.9999889455174015	0.9999595006112929	0.9990307185909625	0.9999096047388467	1.0004005313998623	1.0007585590806212
24.966666666666665	0.9999911453988498	0.9999775214185711	0.9999338215051188	0.998995	0.9999113532657611	1.0003972830775487	1.0007780074450872
25.183333333333334	0.999989	0.9999542551172796	0.9999498069680185	0.9989848294398442	0.9999405135056176	1.000377108640894	1.0007947771579113
25.283333333333335	1.0000020037779433	0.9999630080795174	0.9999506759243322	0.9989985106526142	0.9999523870742266	1.0003785639837424	1.0007904931432972
25.383333333333333	1.0000000268366027	0.999959	0.9999664161299929	0.9989685451921942	0.9999598769371463	1.000371767205494	1.0008107962151591
25.483333333333334	1.0000047403377728	0.9999448723736837	0.9999471223470807	0.998977	0.9999627993041408	1.0003740999210506	1.000847672432749
25.583333333333332	1.0000126483554168	0.9999610992135066	0.9999557431591588	0.9989908939776524	0.9999836743400626	1.0003947845958274	1.0008396200740108
25.666666666666668	1.0000191437580566	0.9999422848286401	0.999977	0.9989838765884701	1.0000134255350919	1.0003997015821215	1.0008656726544802
25.766666666666666	1.000036589104563	0.9999307816474031	1.0000089876349445	0.9989399706958245	1.000040083317336	1.000432410261864	1.0009080233056384
25.866666666666667	1.000017993488874	0.9999101679156461	1.0000194417110397	0.9989209214220525	1.00006	1.000431014353587	1.0009364755986183
25.966666666666665	1.0000122162642273	0.9998997192902767	1.000015366884403	0.9988682686717495	1.0000379139315971	1.0004186659988845	1.0009237143052028
26.05	0.9999880757349804	0.9999034815067932	1.0000500266023062	0.9988533014768566	1.0000384917588956	1.0004055138153591	1.0009244409588238
26.15	0.9999966116006943	0.9999164117388755	1.0000426586401645	0.9988158733930628	1.0000367701632944	1.0003931921257982	1.000924125979605
26.25	1.0000252955405167	0.9999212708839395	1.0000334706226977	0.9987964737890586	1.0000421921395732	1.0003910886865945	1.0009247131543715
26.35	1.0000356445905607	0.9999385079706719	1.0000351520416393	0.9987750949243002	1.000064243480475	1.0003497649181676	1.0009558111984804
26.45	1.0000379243090938	0.999939	1.0000358614508562	0.9987978716886844	1.0000596151289114	1.0003554949445468	1.000958623755767
26.533333333333335	1.0000395934807313	0.99995	1.0000269852829264	0.9987786564631415	1.0000479553857993	1.000336714021972	1.0009737364233904
26.633333333333333	1.0000329363393297	0.9999975024115028	1.0000346155528628	0.9987491232582764	1.0000594296406338	1.0003064490132865	1.0009677250296722
26.733333333333334	1.0000241113992725	0.9999885557152728	1.0000320400774334	0.9987159226959105	1.00002	1.000267917518321	1.000995645749938
26.833333333333332	1.0000309091807662	1.0000143737404472	1.000030034423519	0.9986801582019227	1.0000433999404958	1.0002227387270752	1.000998564272513
26.933333333333334	1.000031810727308	1.0000025425323371	1.000020259643749	0.9986767558094353	1.000062053809523	1.0002231891833757	1.001020382997253
27.016666666666666	1.0000249520663942	1.0000262708881387	0.9999994001734553	0.9986462793663123	1.0000245684160949	1.0002034478039707	1.0010466910722196
27.116666666666667	1.0000167599934735	1.000026564937295	1.0000331865626386	0.9986123947107688	1.0000243698729774	1.0001787554443284	1.0010604789508097
27.216666666666665	1.0000236138079341	1.0000289100496045	1.0000409274050615	0.9985824657876292	1.000040116803457	1.0001563461983283	1.00113
27.316666666666666	1.0000352633539362	1.0000328082035128	1.000080732548858	0.9985843892848704	1.0000552103528932	1.0001462211206176	1.0011229650316906
27.416666666666668	1.0000403631373533	1.0000039383109514	1.0000359570400754	0.9985872910143447	1.0000290154423224	1.0001113260089318	1.0011371869146752
27.5	1.0000355664497995	0.9999886687223476	1.0000167359781482	0.998569	1.0000245912757586	1.0001032847416638	1.0011632279586016
27.6	1.0000421909274333	1.0000014953767686	1.0000276322344215	0.9985594965191906	1.0000124853492578	1.0000761257376385	1.001149180554226
27.7	1.0000416366392302	1.0000024933031082	1.0000279911010488	0.9985628005492275	1.0000630185348043	1.0000451246504243	1.0011743166947167
27.8	1.0000699282022243	1.0000159332274676	1.00005	0.9985389703397343	1.000067806283224	1.0000268500365643	1.00113
27.9	1.0000925040307784	1.0000404824461826	1.000074718477659	0.9985011957932677	1.0000697966076832	0.9999890851415711	1.0011296754173333
27.983333333333334	1.0001243806148834	1.0000504385007554	1.0000655740013102	0.9984995795066894	1.0000607418437586	0.9999811600751046	1.0011620322079438
28.083333333333332	1.000082110393364	1.0000587577232471	1.0000340803630021	0.9985232642178511	1.0000473113348582	0.9999455272765748	1.00116
28.183333333333334	1.00009	1.0000656909148302	1.000008159548739	0.9985071159669799	1.000055181613987	0.9999003520492101	1.001170950940663
28.283333333333335	1.000074989134347	1.0000602943727857	1.0000114340786486	0.9984701275391672	1.000016752090885	0.9998924058736016	1.0011422948539923
28.383333333333333	1.0000713538827355	1.0000574739703059	0.9999762935789872	0.9984897347083949	1.000000192510315	0.9998617831426311	1.0011495456551749
28.483333333333334	1.0000914434541772	1.0000489861058752	0.9999458630025655	0.998484	0.9999811696183935	0.9998394022431932	1.0011572119762744
28.583333333333332	1.0000903828244643	1.0000304178406294	0.9999317378430832	0.9984712549327572	0.9999689063399904	0.9997947756342089	1.0011608625956383
28.683333333333334	1.0001044355474185	1.000019514640622	0.9999192384504076	0.9984457279431039	0.9999647016955808	0.9997522049277369	1.001149680322492
28.766666666666666	1.0000920658051742	1.000031609195931	0.9999311840476273	0.9984573373711959	0.9999450381670609	0.9997324972681306	1.0011192658510955
28.866666666666667	1.0000879382335723	1.0000304307712595	0.9998867069601545	0.9984624380871484	0.9999288638046899	0.9996922875506727	1.0011365837262205
28.966666666666665	1.0000808876796623	1.0000310525953071	0.9998584132098394	0.998452	0.9999206204310178	0.999676	1.0011127425580924
29.066666666666666	1.000051142738344	1.0000233150654922	0.9998466263181656	0.9984607145687645	0.9999001068224476	0.9996762763303125	1.0010860600191853
29.166666666666668	1.0000669193513856	1.0000236188093052	0.999826	0.9984693099036228	0.9998963850975632	0.9996769838977917	1.0010913373469137
29.25	1.0000739703965802	0.9999979490553546	0.9997832650635934	0.9984541366310289	0.999883	0.999681	1.0010908617663772
29.35	1.0000888607725604	0.9999767856060471	0.9997348569449412	0.9984462995795523	0.9998518060693002	0.9996963515448606	1.0010951131405612
29.45	1.0000817675831393	0.9999645202603255	0.9997018716757413	0.998465	0.9998286213857097	0.9996754113123917	1.001062935175664
29.683333333333334	1.000074689265027	0.9999476518755863	0.9996781490476306	0.9984642314633253	0.9998100650901991	0.9996797459787834	1.0010405999816072
29.783333333333335	1.0000932335481445	0.9999470970123084	0.9996633285291747	0.9984835320540876	0.9998259371645568	0.9996723144093356	1.0010260486476363
29.883333333333333	1.0001167386608878	0.9999379241825695	0.9996695358095117	0.9984695221173558	0.9998128005995273	0.999668	1.0010209710265787
29.983333333333334	1.0001101887389676	0.9999355203187824	0.9996727791471497	0.9984394314446972	0.9997854300595411	0.9996544357518088	1.0010080069426497
30.066666666666666	1.0000951956048985	0.999963	0.9996901063167971	0.9984185821566776	0.9997640955297721	0.9996576740952552	1.0010077250497174
30.166666666666668	1.000092130455534	0.999982	0.9996606199972111	0.9984239322372467	0.9997589807347895	0.9996451830939255	1.0010012899806198
30.266666666666666	1.0001215816486684	0.9999824193157383	0.9996449465667945	0.9984435596181913	0.9997400949278163	0.9996672727420303	1.0009815306682233
30.366666666666667	1.0001187755123586	0.9999642174846519	0.9996424419828913	0.9984351677578687	0.9996893055752716	0.9996753622222135	1.0009828899182676
30.466666666666665	1.0001043338382885	0.9999648958321302	0.9996486996831113	0.9983933778851127	0.9996748604588204	0.9996822385389789	1.000965055462362
30.55	1.0001200518026054	0.9999443550821746	0.9996403935379367	0.9983810435127455	0.9996678500463076	0.9996856723841517	1.0009896464315071
30.65	1.0001351580515674	0.9999373114961672	0.9996418822416944	0.9984097903386407	0.9996613590155801	0.9996955147821207	1.0009954123253506
30.75	1.000137772786166	0.999926	0.9996463191913948	0.9984203175008681	0.9996634980374044	0.9996853775506612	1.0009933593593523
30.85	1.0001205677307987	0.999921	0.9996388240269865	0.9984450259996515	0.9996712663609723	0.9996919394051759	1.0009941051476592
30.95	1.0001003185583461	0.9999267214030751	0.9996338901231133	0.9984731142619799	0.9996518025075983	0.9996865493913342	1.0009730819056761
31.033333333333335	1.0000721927174998	0.9999266821735332	0.9996227283209027	0.9984608901522463	0.9996547911164939	0.9997074793890676	1.0009398604502024
31.133333333333333	1.000083392260352	0.9999383005368431	0.9995797873933476	0.9984687616212834	0.9996404917577867	0.999717	1.000929090204428
31.233333333333334	1.0000878145892618	0.9999475963998681	0.9995523072399246	0.998437	0.9996461311564898	0.9997473823751549	1.0009213800221708
31.333333333333332	1.0000724181771643	0.9999496503674399	0.9995570222124703	0.9984512181855163	0.9996471577964035	0.9997557813829845	1.0009098227277626
31.416666666666668	1.000068187475691	0.9999631271208859	0.9995652602468956	0.9984657269816399	0.9996457607459485	0.9997569804188114	1.0008981594680664
31.533333333333335	1.0000790930844685	0.9999765601356475	0.99953	0.9984502706892244	0.9996217047841682	0.9997587832492096	1.0008933731215102
31.633333333333333	1.0000682044581946	0.9999547141877984	0.9995351711206538	0.9984817256063034	0.9996759347717227	0.9997852238113493	1.0008936234514996
31.716666666666665	1.0000670636163593	0.9999650377507671	0.9995524760623776	0.9985215373897288	0.9996755522923012	0.9998171201637828	1.0008970904336134
31.816666666666666	1.0000868002464973	0.9999496968646593	0.9995454576000338	0.9985283422862675	0.999668	0.9998514640801281	1.0009144878570142
31.916666666666668	1.000100617936382	0.9999428118811169	0.9995299952159777	0.9985404596662348	0.9996946487843059	0.9998485484598262	1.000923157541582
32.016666666666666	1.000098768184566	0.9999448718166718	0.9995164844436253	0.9985502151015923	0.9997172571560551	0.9998422782221709	1.0008893246121484
32.11666666666667	1.0000931338970975	0.9999220368281465	0.999546	0.9985506701162471	0.9997325928134315	0.9998681542107083	1.000897845194787
32.2	1.000108073733458	0.9999367963663943	0.9995450016440315	0.9985794225017592	0.999747	0.9998899037548943	1.000894941088247
32.3	1.000105545186061	0.9999357186945391	0.9995224239460861	0.9985844756355733	0.9997582963507836	0.9999051824057781	1.0009448172998123
32.4	1.0001129629285195	0.9999225796360984	0.999542	0.998575	0.9997612334706601	0.9999042333168151	1.0009479454865253
32.5	1.0001162483060348	0.9999148831660072	0.9995935890862295	0.9985773447112075	0.9997603865310744	0.9999096368734051	1.0009255312829364
32.6	1.0001108430765564	0.9999140511363344	0.9996261006719714	0.9985616014384406	0.9997663951169983	0.9999251476334713	1.0009643168820728
32.68333333333333	1.0001170171261458	0.9999142331332931	0.9996372833483064	0.9985814635690897	0.9997724290274856	0.9999337175796617	1.0009799576484428
32.78333333333333	1.0001092371345375	0.9999369516665757	0.9996278169786914	0.9985775182865335	0.9997541091797749	0.9999325599214084	1.000974892158404
32.88333333333333	1.0001164876809954	0.9999446211879078	0.9996161175351457	0.9985737292496619	0.9997622288702507	0.9999546509585132	1.0009660172125336
32.983333333333334	1.0001255771975706	0.9999552478183185	0.9996331306781997	0.9985970444601405	0.9997771691942093	0.9999687615336452	1.0009730831875145
33.06666666666667	1.0001452226612741	0.9999539746220764	0.9996019702758017	0.9985801991746426	0.9997757650046739	1.0000038501366626	1.0009648932448132
33.166666666666664	1.0001189092611922	0.9999545037567157	0.9995967088256349	0.9985686823448495	0.9997820614361238	1.0000061921731398	1.0009694695928384
33.266666666666666	1.0001196748813164	0.9999548461067481	0.9996046154170201	0.9985735084454845	0.9997847491994291	1.0000037726450932	1.0009624833333293
33.36666666666667	1.0001177477721384	0.999967	0.9996309244058392	0.9985713844115653	0.9997483116075359	1.0000186405541063	1.0009575423673667
33.46666666666667	1.0001034528327413	0.999959	0.9996253312382133	0.9985451931499765	0.9997474186017109	1.0000071397999974	1.0009831868031331
33.55	1.000112151233894	0.9999551203687247	0.999617	0.9985863958044819	0.9997518563160944	1.0000054311291668	1.0010001937303277
33.65	1.0001125954478558	0.9999407778068218	0.9996071580536647	0.9985976094213298	0.9997352071227215	0.9999885123253516	1.0010268584906967
33.75	1.0000923136647477	0.9999409895508604	0.999605	0.9985942891215115	0.9997473365296752	0.9999788548288465	1.0010253841167227
33.85	1.0000766353484019	0.9999478171489302	0.9995643893147665	0.9985939078322094	0.9997323435664112	1.0000055942269888	1.001022863205485
33.93333333333333	1.000090107877864	0.999987	0.9995488656072533	0.9985862336644882	0.9997373295292954	0.9999692674768335	1.0010024431148026
34.03333333333333	1.0000732470269067	0.9999740393789657	0.999588	0.9985810547048323	0.999755	0.9999893345401457	1.0010089980079027
34.13333333333333	1.0000787844384202	1.000003562460641	0.9996017840369018	0.9986188174068975	0.9997685850253106	0.9999926038436676	1.0010096185847712
34.233333333333334	1.0000817471483676	1.000015213740693	0.9996225582910072	0.9986219524357417	0.9997849210668528	0.9999844238409036	1.0009835971213876
34.333333333333336	1.0000576609126757	1.0000182922252843	0.9995907380211351	0.9986325095529609	0.9997599705472734	0.9999581585668875	1.0009932143258662
34.416666666666664	1.0000586152656423	1.0000278936490419	0.9996100719423723	0.9986261539813017	0.9997659051131682	0.9999577257289534	1.0009782830476321
34.516666666666666	1.0000535067054974	1.0000617075248617	0.9996074476021002	0.9986046727191868	0.999763	0.9999383659224229	1.000948469999841
34.61666666666667	1.000046351136247	1.000053494519206	0.9995852060123148	0.9986084676317741	0.999777	0.9999305892596227	1.0009446831712387
34.71666666666667	1.0000651362416222	1.0000403997299379	0.9995767362403505	0.9986214627060216	0.999752	0.9999145275418078	1.0009043874738568
34.81666666666667	1.000030910030555	1.0000437093744061	0.9995642773153022	0.9986210934284668	0.9997657666770897	0.9998941444810342	1.0009186498369194
34.916666666666664	0.9999928131364683	1.0000346446182091	0.9995388626939786	0.9986244855012644	0.9997583238298523	0.9999114067881626	1.00091
35	0.9999712641319555	1.0000264215598178	0.9995253109051607	0.9986003698733188	0.9997581162670267	0.9998784970872479	1.0008725166485306
35.1	0.9999700366913021	1.0000176858914684	0.9995315313941898	0.9985897811834263	0.99975	0.9998437822348426	1.0008664673569885
35.2	0.9999733457699658	1.000003665865894	0.999542	0.9986122281825823	0.9997164839443624	0.9998680879042425	1.0008489684454442
35.3	0.9999552444659598	1.000006564886604	0.99954	0.998638	0.9997259380220616	0.9998585460602502	1.000852763763902
35.38333333333333	0.9999387783021946	1.0000051975553756	0.9995512599113834	0.9985999812207786	0.9997214472849436	0.9998496174231298	1.0008507071938955
35.483333333333334	0.999936	1.000014359868202	0.9995248050964076	0.998584	0.9997239909155127	0.9998571364447378	1.0008458433054188
35.583333333333336	0.9999645292879652	1.0000244201768076	0.9995262695049529	0.9985729042880673	0.999726	0.9998450081002979	1.000800238735943
35.68333333333333	0.9999449419551459	1.000010892668981	0.9995205149241821	0.9986083215570273	0.9997220075475484	0.9998546733094074	1.000804738266565
35.78333333333333	0.999952	1.0000144545204133	0.9994733629301973	0.9986130429546456	0.9997077789223374	0.999854	1.0007969193509918
35.86666666666667	0.9999539777491179	0.9999991225464933	0.9994766674449359	0.9986114487019998	0.9997013550281779	0.9998604020564444	1.00078
35.96666666666667	0.9999549117602589	0.9999983975956985	0.999482	0.9986187791589659	0.9997046220977217	0.999873	1.0008082669441074
36.06666666666667	0.9999733004655856	1.0000195158474807	0.9994552734799755	0.9986110497669576	0.999702	0.9998425103496293	1.0008167707142308
36.166666666666664	0.9999588280132174	1.000024564655046	0.9994626732198159	0.9986046277959961	0.9996762083573467	0.9998395129611007	1.0007763357980775
36.266666666666666	0.999975	1.000025480594561	0.9994431948628106	0.9986183975721591	0.9996530079531725	0.9998202168292467	1.0007709787362995
36.35	0.9999753804969639	1.0000306308843623	0.9994435257021299	0.9986366742079534	0.9996640476005183	0.9997896761589239	1.000751216878804
36.45	0.9999793006403633	1.0000308937673847	0.9994722334772532	0.9986427247816405	0.999667	0.9997657137552451	1.0007463369580618
36.55	0.9999645789076806	1.0000337897643166	0.9994733577894183	0.9986544560378562	0.9996561695250026	0.9997686664216344	1.0007281997839979
36.65	0.9999588646736493	1.0000350022595401	0.9994756516928527	0.9986322303263224	0.99962	0.9997677432119313	1.0007217612966648
36.733333333333334	0.9999480821382307	1.0000615019742631	0.9994804854521544	0.9986280443997528	0.9996371240107783	0.9997840026977352	1.0007069117959906
36.833333333333336	0.9999640133464944	1.0000760602721226	0.9994610219320597	0.9986242710934353	0.9996650003116954	0.9997927510755746	1.0006908749416272
36.93333333333333	0.9999686373409746	1.0000499876925777	0.9994300127527213	0.9986349926191209	0.9996644810394617	0.9997674662343996	1.0006875149651342
37.03333333333333	0.9999711899081909	1.0000246183005828	0.999452	0.998629	0.9996581708228313	0.9997544691802238	1.0006648656278403
37.11666666666667	0.9999665088848968	1.000016578552106	0.9994118019727958	0.9986189845672815	0.9996661276838489	0.9997264979951002	1.00066
37.21666666666667	0.9999702570522322	1.0000212371066286	0.9994001359717559	0.9986188064921986	0.9996684557908795	0.9997006547942694	1.0006369516883125
37.31666666666667	0.9999876816054621	1.0000253555321605	0.9993915171903767	0.9986252758965463	0.9996878700358619	0.999679	1.000635846037874
37.416666666666664	0.9999830725752366	1.0000382115888444	0.9993846406757371	0.9986476895008136	0.9997008661381174	0.9996618690026772	1.0005813173482427
37.516666666666666	0.999997	1.0000634487170728	0.9993598784759902	0.9986590995264637	0.9997093405368094	0.9996748309297784	1.0005510285341412
37.6	1.0000284980503191	1.000070835263173	0.9993615788481245	0.9986928669466103	0.9997318901343913	0.9996670698018446	1.0005472285156103
37.7	1.0000535576397303	1.0000562723500737	0.999352	0.9987034654913417	0.9997248096274308	0.9996851820123825	1.0005322925744577
37.8	1.000066965850782	1.000059809692989	0.9993401420738297	0.9987084739622818	0.9997202597509751	0.999669	1.0005370115223344
37.9	1.0000888907143475	1.0000529116064079	0.9993384396709961	0.9987265467888475	0.9997292482182232	0.9996425503178523	1.000539729632299
38	1.0001022990449007	1.000047511443787	0.9993638400225417	0.9987248391125824	0.9997134121679202	0.9996466570055087	1.0005084762071117
38.1	1.000098934477666	1.0000191444930508	0.9993685252114988	0.9987362114295274	0.999734	0.9996271951623196	1.0005075528377756
38.18333333333333	1.0001107024895763	1.0000141183903457	0.9993440307896284	0.9987283151746401	0.9997235799528045	0.9996107089771225	1.0004793937513432
38.28333333333333	1.0001166070896386	1.000008746860781	0.999348	0.9987206408023843	0.9997307008841223	0.999598	1.0004997482453506
38.38333333333333	1.0001070420098515	0.999992	0.9993404987999898	0.9987464341144152	0.9997569068776131	0.9996044034661821	1.0005039570216376
38.483333333333334	1.0001267537571028	1.000010232928348	0.9993407202193816	0.9987580704108893	0.9997273297045125	0.9995946659011475	1.0005187452727407
38.583333333333336	1.0001521283659804	1.0000082432027981	0.9993366522898043	0.9987522312327977	0.999746	0.9995862437372286	1.0005369170378575
38.666666666666664	1.0001619747525077	1.0000118635537265	0.9993098978460754	0.9987591537366142	0.9997515677950033	0.9995677214062144	1.0005401801891258
38.766666666666666	1.0001845587470037	1.0000203174271782	0.9993136591217783	0.9987507350265036	0.9997375725866784	0.9995629800370172	1.0005475016771812
38.86666666666667	1.0002068697998707	0.9999984018661218	0.9993507822973522	0.9987520997357751	0.9997380268768485	0.9995714153233293	1.000564088514427
38.96666666666667	1.00021	0.9999976203653723	0.9993751368571018	0.9987640167835986	0.999729	0.9995572028394726	1.0005714103740295
39.05	1.000222290683238	0.9999966924898918	0.9993917514708632	0.9987514400937543	0.9997603952586457	0.9995710983937756	1.000590680934538
39.15	1.0002197797424086	0.9999924946238743	0.9994237348186878	0.9987268139665507	0.9997532819411294	0.9995936102612764	1.0005689274163478
39.25	1.0002492485022771	0.9999961297223517	0.9994149936099297	0.9987265112370506	0.9997548767861029	0.9996306777686969	1.0005739719882738
39.35	1.000242276128962	1.000002919257952	0.9994130822646132	0.9987167697286259	0.9997597705069572	0.9996481661721007	1.0006015594120392
39.43333333333333	1.0002415057553304	0.9999979891336763	0.999412	0.9987294890905083	0.9997759714172124	0.9996613880797621	1.0006133669807047
39.53333333333333	1.000247255361832	1.0000209549006034	0.99941	0.9987117613134682	0.9997785245422108	0.9996857843265724	1.0005863292797388
39.63333333333333	1.000264296275128	1.0000025370550552	0.9994012743158696	0.9987220744397471	0.9998106494905641	0.9997010398030908	1.0005750139369287
39.733333333333334	1.0002799499608686	0.9999885826109831	0.9994386061595075	0.9987199506847388	0.999798	0.9997173977251194	1.00058
39.833333333333336	1.0002797380048836	0.9999851966426427	0.9994304734104328	0.9987264228224095	0.9997876284580643	0.9997212536617537	1.0005832728573856
39.916666666666664	1.0002634826950327	0.9999842547357708	0.9994428567422459	0.998735	0.9997777855469795	0.9997251584326979	1.0006066733518448
40.016666666666666	1.0002945111763615	0.9999888085455594	0.9994225896323984	0.9987386881551211	0.9997707072858165	0.9997202997112912	1.0006119580733641
40.11666666666667	1.0002849538641776	0.9999892431340853	0.9994273151792155	0.9987195072727627	0.9997793861068689	0.999723	1.0006491998191824
40.21666666666667	1.0002733008127955	0.9999757863137027	0.9993844025716814	0.9987308190847144	0.9997850443666205	0.9997293329254775	1.000642933153896
40.31666666666667	1.0002775870957854	1.0000016910868263	0.9993893137170882	0.9987390944719954	0.9997922903322652	0.999735	1.0006489051450231
40.4	1.0002708545754373	1.0000055702094997	0.9993864952346542	0.9987099758769447	0.999803	0.9997309850859467	1.000650856734342
40.5	1.000261681686587	1.000008759857722	0.9993736415489982	0.99868	0.9998178442958432	0.9997242118841423	1.0006622162355479
40.6	1.0002534979654996	1.0000249359696896	0.9993617060686854	0.9986766706301562	0.9998041565426918	0.9997214496203874	1.0006531269811976
40.7	1.000272120561992	1.0000244184394613	0.9993956917956933	0.9986732526930551	0.9998132024147184	0.9997040338836068	1.0006474862802155
40.78333333333333	1.0002325840455417	1.0000295545387254	0.9994013228331153	0.9986821577859588	0.9998090058588319	0.9997206989756372	1.0006515543701193
40.88333333333333	1.0002327945675078	1.0000427669768333	0.9993670522044974	0.9986994768103057	0.999823	0.9996954435593268	1.0006353612801187
40.983333333333334	1.0002058301626036	1.0000319671820788	0.9993645725378224	0.998709	0.9998426526546063	0.9996779123345204	1.000623553860072
41.083333333333336	1.0001702004053752	1.0000185702537217	0.9993347199971855	0.9987018788436568	0.9998287301334388	0.9996732267080796	1.0006132854260736
41.166666666666664	1.00016	1.0000101467374105	0.9993374369629536	0.9986977323550372	0.9998409714285873	0.9996818635821301	1.0006091856060306
41.266666666666666	1.000154831425531	1.000026434596545	0.9993369913616876	0.9987209134839223	0.9998624556051645	0.9996697200135211	1.0006068213577095
41.36666666666667	1.0001523883350483	1.0000028598698893	0.9993336552704911	0.9987424635439704	0.9998699815103975	0.9996480366478665	1.0006096430922142
41.46666666666667	1.000127927209594	1.000027437801234	0.9993246911787744	0.9987579227370554	0.9998754994534432	0.9996381240323007	1.0005983351803502
41.56666666666667	1.0001366052689207	1.0000284599177984	0.9993336094974337	0.998746	0.9998933332594218	0.9996538256519094	1.0005956378213021
41.65	1.000108515039548	1.000044566191102	0.9993182985742669	0.9987442001153677	0.999892	0.9996393970689214	1.0005755760879853
41.75	1.0001039311577677	1.0000466322272614	0.9993313983953022	0.9987559013422151	0.9998956542638894	0.9995957440391605	1.0005897986211778
41.85	1.0000991366212422	1.0000483120155583	0.9993310143919121	0.9987832375315702	0.9998737363744905	0.9995920299815483	1.0005778526325677
41.95	1.0000800802074261	1.0000576794678557	0.9993253094626512	0.9987803214846882	0.9998402653534629	0.9995947594393204	1.0005873403342365
42.05	1.0000418832506757	1.0000687292813133	0.9993159868701991	0.9987725089587451	0.9998645124271441	0.9995716149372257	1.0005792151708057
42.13333333333333	1.0000742997031251	1.0000544774725393	0.9993107407874857	0.9987780555410866	0.9998760073323618	0.9995641937304479	1.0005648425510838
42.233333333333334	1.0000531369144694	1.0000387127933235	0.9993263213179875	0.9987820480710881	0.9998715109351035	0.9995753694403198	1.000553256350296
42.333333333333336	1.000028824754385	1.000031660374701	0.9993214329493423	0.9987752618057734	0.9998617389766172	0.9995524541597499	1.0005352220391008
42.43333333333333	0.999999	1.0000383544225724	0.9993276673056686	0.9987893916182554	0.9998366304113117	0.9995517596781114	1.0005059210392133
42.53333333333333	0.9999867439030502	1.0000194155057927	0.9993235700498676	0.9987858138096326	0.9998070865600052	0.9995427930993639	1.0004976987718974
42.61666666666667	0.9999679151928726	1.0000215583167387	0.99933	0.9987978172267531	0.9998051047257565	0.999542	1.0004973510593618
42.71666666666667	0.9999698577575898	1.000034346258843	0.9993152588553869	0.9987932075606971	0.9997982244051801	0.9995073933238321	1.000483842584337
42.81666666666667	0.9999651558613518	1.0000235162263078	0.9993077158140434	0.998771	0.9997942383699986	0.999483	1.0004420156476679
42.916666666666664	0.9999694136365737	0.999997	0.9992963929645801	0.998807	0.9997951770221172	0.9994760775184985	1.0004406266181076
43	0.9999792404646743	0.9999896568744572	0.9993044506326679	0.9988136570211608	0.9998066712335111	0.9994608749884606	1.0004429057820985
43.1	0.9999474486868638	1.0000182371209074	0.9993198958746955	0.9987948223783465	0.9998118686300261	0.999455	1.000419023985274
43.2	0.9999062798716555	1.000045633571502	0.9993252995103957	0.9987674163311984	0.9998098557928148	0.9994508703699323	1.0003972567012567
43.3	0.9998904051876433	1.0000371027375934	0.9993230093207628	0.9987606573991162	0.9998184166821035	0.9994796813516635	1.0003795478283364
43.4	0.9999289549927519	1.0000038143227878	0.999354	0.9987510464022302	0.9998246399881917	0.9994706703066458	1.0003601091241001
43.483333333333334	0.9999615950459521	1.0000108958784297	0.9993753529344738	0.9987564037344734	0.9998047362871346	0.9994607948651016	1.0003422174870658
43.583333333333336	0.999959	0.9999841039049457	0.999383	0.9987497225812441	0.9997807630364381	0.99944	1.000324372850764
43.68333333333333	0.9999823631606934	0.9999552795016771	0.9993864189828138	0.9987349845764389	0.9997517652426101	0.9994296721307447	1.0002946000786999
43.78333333333333	0.9999815303541206	0.999958	0.999373	0.9987291717275022	0.9997583519662275	0.9994508175879386	1.0002477716324363
43.86666666666667	1.0000012840729853	0.9999593231019639	0.9993640657777507	0.9987240257164781	0.9997642294559969	0.9994541545138206	1.0002404846053923
43.96666666666667	0.9999991220236837	0.99995	0.9994035379783506	0.998725	0.9997529022370025	0.9994590337960798	1.0002252008216628
44.06666666666667	1.000021696564276	0.9999685998541809	0.999397	0.9987073213365848	0.9997655615609057	0.9994649262806105	1.000194321544601
44.166666666666664	1.0000248525481268	0.9999631908854695	0.9994058408644273	0.9987341143383665	0.9997474392886112	0.9994810125800669	1.0001826218175376
44.266666666666666	1.0000550716053598	0.9999614165908455	0.9994328416630704	0.998738	0.9997649870749157	0.9994936715955473	1.000183169385363
44.35	1.0000363988713117	0.9999463284554511	0.9994673849176302	0.9987213813470557	0.9997258590722327	0.9994536490458167	1.0001792597418024
44.45	1.0000048774459291	0.9999290119017086	0.999454	0.998688	0.9996983485259352	0.9994628467285487	1.000155063207265
44.55	0.9999852603173801	0.9999498485973124	0.9994711827093297	0.998662	0.9997183102160433	0.999456	1.0001465603288549
44.65	0.9999739192315349	0.9999649864791617	0.9995009558331627	0.9986574220469129	0.9997243363301441	0.9994809780012818	1.0001168284455704
44.733333333333334	0.9999762824152891	0.9999765319932918	0.9994962694733519	0.9986214939440021	0.9997149415561092	0.9994784940309531	1.0001060531839074
44.833333333333336	0.9999654590899945	0.9999689638480983	0.9994945522701973	0.998654	0.9997169372668311	0.9994676527410671	1.0001298256715179
44.93333333333333	0.9999796102822581	0.9999704831374375	0.9995171181498392	0.9986273940733439	0.9996809585479963	0.9994731649686173	1.0001530917773207
45.03333333333333	0.999995	0.9999763331400964	0.9995113268518313	0.9986356795199984	0.9996858503334479	0.9994806753272527	1.000169469191934
45.13333333333333	1.000005648403791	0.9999579377474265	0.9995055400908812	0.9986389403560896	0.9996615278886067	0.9994961430283246	1.0001824834347477
45.233333333333334	1.000003917423276	0.9999760746601194	0.9995277773814383	0.9986208277010988	0.99965	0.9994874563147667	1.0002129741290717
45.31666666666667	0.9999995456568163	0.9999795879454318	0.9995379344083177	0.9985945285011307	0.999644	0.999514	1.0002240159387636
45.416666666666664	0.9999997064395652	0.9999730902176788	0.9995514795379055	0.9985843196316115	0.9996551792743142	0.9995285493081825	1.0002317708367379
45.516666666666666	1.0000155654555913	0.9999728022028164	0.9995717035822942	0.998555	0.9996490394096506	0.9995261148118352	1.0002391972497495
45.61666666666667	1.0000166823041627	0.999966	0.9996092800794502	0.9985525988570061	0.9996235544632684	0.9995488009439857	1.0002594796078494
45.71666666666667	1.000007863538354	0.9999503798273773	0.9996084614881356	0.9985630353919019	0.9995954008154729	0.9995780749378447	1.0002822390531845
45.8	1.000008675976545	0.9999773957063236	0.9995633074643387	0.9985334509046851	0.9995955658542115	0.9995942557623949	1.0003028757745167
45.9	0.9999631532935592	0.9999760115453832	0.9995528279404722	0.99849	0.9995705602669437	0.999586	1.0003281716617665
46	1.0000093251622877	0.9999796223475383	0.9995472103312772	0.9984810896902725	0.9995769351552426	0.9995801976585591	1.000346748692095
46.1	1.0000144239764142	0.999974	0.9995633462305694	0.9984601110435444	0.9995999200176198	0.9995880143282099	1.0003570157513688
46.18333333333333	1.0000420219654644	0.999977	0.9995467657728028	0.9984538869689076	0.9996319039006677	0.9995916155844147	1.0003562456081367
46.28333333333333	1.00006	0.9999680113845275	0.9995202214058214	0.9984494878989033	0.9996313053499518	0.9995813416278536	1.000367894749036
46.38333333333333	1.0000592229843337	0.9999626132377586	0.9994877297245905	0.9984370031565671	0.9996297075470986	0.999583	1.0003612991157746
46.483333333333334	1.0000444165781364	0.9999864749448261	0.9994735698236866	0.9984316912309601	0.9996144009390232	0.9996091686128631	1.0003839899177471
46.583333333333336	1.0000351864347468	0.9999988951928633	0.9994387730244397	0.9984269446756111	0.9996194112952866	0.9996198990386317	1.000392961391605
46.666666666666664	1.000048353212755	1.0000175122894726	0.9994339559863907	0.9984118068246557	0.9996425749085486	0.9996418782064213	1.00041
46.766666666666666	1.0000562979572207	1.0000546912854789	0.999385	0.9983774978346169	0.9996450505991747	0.9996126575976737	1.0004021392228302
46.86666666666667	1.0000628924665116	1.0000598879796643	0.9993745651878336	0.9983731710210363	0.9996647986281125	0.9996294729027256	1.0004287845884305
46.96666666666667	1.0000679642467232	1.0000463116669984	0.999353	0.9983854648026229	0.9996925698695205	0.9996206384617256	1.0004524855160322
47.06666666666667	1.0000821859714797	1.0000435597902264	0.9993455212679611	0.9983949696461574	0.9997087488695549	0.9996205037470185	1.0004890879218435
47.166666666666664	1.0000883361605852	1.0000522036046853	0.9993129878384815	0.998393	0.9997076796142617	0.9996145617519546	1.0004968475384683
47.25	1.0000978169120847	1.0000783837670713	0.9992899765771087	0.9983829924466278	0.9996819722973965	0.9995961064401822	1.0004701379694956
47.35	1.0001131964080685	1.0000785757106685	0.9993034228976299	0.9984050747051739	0.9996928829118004	0.9995906261413512	1.000466304511708
47.45	1.0001214197904054	1.0000732743778469	0.9992842178068773	0.9983916789852324	0.9997132883751726	0.9995793799762905	1.0004848705999687
47.55	1.0000821735565926	1.0000948194863013	0.9992705593057309	0.9983975075833178	0.9997239801429875	0.999557	1.000496348457565
47.63333333333333	1.0000583564252008	1.00008	0.9992471138406203	0.9984091847866707	0.9997241403067019	0.9995465090211603	1.0004814942753946
47.733333333333334	1.0000561227413354	1.000087297241529	0.9992584069064953	0.9983868961901073	0.9997220707767941	0.9995580410277651	1.0004839787006883
47.833333333333336	1.0000599173815108	1.000075773026467	0.9992462807599923	0.9983718072972487	0.9997107603373772	0.9995533871472808	1.0004737659616294
47.93333333333333	1.000079776248496	1.0000909898713632	0.999261	0.9983987296949272	0.9997303017164159	0.9995537664538924	1.000482420357026
48.03333333333333	1.0001248454893419	1.000099417326543	0.9992418083553815	0.9984330066288477	0.9997261275819886	0.9995589770857164	1.0004761823008812
48.11666666666667	1.0001202945634446	1.0000810429013869	0.9992282130254457	0.9984308896420687	0.999738	0.9995740978109752	1.0004875190448155
48.21666666666667	1.0001184363137374	1.0000879047822033	0.9992225121941728	0.998447	0.9997752848604432	0.9995706826807474	1.000484970360417
48.31666666666667	1.000113329094666	1.0000795034137406	0.9992280588203682	0.9984569060825313	0.9997897145849642	0.9995554998891281	1.0004606176831294
48.416666666666664	1.0000612356433713	1.0000821655585723	0.9992085079619133	0.998457	0.9997713425726693	0.9995542549066486	1.0004465479859164
48.516666666666666	1.0000683436775455	1.000062047567274	0.9992272915819608	0.9984792560766013	0.9997465218894069	0.999551	1.0004434093215693
48.6	1.0000707649390717	1.0000337828547186	0.9992113744676394	0.9984644397165284	0.9997397946482399	0.9995579310409101	1.0004415486498737
48.7	1.0000639768239288	1.0000474059033222	0.9991985103174796	0.9984309766621571	0.9997535369030657	0.999553	1.0004167711082543
48.8	1.0001083508576425	1.00004	0.9991779760700666	0.9984504769900537	0.9997658067910521	0.9995441557081977	1.0003912001088104
48.9	1.000105111528073	1.0000260410677426	0.9991566397879401	0.9984493743637195	0.9997763543348385	0.9995462738232812	1.0003585681131193
48.983333333333334	1.0000928260344488	1.0000278727345768	0.9991266172357021	0.9984362308160944	0.9997768182289887	0.9995398155589119	1.000319384085242
49.083333333333336	1.0000993105757219	0.9999958521580911	0.9990943355580404	0.9984295404960051	0.9997701039696278	0.9995372714960647	1.00031
49.18333333333333	1.0000916116460246	0.9999924279018237	0.9990812468235253	0.9984333829907304	0.9997660833893313	0.9995394916478065	1.0002739738907331
49.28333333333333	1.0000754306263284	0.9999882143068555	0.9990929476025758	0.998426	0.9997803380329298	0.9995337658249799	1.0003123364275426
49.36666666666667	1.0000836743637693	1.000020123122912	0.9990787721329782	0.9984436100452168	0.9998051313284162	0.9995198284179186	1.0003132260232297
49.46666666666667	1.00012	1.0000272350754809	0.9990831822628132	0.9984169135464818	0.9998262491843599	0.9995178461689502	1.0003053009008624
49.56666666666667	1.0001357336243313	1.0000241198811626	0.9990939158802048	0.9984225806739585	0.9998454918905715	0.999531	1.0002845500030464
49.666666666666664	1.0001305419973041	1.0000101565779516	0.9990834090608137	0.998468	0.9998409848120806	0.9995506914641363	1.0002746735885981
49.766666666666666	1.0001297940766931	1.0000288494812075	0.9991306399044702	0.9984642427870936	0.9998320588437373	0.9995739189955232	1.000253796197506
49.86666666666667	1.0001393464893118	1.0000171287868815	0.9991279852317718	0.9984676998274524	0.9998276929583608	0.9995772022073197	1.0002472983926474
49.95	1.0001612737030754	0.9999965130525345	0.9991410079228262	0.9984773469897387	0.9998371536456435	0.9995856827457842	1.000221940717083
50.05	1.0001794051878714	0.9999480107768248	0.9991666278460101	0.9984729900910079	0.9998498011197686	0.9995955998024939	1.0002144675819993
50.15	1.0001906609230267	0.9999460441142138	0.9991922476594267	0.9984880094421718	0.9998530053617541	0.9995810179908933	1.0001864189194223
50.25	1.0001861062527457	0.9999546597200062	0.9992069536537651	0.9984589288161422	0.9998437303088177	0.9995750667480148	1.000181916880856
50.333333333333336	1.000153816100198	0.9999416749140342	0.9991879082198772	0.9984666355048325	0.9998539040642366	0.9995640273063368	1.000135937271541
50.43333333333333	1.000169605154683	0.999943	0.9991866816226735	0.998461	0.9998743097832281	0.9995664659148547	1.000086911123031
50.53333333333333	1.000136923461818	0.9999613715789912	0.9991857162904734	0.9984404328079113	0.9998952231437775	0.9995631294276042	1.0000873239120753
50.63333333333333	1.0001381873371777	0.9999758536458137	0.9991951650424004	0.9984154150345276	0.9998980351380348	0.9995176466464353	1.000066473885441
50.733333333333334	1.0001374304672255	0.9999780436701368	0.9992115894107472	0.9984031674777144	0.9999148669530986	0.9995176903268244	1.0000670362594262
50.81666666666667	1.0001638792758856	0.9999867857573838	0.9992304907564646	0.9984167430391717	0.9999292317868488	0.9995346402734782	1.0000572967601555
50.916666666666664	1.0001344822966383	0.9999918198704483	0.999267	0.9984180009814887	0.999911	0.9995062431588672	1.0000694497563407
51.016666666666666	1.0001434976956727	0.9999989477243765	0.9992552675552924	0.9984038468851955	0.9999115522105659	0.9994909494117481	1.000064585031883
51.11666666666667	1.0001113785631763	1.000005454961116	0.9992687155406209	0.9983980741250001	0.9998854064336653	0.99948	1.0000511743666836
51.21666666666667	1.0001182440755148	1.000012473229613	0.9992477143238634	0.9984010785121473	0.9998948084563315	0.9994863353005221	1.0000512580391343
51.3	1.0001388657742538	1.0000045230008825	0.9992713363683324	0.9984254947498729	0.9998855193991122	0.9994768439539837	1.0000732196795412
51.4	1.0001225854752929	0.9999893201873776	0.9992610198858287	0.9984231092466195	0.9998471136485998	0.9994349269364188	1.0000611215423139
51.5	1.0001331328714187	0.9999808960477437	0.9992575006109287	0.9984211603871133	0.9998343788257273	0.999408	1.0000921411342114
51.6	1.0001347476299993	0.9999728672936183	0.9992398700621381	0.9984273708695101	0.9998181435164257	0.999405	1.0000869287529501
51.68333333333333	1.0001350484818885	1.0000043476482776	0.9992400055152632	0.9983774863992849	0.9998054329591228	0.9993959943494762	1.0001055459661186
51.78333333333333	1.0001462155601422	1.0000159582797343	0.9992440682674724	0.9984087116614253	0.9997802332290401	0.9993932998360158	1.0001204900998888
51.88333333333333	1.0001292550714154	1.0000138665414608	0.9992438491714932	0.9983784042938715	0.9997442732617025	0.9993990856965327	1.0001404006134569
51.983333333333334	1.000119746489324	1.0000423045111955	0.9992449739227284	0.9983814104102636	0.9997589231839428	0.9993940012992064	1.0001283550873266
52.083333333333336	1.000104944066513	1.000026925323898	0.999262	0.9983940353144432	0.9997533966776524	0.9994067120732069	1.0001
52.166666666666664	1.0001256121318682	1.0000151583710726	0.9992710804087596	0.9984118247493063	0.9997557947330626	0.9993801304910319	1.0000804560832661
52.266666666666666	1.0001228115590213	1.0000224651318703	0.9992469175214025	0.9984076298790053	0.9997264317688876	0.9993532228411468	1.00007
52.36666666666667	1.000110439532969	1.0000288449985892	0.9992835901927608	0.9983986181493052	0.9997172587628047	0.9993553147845495	1.0000817701345823
52.46666666666667	1.000114380682092	1.0000278111980405	0.9992535929602318	0.9983880516235037	0.9997342913302665	0.9993271300224259	1.0000980053952009
52.55	1.0001116958398948	1.0000566934509578	0.9992464813052595	0.998371	0.9997325120377508	0.9993379921290334	1.0001164566567702
52.65	1.0001145243097238	1.0000407181682511	0.9992744451675745	0.998399	0.9997460831737518	0.9993285588280669	1.0001141253275392
52.75	1.0001805218771078	1.0000385235419498	0.9992557880728937	0.9984143500611162	0.9997361594504695	0.9993526880396597	1.000107365210291
52.85	1.000181084291419	1.0000540313193884	0.9992439040186661	0.9984273558083406	0.9997433686799775	0.9993474641757847	1.0001315083163276
52.95	1.0001526301265962	1.0000675427003984	0.9992109550642228	0.9984266728122109	0.9997383063782322	0.9993487261369594	1.0001537096233166
53.05	1.0001371551488427	1.0000634861694822	0.999183	0.9984343203904607	0.9997286523149925	0.9993613862672945	1.0001584722094234
53.13333333333333	1.000149005125565	1.0000792090860786	0.9991707341210428	0.9984360990029731	0.9997172319045255	0.9993733678346604	1.0001733888858486
53.233333333333334	1.000158170658429	1.0000877777304753	0.9991646123861966	0.998422	0.9996980382772087	0.999397	1.0002037020548753
53.333333333333336	1.0001467277439522	1.0000829614620543	0.9991586942701088	0.9984082828457671	0.999684	0.9993758950832992	1.0001926488386816
53.43333333333333	1.0001642871480863	1.000081074969349	0.9991458130145097	0.9984172404110406	0.999666	0.999369	1.0002102436837372
53.516666666666666	1.0001340393706382	1.0000747662409881	0.9991225673628825	0.9984068963256916	0.9996463750537645	0.9993562044023883	1.0002322092253908
53.61666666666667	1.0001609993805394	1.000039956467943	0.9991320140841103	0.9984056407448175	0.999642	0.9993639163304858	1.0002535885211457
53.71666666666667	1.0001571943038918	1.000035042059356	0.999122	0.998382	0.9996481579066913	0.9993688535669354	1.0002669193408313
53.81666666666667	1.0001557544425255	1.0000575951866728	0.9990819512017305	0.9983797336744743	0.9996270685705518	0.9993656807257965	1.0002620845073533
53.9	1.000148711377382	1.0000731677100965	0.9991283709914422	0.9983821639335722	0.9996035724149135	0.9993532883434548	1.000250351006641
54	1.000120018262493	1.0000625660921658	0.9991606904657216	0.9983767919120405	0.9996271526875413	0.9993265577544955	1.0002279482281315
54.1	1.0000802495278998	1.000036952516829	0.9991915669361228	0.9983834787178569	0.9996509974713097	0.9993237302443014	1.0002593463524125
54.2	1.0000598986994291	1.0000312513291427	0.9991796974809762	0.9983556837950397	0.999637	0.9993221505311392	1.0002853260353028
54.3	1.0000602362117499	1.0000498442222652	0.9991898750892665	0.99836	0.9996503555931324	0.9993329139456536	1.0002588698430073
54.4	1.0000670647051517	1.0000287105067756	0.999198	0.9983731457331474	0.9996400523848252	0.999338	1.0002474351592066
54.483333333333334	1.0000598546166206	1.000025021802548	0.9992144912067324	0.9983692036673596	0.9996581804450697	0.9993420205940678	1.0002452629451044
54.583333333333336	1.0000666575366823	1.000006104503129	0.9992182405909535	0.9983940446858373	0.9996491259002472	0.999332	1.0002619110319215
54.68333333333333	1.0000489293963049	0.9999977633184596	0.999206	0.9984137871080826	0.9996749537598439	0.9993322886215852	1.0002741075548727
54.78333333333333	1.0000234236543506	0.999996	0.999206	0.9983998277843164	0.9996895000284814	0.9993233415802173	1.0002667363723665
54.88333333333333	0.999986	0.9999886225168966	0.9992309007564636	0.9983947758219264	0.9997126544942256	0.9993018153543067	1.0002766720857628
54.96666666666667	0.9999813095284621	0.9999733606468839	0.999242	0.9983890149247262	0.9996906805329207	0.9992830594885578	1.0002451457962425
55.06666666666667	0.9999785470500658	0.9999817913645614	0.9992490426572674	0.9984085693426736	0.9996769947699475	0.9992706787116752	1.0002226142951725
55.166666666666664	1.0000103228544972	0.9999921041453743	0.9992413718831146	0.998391	0.9996580387224581	0.9992912208312057	1.0002257916561703
55.266666666666666	1.000021510619804	1.0000050869089696	0.9992315150521204	0.9983712748756223	0.9996554699133934	0.9992719354458245	1.000221139976931
55.36666666666667	1.0000226320492698	1.000000827639038	0.999192	0.9983546829152707	0.9996987602555016	0.9992743269197297	1.0002214043885633
55.45	1.0000153281519917	1.000031683835506	0.9991462465962317	0.9983764167773647	0.999684	0.9992788529025718	1.0001608353431026
55.55	1.0000155279719263	1.0000151318864898	0.9991251190370536	0.998388	0.9996762293729001	0.999293	1.0001519408166895
55.65	1.0000035745864955	0.9999928138181323	0.999126	0.9983645408781429	0.999687	0.999284	1.000149966823069
55.75	1.0000124535014372	0.9999891172096428	0.9991075796867812	0.9983183634450905	0.999668	0.9992820326704333	1.0001252252843826
55.85	1.0000005893836934	1.0000101440717115	0.9991014160207407	0.9983076360994718	0.9996612213828762	0.9992817239834971	1.0001272349093886
55.93333333333333	1.0000001780725025	1.0000511439826631	0.9991141975891328	0.9983305685703134	0.9996445712400599	0.9992556579212989	1.0001322319789927
56.03333333333333	1.0000205652294563	1.0000627723058737	0.9991459768791292	0.9983583664309881	0.9996398421745148	0.9992362142264893	1.0001338479124857
56.13333333333333	1.0000358083077374	1.0000525556228501	0.9991077730605702	0.9983655787228556	0.999649	0.9992280861284556	1.000120543286884
56.233333333333334	1.0000603704651458	1.0000258959794435	0.9991046957829023	0.9983421554066517	0.9996589489460651	0.9992536342399277	1.0001333750070893
56.333333333333336	1.0000230373986592	1.0000017384063007	0.9991112712784005	0.9983609218837303	0.9996636812798847	0.9992479551313583	1.000127945326393
56.416666666666664	0.9999886745839981	0.9999929424215361	0.9991115355985997	0.9983347084208624	0.9996706743102888	0.9992483138771168	1.0001352182717944
56.516666666666666	1.0000104725767103	1.00001	0.9991607392207972	0.9983137036309198	0.9996911540675678	0.9992385397777317	1.0001489744759775
56.61666666666667	1.0000082743051488	0.9999768803908804	0.9991534199588471	0.9982848969136344	0.9997156871426652	0.9992235580255613	1.0001429910597708
56.71666666666667	1.0000101951205767	0.9999635447736023	0.999161	0.9982834339162887	0.9997297279607666	0.9992097558266679	1.0001409650123745
56.81666666666667	0.9999732877453055	0.9999629371931411	0.9991453786644148	0.9982764333175211	0.9997418107537256	0.9991974858590743	1.00012
56.9	0.9999592695051988	0.9999708937081472	0.9991251672432914	0.9982718781133966	0.9997481491615072	0.9991958250721853	1.0001037925229719
57	0.9999826211115118	0.9999426664347387	0.9990904519098424	0.9982616069910448	0.9997525515091429	0.9991854993205513	1.0001062606001847
57.1	0.9999983462193686	0.9999645866640836	0.9990753005154778	0.99828	0.9997600449872488	0.999156	1.000141513304717
57.2	1.0000165066235491	0.999976	0.9990533844046976	0.9982735297472374	0.9997701013404013	0.9991816171574069	1.0001834037759734
57.3	0.9999936295049334	0.9999982395369829	0.9990509203067169	0.9982805371328282	0.9997800458418765	0.9991875843920598	1.0001913675949914
57.38333333333333	1.0000174483624593	1.0000138768063915	0.9990496151891439	0.9983260247271449	0.9997666456055978	0.9991888496977999	1.0001885560780375
57.483333333333334	1.000043081599331	0.9999993231370347	0.9990677973014511	0.9983502628897879	0.9997659783115641	0.9992139165025546	1.0002210909326883
57.583333333333336	1.0000463230135397	1.000019641029241	0.9990501500314076	0.9983627240734803	0.9997645511162967	0.999213	1.0002129526350607
57.68333333333333	1.000048065519319	1.0000236223503087	0.9990217945917437	0.998346	0.9997716166877905	0.9991956806893081	1.000198750574124
57.766666666666666	1.0000795307391206	1.0000167993276927	0.9990052995331108	0.9983760674326165	0.9997981009228272	0.9992037028761047	1.0002034190658786
57.86666666666667	1.0000748023135297	1.000032740327652	0.9990100669013551	0.9983927068077597	0.999823	0.9991889117641608	1.0002074603672226
57.96666666666667	1.000078747605375	1.0000178640423938	0.9989833441072624	0.9984133386013405	0.9998183376774992	0.9991880080918369	1.0002046765119645
58.06666666666667	1.0000906712481878	1.000008308001832	0.9989916694983427	0.99843	0.9998306507468792	0.9991956123907242	1.0002192564550767
58.166666666666664	1.0000914666507634	1.000038633140643	0.9989670955681953	0.9984306216462278	0.9998174665271192	0.9991817629292841	1.0001959398374192
58.266666666666666	1.0001086203337255	1.0000997430723202	0.9989616259256237	0.9984670524389014	0.9998243230568474	0.9991712211516239	1.0001964476125291
58.35	1.0001194823775346	1.0001104994997312	0.9989453525608015	0.9984561560920896	0.9998098787255126	0.9991858009528303	1.0001812685865592
58.45	1.0001146280238251	1.0001301648261456	0.9989684104367832	0.9984711149382604	0.9997844184463872	0.9991809571083428	1.000177020890693
58.55	1.0001160805921938	1.0001044582696328	0.9989723091231322	0.9985146611292799	0.9997848236759215	0.9991904618879717	1.0001886244427394
58.65	1.0001039992205616	1.000088879141641	0.9989523673276383	0.9985149225986139	0.9998053787495846	0.9991798334805855	1.000183754758125
58.733333333333334	1.0001203000605177	1.0001083229763115	0.9989534832974717	0.9985734311872649	0.9998126155311954	0.9991473934626522	1.0001425143274376
58.833333333333336	1.0001150106546348	1.0001061796216157	0.9989477505055545	0.998614	0.9998173152918199	0.9991382874356332	1.000160651482924
58.93333333333333	1.0001496050500975	1.0001143187038546	0.9989311064558016	0.9986202920069219	0.9998201942400602	0.9991417699689049	1.0001765656523707
59.03333333333333	1.0001505820021424	1.0001150996343304	0.998905	0.9985967080754353	0.9998084422001429	0.999136	1.0001704975605357
59.13333333333333	1.0001615132639274	1.0001105719112586	0.9989017753474954	0.9986209393954729	0.9998	0.99913	1.000162168714878
59.21666666666667	1.000176984988582	1.0000966263263262	0.9988571523423933	0.9986541920769213	0.9998115924516925	0.9991168160934919	1.0001598161145646
59.31666666666667	1.0001732865604636	1.0001010767839107	0.998872	0.9986888877857207	0.9997905948646029	0.9991363032310989	1.0001652650599884
59.416666666666664	1.000170375714206	1.0001026459258013	0.9988520144721648	0.9987155784459285	0.999798	0.9991238140574004	1.0001484393921416
59.5	1.000169363243633	1.000094982796842	0.998843	0.9987121234881012	0.9997721130455846	0.9991387262681976	1.0001401733193995
59.6	1.0001603144903777	1.000105172637204	0.998838	0.9987405230703745	0.9997996358798639	0.9991486059863991	1.00012
59.7	1.0001422391713282	1.0000990424443719	0.9988373862847064	0.9987478647953265	0.9998048975646187	0.9991612791477461	1.0000747412957534
59.8	1.0001537758945522	1.0001037092214489	0.9988333656100485	0.9987932526140464	0.9997912359576637	0.999155	1.0000605292587719
59.88333333333333	1.000172939634073	1.0001302604597588	0.998825	0.9987852418570855	0.9997801654899406	0.9991566752712555	1.0000478676143407
59.983333333333334	1.0001745319529112	1.000126463178026	0.9988132866234434	0.9987860384627752	0.9997667177997753	0.9991509426861925	1.0000011582304076
60.083333333333336	1.0001621358008157	1.000126585256435	0.998818	0.9988119636065214	0.9997582545935546	0.9991394662578575	0.9999849281342964
60.18333333333333	1.0002054284248179	1.000127557772429	0.9988360477429226	0.9988202027912142	0.9997519419667995	0.9991615386713988	1.000000108163444
60.28333333333333	1.0001863949553067	1.0001344083671266	0.9988376331884585	0.9988303143023609	0.9997476752982062	0.9991586108059668	0.9999779768373878
60.36666666666667	1.0002083719879549	1.0001409694350731	0.9988116046922533	0.9988306569532562	0.9997533757716499	0.9991631347235853	0.9999862737114005
60.46666666666667	1.000204710884166	1.0001403032622804	0.9988199608731245	0.9988482431553061	0.9997660440604852	0.9991786760599243	1.0000019199395158
60.56666666666667	1.0001784503967324	1.0001382112720254	0.9988444594112771	0.9988946044647803	0.9997442804920754	0.999179	0.9999950864788316
60.666666666666664	1.000178433361117	1.0001293344011972	0.9988790703009267	0.9989055216183185	0.9997317161672379	0.9991647700332933	0.9999788912524341
60.766666666666666	1.000159106661263	1.0001349614930581	0.9988411949068016	0.998892	0.9997613959714646	0.9991412376164438	0.9999585610576196
60.85	1.0001680308673069	1.000127205091155	0.9988327636449437	0.9989030319698697	0.9997328055981926	0.9991396097269187	0.9999990798877293
60.95	1.000181728073034	1.0001459034186444	0.9988203961928325	0.998886	0.9997297512038594	0.9991418503115794	1.000006877476488
61.05	1.0001860246862726	1.0001435908252116	0.998826	0.9989058746446859	0.9997420369950143	0.9991389437746053	0.9999814135941291
61.15	1.0001715415318733	1.0001308961693134	0.9988267671914325	0.998904	0.9997149843723323	0.9991411745997145	0.9999859733339902
61.233333333333334	1.0001668197054256	1.0001301182228293	0.9988333579629107	0.9988989410588237	0.9997382076179119	0.9991670053909283	1.0000055295029036
61.333333333333336	1.0001943479984938	1.0001348956860983	0.9988339289003951	0.998892	0.9997141137879664	0.9991617544415565	1.0000015549128762
61.43333333333333	1.000202704093984	1.0001658942521172	0.9988312388825543	0.9989043273047928	0.999747	0.9991528804323376	0.9999680838519303
61.53333333333333	1.000220977692725	1.000168210200883	0.9988222112537352	0.9988577956367608	0.9997429558548999	0.9991590413228091	0.9999516261459467
61.63333333333333	1.0002583456536758	1.0001618731444957	0.9987947097871179	0.9988657815149017	0.9997058161134639	0.9991568557132995	0.9999581526714106
61.71666666666667	1.0002750533567082	1.0001783495388459	0.998791	0.9988568786346881	0.9996993371150991	0.9991590233571928	0.9999368507689574
61.81666666666667	1.0003240522081347	1.000230340856595	0.9987652766133082	0.9988468382643232	0.9996969407942478	0.999162	0.9999597676760354
61.916666666666664	1.000320176678662	1.0002317501095888	0.9987270493410884	0.9988214929012131	0.9996870268575305	0.9991449594780417	0.999957
62.016666666666666	1.0002900778931392	1.0002273243727162	0.9986900315972219	0.9987979268757833	0.999687	0.9991458810977055	0.9999462097109112
62.1	1.0003094666939856	1.0002174778903126	0.9986863686366318	0.9987869347696862	0.9996829770453479	0.9991124816646924	0.9999405880331502
62.2	1.0003406836425977	1.0002245583451932	0.9986913186763311	0.9987639919977488	0.9996605448682913	0.9991212513344372	0.9999199092155096
62.3	1.000344003303791	1.0002202070622248	0.9987020344930894	0.9987176818032794	0.9996648472688027	0.999067	0.9999495941537933
62.4	1.000352345922158	1.000225342949294	0.9987027987677736	0.9986827742154399	0.9996575549995579	0.9990395353595614	0.999964
62.483333333333334	1.0003597691484114	1.0002247998760985	0.9986944443614777	0.9986741249392834	0.9996496933201909	0.9990631315790219	0.9999543169286074
62.583333333333336	1.0003538974112862	1.0002532146767964	0.9986981332637925	0.9986824293704484	0.9996587315601575	0.9990697234066905	0.9999935613143429
62.68333333333333	1.0003518242180547	1.00024	0.9987466077369134	0.998651	0.9996644985311214	0.999064	1.0000271367429239
62.78333333333333	1.0003507189080254	1.0002198080030915	0.9987317395061736	0.9986544494741616	0.9996807092644586	0.9990536774796106	1.0000417077131691
62.88333333333333	1.0003399693816009	1.0002154507786645	0.9987169106270909	0.9986238544196829	0.9997013400014181	0.9990636550126423	1.0000499121647926
62.983333333333334	1.000333365697244	1.0002143135861246	0.9987329492723565	0.9986247519538002	0.9997048510412707	0.9990661570947972	1.0000672207883896
63.06666666666667	1.0003189109576667	1.0002174619226425	0.9987265990198186	0.9986320964492633	0.9997288714902347	0.9990646115948938	1.0000426413372105
63.166666666666664	1.0003614131450478	1.0002128401176331	0.9987273483478254	0.9986080659634083	0.9997473606674353	0.9990766955096153	1.000071416393325
63.266666666666666	1.0003897359510687	1.0002190804396462	0.9987263313151209	0.998638	0.9997639066088929	0.9990588614645696	1.0000602624320822
63.36666666666667	1.000398609979723	1.0002058156954825	0.9986815302670939	0.9986516769918314	0.9997852554350811	0.9990296100054051	1.000076323399865
63.45	1.0004049156271178	1.0002306255824351	0.9986792542923554	0.9986653654562755	0.9997887649229598	0.9990209045220736	1.000086321533207
63.55	1.0004122635142587	1.0002553154996663	0.9986507293533388	0.9986643553166764	0.9997989093369413	0.9990134449898662	1.0000961781441844
63.65	1.0004404791937438	1.0002632477979234	0.9986468009199906	0.9986816870779378	0.9997902458165264	0.9990393472597421	1.0001102370479484
63.75	1.0004673536405078	1.0002362577934993	0.9986284196528048	0.9987039499961375	0.9997956267293995	0.9990118790204916	1.000092107955038
63.85	1.0004786290668688	1.00028	0.9986276282289526	0.9986999343909372	0.9997899689626277	0.9989949645116101	1.0000872782860675
63.95	1.0004488716841073	1.0002802021083566	0.9986204093311088	0.998708	0.9997845289286756	0.9990466124964603	1.0000497227685587
64.03333333333333	1.0004674051722482	1.000282121955456	0.9986495128730423	0.9987212473770265	0.9997812801176494	0.9990165411801459	1.0000422391558415
64.13333333333334	1.00049	1.0002748844099996	0.9986319838958009	0.9987557844043229	0.9997698174204566	0.9990298388065745	1.0000427974613835
64.23333333333333	1.000489444664394	1.0002764842140608	0.9986400284466699	0.9987517310346355	0.9997883748479951	0.9990490685954102	1.0000579851444054
64.33333333333333	1.0004845413681447	1.0002757571545786	0.9985992720026213	0.9987671640287242	0.9998209123292894	0.9990336036540622	1.0000296121953505
64.41666666666667	1.0004875820196837	1.0002629086971264	0.9986015472455763	0.9987588052471916	0.9998339541143553	0.9990183601668053	1.0000236479695612
64.51666666666667	1.0004631668890633	1.0002509291647441	0.9986076963674196	0.9987826027497757	0.9998137238414571	0.9989990405681648	1.0000056608448722
64.61666666666666	1.000438878828466	1.0002590793076451	0.9985930924751735	0.9988031552769806	0.9998148719552865	0.9990091661758888	0.9999851961870918
64.71666666666667	1.000453023381752	1.0002270032421792	0.9985629924636523	0.9988280315683448	0.9997891540484816	0.999005	0.9999654786180338
64.81666666666666	1.0004915290642187	1.0002362414677501	0.9985619691559041	0.9988270125593905	0.9997769656299994	0.9989895842207671	0.9999659470277078
64.9	1.0004909245986262	1.0002446748378644	0.9985489244198715	0.9988622162200651	0.999779	0.9989911482345759	0.9999635175542593
65	1.0004657428785912	1.0002330786887137	0.9985430748353084	0.9988668278570887	0.9997829028616374	0.9990010614167075	0.9999646777478406
65.1	1.0004812898228568	1.0001693958401827	0.9985520434274933	0.9988715326688271	0.9997847108200255	0.9989970187144248	0.999942
65.2	1.000464672662195	1.0001767156244459	0.9985491466442253	0.9989417641649718	0.9997774380691359	0.9989683855612242	0.9999076402965684
65.28333333333333	1.0004886474294605	1.0001433295601756	0.998561	0.9989739052763547	0.9998056940741794	0.9989614190325753	0.9999056418365585
65.38333333333334	1.0004923648716093	1.0001360255048635	0.9985469882853892	0.9989856316981209	0.9998036609882724	0.9989286256969484	0.9998482203911572
65.48333333333333	1.0004926901416562	1.0001305022956943	0.9985461099805413	0.9990116307903483	0.9998121016269659	0.9989406944788825	0.9998088485647001
65.58333333333333	1.0005031402502105	1.00012	0.9985468513321077	0.999031	0.9998137439440846	0.9989447573399389	0.9997929317758453
65.68333333333334	1.0005327419489576	1.000124117747424	0.9985588051253026	0.9990439706533819	0.9998047075664869	0.9989445356299792	0.9997524204138358
65.78333333333333	1.0005381228133896	1.0001286593957897	0.9985438902067754	0.9990634858007253	0.999779	0.9989352841966092	0.9997293100978134
65.86666666666666	1.0005652085256846	1.0001232007336727	0.9985626540320792	0.9991094641660281	0.999789	0.998932	0.999706
65.96666666666667	1.0005541570984127	1.0001195747728402	0.9985897943635406	0.9991284013363572	0.9997979396088261	0.998951	0.9997171577889907
66.06666666666666	1.0005657622163795	1.0001459228610072	0.9986052113953144	0.9991510150310459	0.9997731423695001	0.9989609343081869	0.9997078418350589
66.16666666666667	1.000554695705352	1.000136489455866	0.9985980746401686	0.9991592951598061	0.9997830683568387	0.998968	0.9996817943262102
66.26666666666667	1.000596652288312	1.0001042666310658	0.9985972903329108	0.9991613096376649	0.9997899474358358	0.9989647300060918	0.9996637967238873
66.35	1.0005954497305454	1.0001157590831955	0.9985860425461395	0.999158	0.9998189820388349	0.9989862799546574	0.999653
66.45	1.0005830811434833	1.0000994708527198	0.9985927355660673	0.9991294266672837	0.9997895467891896	0.9989591167836326	0.999625
66.55	1.0005863295817297	1.0000829757586893	0.9985668175874651	0.99914	0.9997580228199351	0.9989665266225436	0.9996348344822455
66.65	1.00061	1.0000714905742367	0.9985723566214069	0.999142	0.9997326860049042	0.9989717731307709	0.9996130039423018
66.75	1.000608480382966	1.0000528785968306	0.9985819626701966	0.9991851962242754	0.9997273945222492	0.9989909470123638	0.9996099445661473
66.85	1.0005806418106613	1.0000809693227868	0.9985945159221379	0.9992017895977736	0.9997298938028797	0.9990107043469905	0.9996382899463931
66.93333333333334	1.0006091461395954	1.0000579880125795	0.9986019411646329	0.999223	0.9997378473408475	0.9990122221582787	0.9996770386694603
67.03333333333333	1.000620531348083	1.0000413354566315	0.9985770671849569	0.9992225022940051	0.999763	0.999029	0.9997010481113577
67.13333333333334	1.000606641266791	1.0000385642170697	0.9985810404766335	0.9992086300089212	0.9997856189073862	0.9990476912193154	0.9997204316408209
67.23333333333333	1.0006113217722445	1.0000359891915287	0.9986018344705989	0.9992248754136304	0.9997919070129523	0.9990437454363236	0.9997199255190966
67.33333333333333	1.0005917403082811	1.0000426735580052	0.9985997568823665	0.9992421253983215	0.9997950428585316	0.9990508974330027	0.9997032430827315
67.41666666666667	1.0006014890752883	1.0000523734269584	0.9986130819097729	0.9992189149094535	0.999791	0.9990329842149668	0.9997368160591008
67.51666666666667	1.0006097842382462	1.0000480037095534	0.99864	0.9992012603557273	0.9998147999984699	0.9990185450317173	0.9997650935576559
67.61666666666666	1.0006215146469901	1.0000479209800464	0.9986656206535535	0.9991644238969706	0.9997895285671895	0.9990384360575773	0.9998097723613156
67.71666666666667	1.0006078987156213	1.000062927327549	0.9986938024409938	0.9991474732018825	0.999792	0.9990392878251707	0.9998085798245421
67.81666666666666	1.0006189797128968	1.0000508679833404	0.9987181522807396	0.9991451534471406	0.999783	0.999023	0.9998058731953892
67.9	1.0006141948692782	1.000078348463136	0.9987096955894055	0.9991288045108394	0.9997686776142524	0.9990149193949098	0.9998154663050252
68	1.0006120740214683	1.0000862892094045	0.9987110492791077	0.9991146423633286	0.9997798407256926	0.9990040347170549	0.999842
68.1	1.0006261212606278	1.0000972094778435	0.9987081720710479	0.9990996165786282	0.9997484148777102	0.9989737595650153	0.9998451984483929
68.2	1.0006454777429334	1.0000976360957967	0.9987218245715694	0.9990865345214801	0.9997556984376423	0.9989756333623394	0.9998816868634944
68.28333333333333	1.0006106154249088	1.0000705630833595	0.9987435110852774	0.9990408973009555	0.9997500056510344	0.9989721990237059	0.9999242596627798
68.38333333333334	1.0006084976177505	1.0000803920729415	0.9987469805623106	0.9990419266853816	0.9997436034114764	0.9989549709846652	0.9999433991414025
68.48333333333333	1.0005611136045722	1.0000849368246583	0.9987665563196991	0.9990521355549009	0.9997690435149401	0.9989412445410917	0.999929
68.58333333333333	1.0005543720419374	1.000068582880058	0.998759	0.9990189751184653	0.999782	0.9989224138338387	0.9999332698518657
68.68333333333334	1.0004934253419868	1.000044884974232	0.9987550115020062	0.9990220180510487	0.9997999826456252	0.998894	0.9999188384533617
68.76666666666667	1.0005001383171863	1.000038348507638	0.9987714117032034	0.999006	0.9997797424218351	0.9989072991397636	0.9999124410591596
68.86666666666666	1.0004906530511826	1.0000400642762413	0.9988100438712322	0.9989951928072085	0.9997784630292658	0.9988672130798432	0.999923
68.96666666666667	1.0004739908118654	1.0000434471810173	0.998803	0.9989999230369939	0.9997905498756161	0.9988882273496584	0.9999267796823043
69.06666666666666	1.0004304516693638	1.000035450786622	0.9987945397389276	0.9989927748015806	0.9998007646396649	0.9988534924115846	0.9999456667688498
69.15	1.000424780854243	1.0000260182833094	0.9987830076176787	0.9989939609337304	0.9997943642077001	0.9988816368927135	0.9999294864972307
69.25	1.0004226931880416	1.0000172730927117	0.9987959120342257	0.9989934443170344	0.9998102099532759	0.9988847648837786	0.999918
69.35	1.0003997852645719	1.000043951528634	0.9987917958069373	0.9989951016964324	0.9998315722725082	0.9988744099083198	0.9998941831879571
69.45	1.0003913827493531	1.0000252377772236	0.9987914062602872	0.9990061337983007	0.9998315907318692	0.9988550195803456	0.9998875285344082
69.53333333333333	1.0003955069616326	1.00004	0.9987726290067561	0.9990065088028186	0.9998332952922737	0.9988709831543565	0.9998910132764826
69.63333333333334	1.0004008570344887	1.0000514061760517	0.9987659207657318	0.9989977119086102	0.9998550712764752	0.9988826544081941	0.999897
69.73333333333333	1.0003849174478356	1.0000306767317344	0.9987730636495644	0.9990080774514767	0.9998576433903315	0.9988679286889006	0.9999173070283013
69.83333333333333	1.000397752024705	1.00003	0.9987701029267129	0.9990164657975262	0.9998538423687064	0.9988773210509247	0.999937
69.93333333333334	1.0003983771109604	1.0000369465488457	0.9987769791303448	0.9990282259116862	0.9998297126059993	0.9988601970772131	0.9999414683215776
70.03333333333333	1.0003791205452608	1.0000716765498507	0.9987632904980129	0.9990646796679941	0.9998330993418656	0.9988403479772163	0.9999433795051279
70.11666666666666	1.0003619920771338	1.0000702024580368	0.9987429350801921	0.9990822138811194	0.9998020291698013	0.9988526197724412	0.9999245645359123
70.21666666666667	1.000347658180219	1.0000697230831135	0.998742	0.9990826605284577	0.9997982534362226	0.9988635759106822	0.9998938473835124
70.31666666666666	1.0003489576272186	1.0000657602097445	0.9987199346675096	0.9991159212053418	0.9998002302311207	0.9988656355963911	0.9998758234942184
70.41666666666667	1.0003334685217218	1.0000723632922917	0.9987082429076904	0.9991686275994389	0.9997819171208028	0.99888	0.999822
70.5	1.0003326766112486	1.000060215131233	0.9986798066791284	0.9991926207856574	0.9997858143465557	0.9988521312100272	0.9998271475661882
70.6	1.0003283906734854	1.0000907624514221	0.9986830404669919	0.9992198745104629	0.999782	0.9988676133493866	0.9998414127901648
70.7	1.00032	1.0000711170315464	0.9986685390976136	0.9992528147005426	0.9997649785481881	0.9988818418067409	0.9998327360833531
70.8	1.0003152415153225	1.0000740384122995	0.9986578355199346	0.9992676676350843	0.9997512068241152	0.9988869313579878	0.9998507005993891
70.88333333333334	1.0002933652889034	1.000073634897072	0.998632	0.9992866799811007	0.9997659886641432	0.9989370569624714	0.9998377664807496
70.98333333333333	1.000275826319541	1.000056831218531	0.9986285893533978	0.9992516823051567	0.999764	0.9989182838256063	0.9998280671271645
71.08333333333333	1.0002941279878776	1.0000507722568919	0.9986007205863487	0.9992797414120372	0.9997667453153611	0.9988902315667557	0.9997885129267176
71.18333333333334	1.0003080210301534	1.000046258671309	0.9986123291057948	0.9992963387088769	0.9997277189761026	0.9988822470474414	0.9997944462583493
71.28333333333333	1.000328269897213	1.0000397094995421	0.99861	0.9993131812610516	0.9997112509802555	0.9988616182250794	0.999772
71.36666666666666	1.0003410275548927	1.0000318693734676	0.9985965314734241	0.9993301498807905	0.9997269654288329	0.9988371109679404	0.9997725847127836
71.46666666666667	1.0003837584683148	1.0000407940014224	0.9985803767124123	0.9993271836857935	0.9997089572722719	0.9988112698871622	0.9997451600824652
71.56666666666666	1.000375628137882	1.0000358920990757	0.9985886957003871	0.9993231010304994	0.9996997661719981	0.9988134826918262	0.999729
71.66666666666667	1.0003783200041168	1.0000464279233083	0.9985716643359239	0.999347	0.9997027338201158	0.9988183038005795	0.9997009247205012
71.76666666666667	1.0003969941987398	1.0000400948986254	0.9985584606565157	0.9993569931050633	0.9996999022162107	0.9987916820470674	0.9996573469786715
71.85	1.000419920578566	1.0000510678975103	0.9985692967601861	0.9993525767611995	0.9996989302422982	0.9987723167393667	0.9996151319422758
71.95	1.000427846601116	1.0000767473991667	0.9985484392291184	0.9993571802540355	0.9996793534599944	0.9987681035921838	0.9996012622303938
72.05	1.000479837081875	1.0000703141786795	0.9985461277811749	0.9993103006729964	0.9996843356433655	0.9987658199119757	0.9995972492595311
72.15	1.0004917325754246	1.000100049110491	0.9985117662101628	0.9993007941188103	0.9996861655119745	0.9987351886276904	0.9995566495249981
72.25	1.0005008951340266	1.0001240638764304	0.9984971460174391	0.9992908104974432	0.9996688729980008	0.9987540362405335	0.999552
72.33333333333333	1.000525303811561	1.0001550430398736	0.9984782209070526	0.9992905406421988	0.9996674645542312	0.9987502526598245	0.999529
72.43333333333334	1.0005336336698138	1.0001449688855473	0.9984765158332094	0.999262	0.9996541904295316	0.9987385799438815	0.9995626536178117
72.53333333333333	1.0005149371283937	1.0001403715360067	0.9984984712956472	0.9992531592480294	0.9996347722589681	0.9987408712635883	0.9995572615377015
72.63333333333334	1.0005390888111223	1.000108636149538	0.9985209925182015	0.999244	0.9996479813833458	0.9987419454356414	0.9995411986564502
72.71666666666667	1.0005392998376503	1.0000962506616864	0.9985424536060028	0.9992603611458307	0.9996642526436681	0.9987560261290009	0.999549
72.81666666666666	1.0005764604766223	1.0000865827943843	0.9985328744136676	0.9992658012215339	0.9996284541363996	0.9987498733166603	0.9995192426821394
72.91666666666667	1.0005736038840856	1.0000557184151488	0.9985493892670438	0.999268	0.9996404015059355	0.998773	0.9995281329357588
73.01666666666667	1.0005949360330486	1.000047303187703	0.9985460867647099	0.9992700877790264	0.9996315360828358	0.9987619745390508	0.9995114102422449
73.11666666666666	1.0005969578671532	1.0000527624864048	0.9985779018572136	0.9992754021032642	0.9996257660992167	0.9987693573290176	0.9995292089181461
73.2	1.0006206500529944	1.0000129500979833	0.9985762942020487	0.999262	0.999607	0.9987443777936602	0.9994821822885557
73.3	1.0006426722837993	1.0000323947416467	0.9985828220767357	0.9992809891648219	0.9996058815148273	0.9987605987164425	0.9994916635253015
73.4	1.000623217119737	1.0000451013600355	0.9986368237837896	0.9992906356577226	0.9996050499671716	0.9987667426464948	0.9995014662433438
73.5	1.0006060265771737	1.0000283666713787	0.9986423591588138	0.9992902332641899	0.9996348810979897	0.9988066910309451	0.999516
73.6	1.000611510890148	1.0000296231837928	0.9986395922305271	0.9992690484096026	0.9996624372540635	0.9988022623694727	0.999516
73.7	1.0006125157790087	0.9999948693639041	0.9986481057997338	0.9992492114924664	0.999661	0.9988147415277514	0.9994994914137418
73.78333333333333	1.0005994799747422	1.0000069084965437	0.9986332897817465	0.9992194547686943	0.9996710671422895	0.9988463536104037	0.9994860088169862
73.88333333333334	1.0005184350594016	1.0000245366718368	0.9986557426191325	0.9992329581109164	0.9996551022051126	0.9988720552611863	0.9994765665927063
73.98333333333333	1.0005535478527565	1.0000586742245332	0.9986772985826645	0.9992427587297811	0.9996440520773776	0.9988856584127486	0.9994894847905443
74.08333333333333	1.0005349187367887	1.00004	0.9986791626730616	0.9992175769941879	0.9996253521055942	0.9988925203095028	0.9994977848784412
74.16666666666667	1.000533867919484	1.0000242079951167	0.9986882470516907	0.9991663695397083	0.9995942844349466	0.9988766789126479	0.9995122448860869
74.26666666666667	1.000536456363733	0.9999990777468338	0.9986828898293589	0.9991404075053948	0.999606	0.9988841575070504	0.9994857192516023
74.36666666666666	1.0005112950253576	0.9999922936752537	0.9986875060843107	0.9991291585598786	0.9996068055053562	0.998924	0.9994806276789437
74.46666666666667	1.000506805151494	0.9999880240608181	0.9986706679838692	0.9991485323367666	0.9996209222241145	0.9989161075004639	0.9994672484466454
74.56666666666666	1.0005175471227625	0.9999750445995067	0.9986652486697072	0.9991317392447278	0.9996380946153023	0.9989551038351884	0.9994702034365872
74.65	1.0005123327638776	0.9999839965342994	0.9986627453298362	0.9991101156266731	0.9996665965260577	0.9989604831391103	0.9994819090898301
74.75	1.0005078192419776	0.9999602131139075	0.9986626038029079	0.9990860171238347	0.999669	0.9989925440514714	0.9995191028503152
74.85	1.0005142357204568	0.9999539652191871	0.9986627471958841	0.9990867326223396	0.9996593277737831	0.9989963392376396	0.9995243350536247
74.95	1.0004934430946117	0.9999352401816577	0.9986484326874221	0.9990759301568152	0.9996902575561075	0.9990065888684272	0.9995048724403199
75.03333333333333	1.0004797476548521	0.9999232248546397	0.9986490764739535	0.9990899150659753	0.9996843142443832	0.9990002710758038	0.9994784488327226
75.13333333333334	1.0004981066308398	0.999902	0.9986095313694227	0.9990902287101742	0.9996786531180445	0.9990040020390062	0.9994524737384411
75.23333333333333	1.0005041283955711	0.99989	0.9986324630493403	0.9990756700448458	0.9996700918453265	0.9989998117006628	0.9994642166207228
75.33333333333333	1.000526220561361	0.999876	0.9986240711025509	0.9990328321750334	0.9996707496084143	0.9990308620059891	0.9994874873151349
75.41666666666667	1.0005299160550516	0.9998606465604122	0.998595	0.9990445631337443	0.9996712244211579	0.9990529285162811	0.9994955849840654
75.51666666666667	1.0005542302333852	0.9998435328915695	0.9985896927919913	0.9990041623656352	0.9996825116357406	0.9990515560747909	0.9995024277334322
75.61666666666666	1.0005368296203065	0.9998464879450092	0.9985937092588941	0.9989789551562128	0.9997121341447397	0.999043	0.9995103812234356
75.71666666666667	1.000554108262097	0.9998433315583455	0.9985661320343904	0.9989718104536661	0.999727	0.9990512630506556	0.9995414728769308
75.81666666666666	1.0005525423265542	0.9998533557805466	0.9985420886655729	0.9989471716639237	0.999749	0.9990929280926856	0.999534
75.9	1.0005352815303348	0.9998629837419354	0.9985025378714253	0.9989343445867913	0.9997432233786963	0.9991166619510633	0.9995323237848889
76	1.000529153754416	0.999876	0.99849	0.9989081727559695	0.999762	0.9991197029834287	0.9995438517827927
76.1	1.0005215063962933	0.9998850816447667	0.9984610601449725	0.9989042618723801	0.9997557902049505	0.9991104925621062	0.9995687076465816
76.2	1.0005128322008514	0.9999115034574177	0.9984393657645921	0.9988967444337883	0.999758	0.9991217099785259	0.9996463434569282
76.28333333333333	1.0005199548009414	0.9999226954414941	0.9984392393489931	0.9988997487837471	0.9997481727515116	0.9991254778416052	0.999669
76.38333333333334	1.000507921163555	0.9998871165545795	0.9984196704520749	0.9989212309383757	0.9997661252378534	0.9991102683482918	0.9996970664805092
76.48333333333333	1.0005068312028405	0.9999148469469813	0.9984022282277669	0.9989417776642419	0.9997509575223196	0.9991044219566241	0.9996976358024287
76.58333333333333	1.0005133033956162	0.9999382422628043	0.998382	0.9989664048327117	0.999758	0.9991103054674846	0.9996895330432998
76.68333333333334	1.000536147624739	0.9999485423649687	0.9983729880069712	0.9989732785829657	0.9998026977784482	0.9990996502304699	0.9996736837088561
76.76666666666667	1.000544289281267	0.999948	0.998345	0.9989754123043776	0.9998218450291312	0.9990879779531586	0.9996823884303339
76.86666666666666	1.000535446203524	0.9999412542110157	0.9983284563833332	0.9989587844389424	0.9998145250982325	0.9990791608381038	0.9996895816788406
76.96666666666667	1.0005508246638275	0.999966	0.998345	0.998945	0.999858	0.9990802139010145	0.9997097606353289
77.06666666666666	1.0005605740681764	0.9999665613370541	0.9983351341089859	0.9989634333384143	0.9998434956138356	0.9990777528674599	0.9997180409569097
77.15	1.0005365228066163	0.999971	0.9983265664975681	0.9989776018822732	0.9998322016983769	0.9990661048793692	0.9997204868899034
77.25	1.000533439997572	0.9999594861605231	0.9983258997696236	0.9989975809136267	0.9998340316582786	0.9990538789028625	0.9997409145973053
77.35	1.000531613136949	0.9999783714052419	0.9983473425079541	0.9989916717289896	0.9998370447883629	0.9990467807664793	0.9997761448603815
77.45	1.0005252507794118	0.9999896671261257	0.9983670664149114	0.9989897006682045	0.9998327201307188	0.9990696572829881	0.9998
77.55	1.0005099333578642	1.0000196867970401	0.9983504035217338	0.9989896113796439	0.999821	0.9990690030457918	0.999802
77.63333333333334	1.000496846858368	1.0000270636086965	0.9983413509756867	0.9989785894115248	0.9998262533107848	0.9990521823675037	0.9997923473505285
77.73333333333333	1.0005085415494146	1.0000180896719397	0.998333	0.9989525693266311	0.9998048649183895	0.9989979634901778	0.9997723331938424
77.83333333333333	1.0005073907623914	1.0000301499312394	0.9983597647889436	0.9989658117945278	0.9997975191334303	0.9989928629914191	0.9997766162238563
77.93333333333334	1.0005269493882736	1.0000205004453249	0.9983699431656067	0.9989604171626486	0.9998061366058646	0.9989642349921392	0.9997941529960699
78.03333333333333	1.0005205931518732	1.000045931281021	0.9983578785803906	0.9989491373882206	0.9997928537718523	0.9989675618660486	0.9997915188743715
78.11666666666666	1.0004969359003297	1.0000464286129422	0.9983480827618453	0.9989486898111802	0.9998035647111104	0.9989510819861795	0.9998055186835382
78.21666666666667	1.0004911418392368	1.000093260940896	0.9983355394621597	0.9989425234896193	0.999802	0.9989213864308719	0.9998078748321284
78.31666666666666	1.000486108764262	1.0000927602934289	0.9983297172645935	0.998954	0.999795	0.9989110129049544	0.9998155066179069
78.41666666666667	1.0005164309513666	1.0001343479048272	0.9983273617998729	0.9989452775266658	0.9997905508798346	0.9989100267881803	0.9998206923034949
78.5	1.0005009482989555	1.0001469177635685	0.9983420364006996	0.9989408594163685	0.9997937559434531	0.9988878194040635	0.9998423845906907
78.6	1.000471951145469	1.0001801663255092	0.9983327270169394	0.9989137107850546	0.9997749498714255	0.9988866003373965	0.9998386466391352
78.7	1.0004663451400433	1.0001755955268623	0.9983459290132455	0.9989280614760904	0.9997854656819084	0.9988853505482467	0.9998226185904429
78.8	1.0004759090380924	1.0001842515425308	0.9983549452811253	0.9989397713119765	0.9997801603045218	0.9988936248202362	0.9998222687415105
78.88333333333334	1.00047	1.0001948652290493	0.9983674102799768	0.9989376854144253	0.9997827693005834	0.9988923887748741	0.9998266982354678
78.98333333333333	1.0004308823530903	1.0001710099674037	0.9983922874612057	0.9989527343487006	0.9997788673823913	0.9989168014338137	0.9998297048890608
79.08333333333333	1.0004137477903823	1.0001660495788227	0.9984162902892173	0.998976	0.9997874073839363	0.9988918344542839	0.9998272680403983
79.18333333333334	1.0004105794314786	1.000150178841917	0.9984335274860839	0.9990051816163119	0.999765	0.9988677916531018	0.9998425769221477
79.28333333333333	1.0003998284179234	1.0001532081901148	0.9984462416572158	0.9990429253152727	0.9997778613015679	0.9988860439515832	0.9998235071457976
79.36666666666666	1.0004258486806075	1.0001466910332615	0.9984353484927274	0.9990468581584184	0.999774	0.9988831934863391	0.9998324257856303
79.46666666666667	1.0004164657876315	1.0001431968720191	0.9984276605582514	0.9990924785513405	0.9997893620860282	0.9988711972796461	0.9998352847677512
79.56666666666666	1.0003776081198739	1.0001480875810822	0.9984298206001893	0.9990989801419644	0.9997710955166709	0.9988816452267123	0.9998249935021715
79.66666666666667	1.0003548670870122	1.000147154347679	0.998469	0.9991107619367703	0.9997994858496267	0.9988934899593185	0.9998275090259735
79.76666666666667	1.0003531451222283	1.0001451447288523	0.9984442565481226	0.9991273278840652	0.9997990402139937	0.9989034029038576	0.9997941548352288
79.85	1.0003530739523934	1.000152543171132	0.9984671657074033	0.9991513508021476	0.9998088597176591	0.9989137459266079	0.999777
79.95	1.0003230490188522	1.00016	0.9984546732849653	0.9991464371050089	0.9997825551646917	0.9989213170722622	0.9997189043770898
80.05	1.0002805423833563	1.0002022270013886	0.9984746605790984	0.9991450758542285	0.9997901173861155	0.9989447512356501	0.9997171508410563
80.15	1.000260758496979	1.0002048180874352	0.998497	0.9991553176537857	0.9998046166390705	0.9989730010066212	0.9997196322753941
80.25	1.0002565418568596	1.0001980884836474	0.9984654580174342	0.9991400772939099	0.9998182687333376	0.9990052975006637	0.9996782172732104
80.35	1.0002565499298557	1.0002129727129545	0.9984427698018862	0.9991497087442355	0.9998230346810877	0.9990229576831388	0.9996431622504159
80.43333333333334	1.0002595028805068	1.0002172660401765	0.9984226595132422	0.9991561618044252	0.9997862849598406	0.9990607777908752	0.9996059827201922
80.53333333333333	1.000278249386869	1.000219060161766	0.9983990397373022	0.9991351079262276	0.9997964460621069	0.9990786464329823	0.9995914169144545
80.63333333333334	1.0002731392466475	1.0002237158251321	0.9984200928192147	0.9991562992515393	0.9997917535501137	0.9991	0.9995735697702085
80.73333333333333	1.0003353545356315	1.000214394870054	0.9984135233243415	0.99917	0.9997936964754621	0.9990643375050196	0.9995681062415533
80.83333333333333	1.00032	1.00018	0.9983821727131178	0.9991428941602041	0.9997915666011548	0.9990711270092955	0.9995654363955826
80.91666666666667	1.0003404069565858	1.0001970027881706	0.9983892311491349	0.9991263261117823	0.9998021432672763	0.9991133952793307	0.9995368001495372
81.01666666666667	1.0003402008827342	1.000203976031551	0.998378	0.9991302657603457	0.9998217539739052	0.9991418260771876	0.9995250347700668
81.11666666666666	1.0003777290820381	1.0002022093096345	0.9983616032669185	0.9991359789638434	0.9998227153761363	0.9991660485710847	0.999505
81.21666666666667	1.000399847923238	1.000198116334235	0.9983432845489267	0.9991356794325178	0.9998183372758115	0.9991860714422709	0.9994928936626614
81.31666666666666	1.0004146919458803	1.0001784576521744	0.9983402929814011	0.9991411919691794	0.9998002017295753	0.9992086193689382	0.9994944646017768
81.4	1.0004198623281806	1.0001731834405208	0.9983217871646638	0.9991575534750488	0.9997682876488386	0.9992005805506965	0.9994966302580691
81.5	1.0004274863303815	1.0001632294813734	0.9983199767505863	0.9991764289317723	0.9997224339934796	0.9992183380179883	0.9994991730348652
81.6	1.0004516062256879	1.0001478866191995	0.9983115752540219	0.9991863461724311	0.9997071062785583	0.9992031529966586	0.9994726172493176
81.7	1.0004536854471104	1.000113667543855	0.998311	0.9991767475033909	0.9997153023261535	0.9992183040605976	0.9994511739359638
81.8	1.0004837132619675	1.000093719892055	0.9982962444812282	0.9991695402691011	0.9996955834378094	0.9992054096461988	0.999427
81.88333333333334	1.0004758419047555	1.000084763700101	0.9982619827986633	0.999144	0.9997236058433816	0.9992114301563056	0.9994122219579494
81.98333333333333	1.0004933955462572	1.0000848429681783	0.9982443964678904	0.9991472278721717	0.9997495721207984	0.999203	0.9994033721658304
82.08333333333333	1.000506656956246	1.0000762612605294	0.9982121716315118	0.9991595409171795	0.9997747781865867	0.9992152079068706	0.9993617566395716
82.18333333333334	1.0005133589372992	1.0000792099879072	0.9981766969629168	0.9991863431044151	0.9997849270556466	0.9992417768601127	0.9993374802223658
82.26666666666667	1.0005310109949985	1.000082598635209	0.9981622086375795	0.999166	0.9997896279117823	0.9992320455090247	0.9993571035298752
82.36666666666666	1.0005426288332457	1.0000887457108023	0.9981350673547993	0.9991878266853584	0.9997798932554472	0.9992465403984783	0.9993315749982871
82.46666666666667	1.0005212583242729	1.0000936911661633	0.9981068217192489	0.9991837113789372	0.999749	0.9992581893917661	0.9993390109043317
82.56666666666666	1.0005187298565434	1.0000904053538406	0.998086	0.9991858293326065	0.9997554625558565	0.9992579783003446	0.9992976550338999
82.7	1.0005254579154987	1.0000661482612647	0.9980677878569637	0.9992061720447097	0.9997542027911934	0.9992316385503508	0.9992975575027352
82.78333333333333	1.000533231600079	1.000054181898232	0.9980635322615087	0.9992126674249256	0.9997658618587405	0.9992310379906872	0.9993011423768052
82.88333333333334	1.0005512300132167	1.000060298643209	0.9980518765969107	0.9992229411132544	0.9997567067277459	0.9992227756896831	0.9992973580933023
82.98333333333333	1.0005416585334557	1.000064650894317	0.9980387573836129	0.9992432175190253	0.9997588430838268	0.9992472676861001	0.9992975731262987
83.08333333333333	1.0005628546763325	1.0000571800405094	0.9980426847009913	0.9992392035686942	0.9997258155621855	0.999218	0.999254
83.18333333333334	1.0005791988422534	1.0000595965564205	0.9980504086758044	0.9992583756374795	0.999733	0.9992073396614629	0.9992514391019283
83.26666666666667	1.000596334042303	1.0000716515241086	0.9980416839870588	0.9992968516811418	0.9997229273386186	0.9991863320990549	0.9992128927978273
83.36666666666666	1.0005727728965927	1.0000639925859995	0.9980816097836595	0.9992796872290162	0.9997220067989492	0.9991863140237808	0.9992009661668313
83.46666666666667	1.0005744414308884	1.0000543934698625	0.9980828678109641	0.9992773013910703	0.9997166355265735	0.9991929376522352	0.9992052152002676
83.56666666666666	1.0005447070057099	1.000051659775545	0.9980639536590354	0.9992897464909218	0.9996890225499939	0.9991803026518309	0.9991988326493799
83.66666666666667	1.0005407886017226	1.0000770688745206	0.9980912049105806	0.9993053752616152	0.9996819070049385	0.9991676416990614	0.9991933394898284
83.75	1.0005148275985483	1.0000545032277015	0.9981041727544622	0.9993083006612975	0.9996727380522464	0.9991520801491196	0.9991531141263488
83.85	1.0004992010927805	1.0000367360647147	0.9980862924479638	0.9993147186159471	0.9996564750630322	0.9991402271373435	0.9991378466907004
83.95	1.000477158480316	1.0000654582695885	0.9981128759836568	0.9993279999267852	0.9996395749245964	0.9991485028348854	0.9991398347659632
84.05	1.000494544407977	1.0000882571849719	0.9981024616434051	0.9993349855015716	0.9996304079438243	0.9991414540811012	0.9991507144138386
84.15	1.0004974300128435	1.0000827740275997	0.998096	0.9992963046631971	0.9996271105651416	0.9991441654453229	0.9991790964658024
84.23333333333333	1.000495051904669	1.0000633937718422	0.9980802919513486	0.9992848473901016	0.9995984720259011	0.9991512104890152	0.9991485975231286
84.36666666666666	1.0005006641507335	1.0000582750195155	0.998078	0.9992956418601902	0.9995807842880611	0.999155	0.9991326286433427
84.46666666666667	1.0005110526628576	1.0000488494258009	0.9981280805055028	0.9993014673158833	0.9995882135692199	0.9991543516024737	0.9991632604884839
84.55	1.0005599031995347	1.0000488977929882	0.9981544645570146	0.9993118663280147	0.9995797079302045	0.9991464063772336	0.9991578828244085
84.65	1.0005392309250674	1.0000438876181663	0.9981653069174337	0.9993429589774903	0.9995773497513962	0.9991342298929837	0.999192
84.75	1.0005413449480085	1.0000377070422952	0.9981337654021902	0.9993585853867412	0.9995766614052921	0.9990963400062822	0.9992247166402645
84.85	1.0005055886385974	1.000040471412045	0.9981580916785078	0.9993423131694323	0.9995625653369171	0.9990787204154997	0.9992147165005674
84.95	1.0004828092988372	1.0000374530847231	0.9981776675639583	0.9993236853294865	0.9995906244968852	0.9990468345902228	0.9992091916108767
85.03333333333333	1.0004641353033836	1.000033966058536	0.9981819307516673	0.9993351973992057	0.9995771935132632	0.9990421266484029	0.9992034031826901
85.13333333333334	1.000458613838693	1.000014367401123	0.9982140948683101	0.9993326309945767	0.9995701091537554	0.9990542896812858	0.9992196816914137
85.23333333333333	1.0004337574816509	1.0000062929189852	0.9982433970894627	0.999333	0.9995603620633698	0.9990314686699413	0.9992252996908564
85.33333333333333	1.0004055518535768	1.000013638339051	0.9982560284592922	0.9993639329943035	0.999559	0.999034	0.9992216986359014
85.43333333333334	1.000405886112799	0.9999909887293418	0.9982486746022773	0.9993608172660691	0.9995637083566202	0.9990438929810028	0.9992263226720219
85.51666666666667	1.000419734859819	0.9999616872720324	0.9982689252104069	0.9993505704089342	0.9995717039439537	0.999051	0.9992314249823973
85.61666666666666	1.0004352083106076	0.9999753288479082	0.9982644923769888	0.9993563195361096	0.9995420937046782	0.9990544828801967	0.9992403963819456
85.71666666666667	1.0004098565929231	0.999975	0.9982458772135024	0.9993329606482405	0.9995553433447055	0.9990415580540117	0.9992309840114909
85.81666666666666	1.000372980314621	0.9999595425645941	0.9982484095137054	0.9993541576819214	0.9995560008704326	0.9990268024529454	0.9992317213470966
85.9	1.000358129905283	0.9999927846280642	0.9982569490612265	0.9993653787735717	0.9995593562564244	0.9990241608128605	0.9992405211103726
86	1.0003932020149862	0.999996	0.9982718558020728	0.9993577242225583	0.9995758582313722	0.9990535103609994	0.9992715505482734
86.1	1.0003823994033008	1.0000073478064075	0.9982932971683094	0.9993356669729906	0.9995772476315089	0.9990773060298699	0.999281
86.2	1.0003930431309849	1.0000148448795536	0.9983119720270344	0.9993540909479262	0.9995766410105283	0.999096	0.9992816213005338
86.3	1.0003989690819977	1.0000029109690862	0.9983077138337477	0.9993519071899636	0.9996060454032792	0.9991182121479792	0.9992543684179525
86.38333333333334	1.0003817767867444	1.0000219835156379	0.9983256562137811	0.9993286391711483	0.999585	0.9991185666536334	0.9992283022760066
86.48333333333333	1.000412852617258	1.0000238899944554	0.9983164355953594	0.9993135092412526	0.9995793981927165	0.9990962847387098	0.9992283119362364
86.58333333333333	1.0004313150550654	1.0000440324014355	0.9982826770139491	0.9992852218925805	0.9995906077903418	0.9990720980115584	0.9992069502518232
86.68333333333334	1.0004498406561018	1.000041734515765	0.9982842377800865	0.9992603058471674	0.9995782684652138	0.9990598546725536	0.9992040436187615
86.78333333333333	1.0004319651968208	1.0000319914253522	0.9982789682803013	0.9992226219280326	0.9995822100591638	0.9990550158723289	0.9992090590428022
86.86666666666666	1.0004438894504197	1.0000556558972107	0.9982558226451838	0.9992077926822927	0.9995888653982896	0.9990659237245492	0.9992189072382331
86.96666666666667	1.0004886698028135	1.0000559048018907	0.9982638489014651	0.9991956296911553	0.999611	0.9990662489515489	0.9992150976337821
87.06666666666666	1.0004777285427287	1.0000562842462533	0.9982437410825904	0.9991886411785109	0.999603	0.9990722772839183	0.9991817352689968
87.16666666666667	1.0005153272612477	1.000055940463905	0.9982491851127396	0.9991861703100388	0.999612	0.9990498559389984	0.9991902874517328
87.25	1.0005163179294194	1.0000470734866664	0.9982619277136606	0.9991423464542799	0.9996233828879806	0.9990202966884374	0.9991966906606504
87.35	1.0005252412192847	1.0000534464570494	0.9982831294208017	0.9991236583882512	0.9996533707864291	0.9989925455866817	0.9992126400899352
87.45	1.0005259235999127	1.0000619993592328	0.998299	0.9991536798725016	0.9996627874341678	0.9989997676547472	0.9992265608152604
87.55	1.0005373060731415	1.000056455766086	0.9982852616183775	0.9991616061939449	0.9996693749794184	0.998998	0.9992232355412849
87.63333333333334	1.0005258184916264	1.000076411109953	0.9982518661845275	0.9991226805093043	0.9996723943356572	0.9990219534362613	0.9992190239783934
87.73333333333333	1.0005272087067216	1.0000854270082618	0.9982394616126986	0.9991341776480129	0.9997027786995513	0.9990279786982098	0.9992057580865966
87.83333333333333	1.0005529540626397	1.0000628872624893	0.9982267265308529	0.999131	0.9996975771218357	0.9990211878780391	0.9991910092009298
87.93333333333334	1.0005493100343001	1.0000566114508707	0.9982263541994094	0.9991443641675011	0.9996674502030362	0.9990028904918921	0.9991890149022494
88.03333333333333	1.0004943122296677	1.0000471980981527	0.9982093117301319	0.9991435229733129	0.9996831278241842	0.998995	0.9992044404684268
88.11666666666666	1.0005179423410726	1.0000606260600216	0.9982146485174095	0.9991395640985165	0.9996751913944473	0.9989689143498046	0.9992209841504543
88.21666666666667	1.0005324188166613	1.0000575552409727	0.9982003180560672	0.999129	0.9996925496573416	0.9989678713388662	0.9992236114171054
88.31666666666666	1.0005344848663535	1.0000590861479854	0.998181	0.9991178441447617	0.9996753505722014	0.9989585688231994	0.9992229665224663
88.41666666666667	1.000560730801149	1.0000640698514869	0.9981584693519706	0.9991257356023874	0.9997081395280554	0.998944	0.9992132170099965
88.51666666666667	1.0005665562911599	1.0000667485607868	0.9981467629198926	0.9991150213655642	0.9997076757982316	0.9989462309225483	0.9991872989853797
88.6	1.0005802909274406	1.0000738858706526	0.99815	0.9991259300960038	0.9997228332889958	0.9989356638504707	0.9991409796517965
88.7	1.0005838792680393	1.000062124700139	0.9981482413603866	0.9991083485796513	0.9997310961992815	0.998935	0.9991539963468221
88.8	1.0006165608414028	1.0000594352219454	0.9981616978526984	0.9991091039995511	0.9997058021639565	0.998949	0.9991569789613053
88.9	1.0006036164292955	1.0000704894914973	0.9981575156368333	0.9990695690813215	0.9996955120835235	0.9989433926293291	0.9991691909406237
89	1.000600563256645	1.0000846374043175	0.9981708404081155	0.9990644334271753	0.9996875646439007	0.9989584522385954	0.9991907935920348
89.1	1.0006014919034925	1.0000983101065402	0.9981563711640326	0.9990427129713819	0.9996849087051909	0.9988984493101074	0.9991930956061841
89.18333333333334	1.0005795813004497	1.0001191354762387	0.9981828535123629	0.9990601582864208	0.9996660710824452	0.9988791451549519	0.9991508856228318
89.28333333333333	1.0005745818718113	1.0001399141630474	0.9981880624021797	0.9990299131531055	0.9996583868210915	0.9988735206194546	0.9991597854066392
89.38333333333334	1.0005930416009161	1.000155180688087	0.9981827073751982	0.9990250426499128	0.9996742605387159	0.9988553762974337	0.9991208719023469
89.48333333333333	1.000594632499013	1.0001499137838965	0.998184	0.9990070144676275	0.9996283523086483	0.9988632435924729	0.999123
89.58333333333333	1.0005842822937867	1.0001800226960504	0.9981807857666183	0.9990112675930433	0.9996463642082054	0.9988556279988238	0.9991263187485283
89.66666666666667	1.0005929465573191	1.0001987143526612	0.9981820085219584	0.9990168574994884	0.9996231584177685	0.9988384462536853	0.9991007450925214
89.76666666666667	1.0005924217328965	1.0001984303164546	0.9981957066308864	0.9990157814068437	0.9996211083514402	0.9988371673320916	0.9990906929362032
89.86666666666666	1.0006105668275957	1.000189211241478	0.998219	0.9990162370165077	0.9996079810069619	0.9988091652599977	0.9990905247181655
89.96666666666667	1.0005873603360456	1.0001866613477766	0.9982341542614119	0.9990385693276496	0.9996249274855147	0.9988221426488605	0.9990871686614965
90.06666666666666	1.0005681594846423	1.0001835544290618	0.9982430850752743	0.99904	0.9996413336580218	0.9988372351006621	0.9990529107191131
90.15	1.0005585635601668	1.0001963215230116	0.9982575798586009	0.9989996867625786	0.9996282174329806	0.9988544652232026	0.9990592370734724
90.25	1.0005714556040226	1.000173790291562	0.99823	0.9989919056047742	0.9996402990573948	0.9988587570864681	0.9990636282609037
90.35	1.0005869243145815	1.0001961611036272	0.9982576244608051	0.9989618551510157	0.9996573746236651	0.998829	0.9990839593474317
90.45	1.0005751945564576	1.0001976386568716	0.998277	0.9989533383387714	0.9996593242133722	0.9988307914390675	0.9991034498639381
90.55	1.000571984796892	1.0001967033678296	0.9982873333157526	0.998933	0.9996570546066316	0.9988244005960191	0.9990877705495361
90.63333333333334	1.0006062138096075	1.0002373249351801	0.9982932240997271	0.9989700471254512	0.9996318601715188	0.9988382407913683	0.9991081841009861
90.73333333333333	1.0006290586096824	1.0002511823663718	0.9983205120502144	0.9989870755064213	0.9996282188388865	0.998838	0.9991155660397864
90.83333333333333	1.000640399244077	1.0002306937898504	0.9983210518320167	0.9990086221451668	0.9996274816877653	0.9988442300124263	0.9991306262263543
90.93333333333334	1.0006288417674105	1.0002191462996548	0.9983568998748468	0.999016	0.9996272363845848	0.998837	0.9991559071216705
91.03333333333333	1.0006071199768782	1.0002238924641682	0.9983778692041381	0.9990323511101343	0.9996394156555498	0.9988619099515962	0.9991470624569042
91.13333333333334	1.0005703647138517	1.0002373388869985	0.9984284697644427	0.999041	0.999678	0.9988695603616226	0.9991413436009486
91.21666666666667	1.0005650756664735	1.0002271852258757	0.9984259206332193	0.9990149918854815	0.9996542972601166	0.9988283023879243	0.9991429904657538
91.31666666666666	1.000536158671997	1.0002302761106097	0.998434	0.9990467164346761	0.9996414709072967	0.9988246111757041	0.9991710881168411
91.41666666666667	1.0004921531811835	1.000207169618642	0.9984338333898801	0.9990718660583692	0.9996462047748319	0.9988151932633936	0.9991936981815862
91.51666666666667	1.0004864336359705	1.000196190771134	0.99842	0.9990600404746088	0.999682	0.998828	0.9992068093425116
91.61666666666666	1.0004908731199973	1.000199208369036	0.9984527680866304	0.999057	0.9996766069772972	0.9988650933198915	0.999197
91.78333333333333	1.000462554018526	1.0001974920036345	0.9984471422631659	0.9990406254747434	0.9996774540264344	0.9988884536469728	0.9991950427555127
91.88333333333334	1.0004531592816146	1.000173429069441	0.9984418593717426	0.9990716579725126	0.9997030528329308	0.9989035671713643	0.9992058106048071
91.98333333333333	1.00044	1.0001725872257514	0.9984507300878854	0.9990883334014917	0.9996970287272671	0.9989006453188393	0.999218
92.08333333333333	1.000435103202321	1.0001811467590276	0.9984405910262908	0.9990720930729545	0.9996811822878677	0.998924	0.9992028416818415
92.18333333333334	1.0004147332137623	1.0001932988722173	0.9984482628432352	0.9990569663970149	0.9996762865403179	0.9989783355518513	0.999209
92.26666666666667	1.0004086574608686	1.0001686329064916	0.9984502047953965	0.9990557223444431	0.9996844576832955	0.998982	0.9992063151288779
92.36666666666666	1.0004132795964351	1.0001800444592954	0.9984591679723839	0.9990592242893993	0.9996703982232475	0.9989876758263817	0.9991969162641675
92.46666666666667	1.0004048382830337	1.0002030573335021	0.9984699973619404	0.9990925700154036	0.9996620954181017	0.9989950327553648	0.9991841391428369
92.56666666666666	1.0004021735967714	1.0001992227452443	0.9984713852076377	0.9991126119689749	0.9997007176415958	0.9990020864620295	0.9992029349216349
92.66666666666667	1.0004240487875098	1.0002016566346172	0.9984894934098116	0.9991397421550052	0.9997028014131468	0.9990019684153203	0.9992176672920248
92.75	1.0004219351761852	1.0001949041402989	0.9984752234303752	0.9991620596281066	0.9997060051256356	0.9990156872011186	0.9992161749908942
92.85	1.000460594192468	1.0001969500312005	0.9984721061607391	0.9991585532019877	0.9996815545425196	0.9990133106406851	0.9992228295144014
92.95	1.0004379501683407	1.0002066669155363	0.9984769333522839	0.9991783085656822	0.99967	0.9990047736832407	0.9992277765180079
93.05	1.000482914659405	1.0002134356162447	0.9984709654932127	0.9992096811297758	0.999684	0.9989763329978985	0.9992212636654839
93.15	1.0005030777641575	1.000221599458982	0.9984510074704198	0.9992026793038018	0.9996949363011789	0.9989462061764199	0.9991991092477633
93.23333333333333	1.0004826250273873	1.0002274895134384	0.9984534013720693	0.9992271760351089	0.9996576282344712	0.9989144693762037	0.999206
93.33333333333333	1.0004976981345752	1.0002216614464325	0.9984512548864203	0.9992298553241308	0.9996967362988533	0.9989044416564151	0.9992106398093434
93.43333333333334	1.0005122526048673	1.0002184223833106	0.9984589424732991	0.9992355713911102	0.9997016306039802	0.9988922055548305	0.9992094456749163
93.53333333333333	1.0005207242185603	1.0002147048603558	0.9984359180947071	0.9992485227693735	0.9997060251369704	0.9989313639456274	0.999222
93.61666666666666	1.0005359047576765	1.000235538479133	0.9984609362174374	0.9992986904639545	0.9997263804989711	0.9989124209852565	0.9992530395604766
93.71666666666667	1.0005690390561703	1.0002644986473845	0.9984445048971473	0.9992928394228683	0.9997129224562266	0.9989118887059002	0.9992381893724396
93.81666666666666	1.0005756434840931	1.000257875260433	0.998459	0.9992733376074485	0.9997413683681088	0.9989014814784609	0.9992240093256802
93.91666666666667	1.0005817186394785	1.000236186973434	0.9984484805671202	0.9992917444386828	0.9997329054357658	0.9989177973832446	0.99923
94.01666666666667	1.0006029181416778	1.0002473598732264	0.9984480392467876	0.9992908294261718	0.9997543160487766	0.9989091061737139	0.9992573875555347
94.11666666666666	1.0005950332807863	1.0002390782888144	0.9984122161394803	0.9993088583522187	0.9997258494134768	0.9989327453059585	0.9992673551848439
94.2	1.000616565913581	1.0002536410825547	0.9983789162399659	0.9993388877761227	0.999703	0.9989437166866451	0.9992819516432333
94.3	1.0006065292406905	1.0002333378450623	0.998356	0.9993773781371924	0.9996989158363279	0.9989626796413028	0.9993017573247325
94.45	1.00061	1.0002215130691117	0.9983339495893335	0.9993758807408801	0.9996961065991068	0.9989622630692877	0.9993073245522373
94.55	1.0005976988301157	1.0002323494542333	0.9983081961156617	0.9993708057218856	0.9996940798854224	0.9989412350374085	0.9993016903533325
94.65	1.0005988946957936	1.0002024467027382	0.9983060494836562	0.9994220309708579	0.9996877038285783	0.9989513196148084	0.999324
94.75	1.0006149887980007	1.0001731162940803	0.9982895445642408	0.9994287512831268	0.9996432245465958	0.998958	0.9993451893642906
94.85	1.0005964008436914	1.0001932910342661	0.9982780726687736	0.9994528310803652	0.9996370696551722	0.9989314247691987	0.9993501002720773
94.95	1.0006359873383615	1.000181357760384	0.9982614077997806	0.9994662219658573	0.999634	0.9989661924584263	0.9993400148436988
95.03333333333333	1.0006591108958092	1.0001778977492668	0.9982528443229391	0.9994801694266285	0.9996061284247575	0.9989621336912641	0.9993395507811282
95.13333333333334	1.0006634122891114	1.000150112371848	0.9982247429036217	0.9995266408313898	0.9996024087813442	0.9989851138710236	0.9993311070344697
95.23333333333333	1.0006681957385446	1.0001794371971264	0.9982283693665097	0.9995628589082916	0.9995542930417535	0.9989704759145873	0.9993281245314506
95.33333333333333	1.0006835462487542	1.000196474595146	0.9982449025144735	0.9995717042027756	0.9995517712848879	0.9989866367996795	0.9993032208866797
95.43333333333334	1.0006692708943399	1.000177895892561	0.9982363218041307	0.999572	0.9995256757371688	0.9989868798015447	0.9992800869959817
95.51666666666667	1.0006788604852306	1.0001704883922091	0.9982248528906812	0.9996019107906543	0.9995032184911677	0.9989955087436752	0.9992868599316115
95.61666666666666	1.0006923220471027	1.0001684899534042	0.9982199727363058	0.9996243612854891	0.9994918608534835	0.999008	0.9992954106838905
95.71666666666667	1.000676761997496	1.0001853225302453	0.9982268073929295	0.9996606993497055	0.9994748797385233	0.9990040352105153	0.9992945437711659
95.81666666666666	1.0006694989299272	1.0001853017749263	0.9982109228612683	0.9996618486842579	0.9994946000145148	0.9989899385436579	0.9992970011106617
95.91666666666667	1.0006884680544714	1.0001890756223788	0.9982039948290705	0.9997011656246036	0.9994679826383696	0.9990008043238046	0.9992864232334991
96	1.000678505366342	1.0001772988555366	0.9981865386825818	0.9997138771212084	0.9994578312678928	0.9989777624980398	0.9992714527384483
96.1	1.0006740348119023	1.0001601000302065	0.998205	0.9997070891080543	0.9994337223381538	0.9989870238188955	0.9992543931444251
96.2	1.0006812133785699	1.0001370229272402	0.9981812552606155	0.9997080930186514	0.9994290225044946	0.9990152379876076	0.9992555271624995
96.3	1.000666878565476	1.000120404481631	0.9981834121924738	0.9997140436865829	0.9994423896015647	0.9990154775535259	0.9992379239204752
96.4	1.000678191568448	1.000091909351881	0.9982012523606472	0.9997424040354401	0.999454	0.9990570921529305	0.9992593907341952
96.48333333333333	1.0006612897018894	1.0000847607028476	0.9981894459852381	0.9997852307302373	0.9995047834104311	0.99907	0.99925
96.58333333333333	1.0006358469372725	1.000091514722317	0.9981869433222667	0.9997963549097719	0.9994690987997938	0.9990590954562123	0.9992241457021147
96.68333333333334	1.0006251437641867	1.0000802587084137	0.9981950614722608	0.9998033149921352	0.9994460546337527	0.9990695787313923	0.9992164398483828
96.78333333333333	1.0006143192040424	1.0000874564540545	0.9982062842686257	0.9998135788070306	0.9994474312529266	0.9990829451133127	0.9991912047834255
96.86666666666666	1.0006235617357635	1.0000911115386442	0.9982064745689241	0.9998279167797457	0.9994550329310068	0.9990858085730157	0.9991722604971739
96.96666666666667	1.000619913909929	1.000103570618358	0.9981956054252287	0.9998317690735278	0.9994744268360004	0.9991001321585822	0.9991811135217544
97.06666666666666	1.0006215617571719	1.000088451648384	0.9981617243981447	0.9998247859345601	0.9994768908046585	0.99909	0.9991860280335496
97.16666666666667	1.0006230809144816	1.0000914729862223	0.9981600781596948	0.9998351036349717	0.9994788014672067	0.9991000736012735	0.9991777659177863
97.26666666666667	1.000600541520634	1.0000998060146482	0.998206	0.9998489566566345	0.9994820353792828	0.9990697644370146	0.9991692786443626
97.35	1.0005660390351712	1.000087482209217	0.9981869705629073	0.9998844697406618	0.9994684932560659	0.999083	0.9991353398982596
97.45	1.0005508710968338	1.0000842558777918	0.9981736194474191	0.9999018419067635	0.999468	0.9990897693791375	0.9990952941964746
97.55	1.0005137604626377	1.0000842751477461	0.9981663675644343	0.9999047197057134	0.9994812701648207	0.999119	0.9990971676679745
97.65	1.0004804748884104	1.000064205908238	0.9981939816891212	0.9998789226748755	0.9995206999260201	0.9991327770174375	0.999095
97.75	1.0004437551173562	1.000049827803681	0.998174	0.9998612968489348	0.9995305998584543	0.9991463172070996	0.9990990236767517
97.83333333333333	1.0004083774155341	1.0000458800889884	0.9981970553627555	0.9998661927701747	0.999553	0.9991447984637194	0.9990916077599515
97.93333333333334	1.0003926490413007	1.0000356062989981	0.9981972018292224	0.9998502242306619	0.9995784610560547	0.9991693134882913	0.9990475418421312
98.03333333333333	1.0003979743640499	1.0000276175170972	0.9982089032302891	0.9998533534023841	0.9995649113372946	0.9991373131070808	0.9990346041380602
98.13333333333334	1.0003993177478003	1.0000013117618232	0.9981922377026907	0.9998700788493202	0.9995477702229468	0.9991388251796067	0.9990414005740567
98.21666666666667	1.0003605863135543	1.0000046606888824	0.9982079340745199	0.9998881137068647	0.9995947231140846	0.9991562085490364	0.999041
98.31666666666666	1.000366016133804	0.9999754715622764	0.99822	0.999849	0.9995979256762864	0.9991671195082302	0.9990161980566419
98.41666666666667	1.0003444763309135	0.999978	0.9982096697735022	0.9998552620987725	0.9996219380367272	0.999193	0.9990222752885406
98.51666666666667	1.0003270639535677	0.9999757159312891	0.9982492126277992	0.9998502820395196	0.9995984102573371	0.9992090409486631	0.998993
98.61666666666666	1.000304624542716	0.9999912144251987	0.998254	0.9998513314497228	0.9996080827434207	0.9991850612921442	0.9989859433134272
98.71666666666667	1.0002811129901652	0.9999818540681701	0.9982674003382499	0.9998573572747477	0.9995932147779663	0.9991534532485572	0.998986
98.8	1.0002582606614903	1.0000114353310492	0.9983094326285316	0.9998331847862398	0.9995507925735826	0.9991373538815363	0.9989714513898689
98.9	1.0002674020019213	1.0000023458010914	0.9983332655912988	0.9998093230598556	0.9995254299592666	0.9991544156609526	0.9989221001932084
99	1.0002587487059793	1.0000012476391609	0.9983624638260167	0.9998433834848215	0.9995475895549177	0.9991349495959353	0.998923
99.1	1.000262790833945	0.9999893213014011	0.9983677862886323	0.9998567369963012	0.9995814459219541	0.9991070462342114	0.9989152597845896
99.2	1.000260031475868	0.9999827736945718	0.9983789055376323	0.9998470919909233	0.9996012622742643	0.9991180812347453	0.9989097232654688
99.28333333333333	1.0001966580969863	1.0000131651177815	0.9984731636244818	0.9997646165080204	0.999586	0.999061	0.9988451395214504
99.38333333333334	1.0002103698553515	0.9999783870280953	0.9983558072672016	0.9996680205840295	0.9994988484428493	0.9990170593867407	0.998766
99.48333333333333	1.000211324009149	0.999976	0.9983350281467356	0.9996581687757832	0.9995118035182163	0.9989862934608531	0.9987658991841131
99.58333333333333	1.0001860424123414	0.9999804920418155	0.9983412560816618	0.9996829574706436	0.9995307954619508	0.9989816644544316	0.9987695274177524
99.68333333333334	1.0002293167393224	0.9999956896167571	0.9983725235805745	0.9996687662048727	0.9995608971292209	0.9989928048544658	0.9987744210671672
99.76666666666667	1.0002476205055757	1.0000025367102383	0.9983861773434226	0.9996932093109803	0.999613	0.9990040358501864	0.9988111552236493
100.03333333333333	1.00025	1.000013668656405	0.9983836782113065	0.9997095689016638	0.9996205900651669	0.999011	0.9988036978421708
100.13333333333334	1.0002493196322784	1.0000059315642424	0.9983785391153407	0.9997031107467083	0.9996369188945946	0.9990330378193945	0.9988306206978681
100.23333333333333	1.000247978784617	0.9999687065086691	0.9984032407782977	0.9997118464479443	0.9996652790644794	0.9990466429082462	0.9988743142881444
100.31666666666666	1.0002629863119887	0.9999516087146612	0.9984104244773551	0.9996975117849676	0.9997144616857561	0.999065	0.9989187864000442
100.41666666666667	1.0003202389389898	0.9999689238493499	0.9984070444425595	0.9997170992817052	0.9997387367132275	0.9990889966931525	0.9989650034466575
100.51666666666667	1.0003564615967124	0.9999931064880214	0.9984025992237054	0.9997535599921827	0.9997625769323668	0.9991312156719702	0.9989972563712214
100.61666666666666	1.0003784487206062	0.9999971977791235	0.9984405100544467	0.9997461251854864	0.9997702546936886	0.9991229376167838	0.9990331477283981
100.71666666666667	1.0003671539217098	1.0000046121095003	0.9984485141193934	0.9997034766401485	0.9997537837399617	0.9991500817804425	0.999056
100.8	1.000361798524394	0.9999970509004292	0.998471	0.9997305046705451	0.9997524386349883	0.9991733989571474	0.9991178209974709
100.9	1.0003718454611434	0.9999913424052795	0.9984969532839606	0.9997585395308025	0.9997550031898186	0.9991843273702209	0.9991668047338573
101	1.000352940840901	1.0000193230418417	0.9985032629408087	0.9997730185764684	0.9997526625391865	0.9991878825518391	0.999191
101.1	1.0003977684097003	0.9999995373876265	0.9985001971704364	0.9997782207414814	0.9997738553646025	0.9992171376297136	0.9992187930617497
101.2	1.000424673900321	1.0000062533446263	0.9984973223589676	0.9997793893208611	0.9998118916357578	0.9992389101472261	0.999234
101.28333333333333	1.000440617005632	0.9999872012748878	0.9985151273649442	0.999788	0.9998469408499915	0.9992656308669757	0.9992426850018151
101.38333333333334	1.0004667659051376	0.9999930879607495	0.99851	0.9998071739425822	0.9998535290890658	0.9992728258495445	0.999236
101.48333333333333	1.0004603827012117	1.0000131428505736	0.9984956014786008	0.9998481211708153	0.9998527657734894	0.9992984595672691	0.9992718599914376
101.58333333333333	1.0004946203313199	1.0000083313432766	0.9985058134990101	0.999854	0.9998298210798506	0.9993115436349739	0.9992980716498812
101.68333333333334	1.0005181825525444	1.0000316062915124	0.9984851536043704	0.9998496220999944	0.9998389375575639	0.9993214489582904	0.9993026006627814
101.76666666666667	1.0005262394957242	1.0000599224348197	0.9984989570901219	0.9998820861525944	0.9998544666274147	0.9993362460465888	0.9993036131291585
101.86666666666666	1.0005323027275066	1.0000486709831078	0.9984769153687045	0.9998969613813852	0.9998325292744368	0.9993668391882079	0.9993240013039283
101.96666666666667	1.0005203754598122	1.0000752921263927	0.9984694018182358	0.999915	0.9998620787128495	0.9993606708958296	0.9993320241803887
102.06666666666666	1.0005820701600412	1.0000974624672763	0.998481	0.9999422949798963	0.9998739089905138	0.9993753477625371	0.9993190684934286
102.15	1.0005717111116976	1.0001003773760833	0.9984953895906891	0.9999418313190149	0.9998734823802558	0.9993651808686207	0.9993223443516138
102.25	1.0005805909295402	1.0000755669586432	0.9985039167527746	0.999921	0.9998679774372745	0.9993720860254092	0.9993353777848455
102.35	1.0005996974277998	1.0000527102731844	0.9985062547278697	0.9999240047704557	0.9998634537435326	0.9993577513095676	0.9993336026990691
102.45	1.000607863250205	1.000066811145036	0.9985038600944371	0.99993	0.9998763824353423	0.9993532574382087	0.999338
102.55	1.000592344348979	1.0000784614436862	0.9985069676679419	0.9999006322345644	0.9999021680995054	0.9993318438674946	0.9992963794934607
102.63333333333334	1.0005921206552826	1.0000759138576047	0.9984712875694245	0.9999036322521128	0.9998867659263503	0.9993220465571913	0.9993033706759714
102.73333333333333	1.0006264196029833	1.0000781701530645	0.9984394259354901	0.9998880648045498	0.999891	0.999346	0.9992782960265583
102.83333333333333	1.0006192688137963	1.0000877299070379	0.9984252733341269	0.9999023481851754	0.9998728006802521	0.9993457399335346	0.9992758704729334
103.51666666666667	1.000593612858345	1.0000711298958653	0.9984195940172884	0.9998983118104372	0.999891	0.9993583810199511	0.9992538046135105
103.6	1.0005820491410393	1.0000619253827674	0.9984105098764889	0.9999189634438543	0.999886	0.9993664197833644	0.9992357277415724
103.7	1.000593322735043	1.0000467705385845	0.9984006872197838	0.9999513907174511	0.9998690525718102	0.9993836659890606	0.9992223485835834
103.8	1.0005893351794695	1.0000472853500644	0.9983779183068108	0.9999675043090387	0.9998845758354524	0.9993803602242933	0.9992118443285172
103.9	1.0005730616920991	1.0000460354422187	0.9983498540803897	1.0000069600910513	0.999858	0.9993713502575777	0.999226
103.98333333333333	1.000571611261481	1.000052538090242	0.998312	1.0000134284541329	0.9998414110571682	0.9993363822416773	0.9992102703427139
104.08333333333333	1.0005508923150046	1.0000580658350784	0.9982930455079646	0.9999731006676145	0.9998247765619014	0.9993213347313308	0.9991910715651431
104.18333333333334	1.0005877879127303	1.0000371041566471	0.9982904994502318	0.9999612291008033	0.9998212276721424	0.9993161737562506	0.9991787574288964
104.28333333333333	1.0006045273367956	1.0000450108854124	0.9982798393221981	0.9999345420850266	0.9998442267944215	0.9993167642639417	0.9991767042585473
104.38333333333334	1.0005923075690453	1.000035445110407	0.9982613078381546	0.9999293075292031	0.9998512433235373	0.9992844825554367	0.9991883266666188
104.46666666666667	1.0005502388404828	1.0000365228353112	0.9982461897765287	0.9999317175022074	0.9998413069471022	0.9992690278122714	0.9991759382580678
104.56666666666666	1.000545015731426	1.0000136002102704	0.99823	0.9999519224882861	0.9998280777200971	0.9992783694758016	0.9991469223464196
104.66666666666667	1.0005368460849702	1.0000095343029896	0.9982385017139908	0.9999326357872688	0.999782	0.9992674635791466	0.9991151730727904
104.76666666666667	1.0005270128967294	0.9999768279787268	0.9982322674125481	0.9999223424264502	0.999771	0.9992421002960338	0.9991123390772251
104.86666666666666	1.0005226108432557	0.9999823230322785	0.9981914374974366	0.9999129222043733	0.9997451878125782	0.9992539192042086	0.9990540351512676
104.95	1.0005214642786222	0.9999786175513873	0.9982241719661372	0.9999038895006005	0.9997283859414828	0.999224	0.9990444107945039
105.05	1.0005280211050789	0.9999751584951478	0.9982479752184945	0.9998757348203754	0.9997020908281686	0.9991916175175543	0.999034
105.15	1.0005304343732764	0.9999653725280921	0.9982362672313765	0.9998603587612253	0.9996955067702948	0.999175	0.999001
105.25	1.0005011059746634	0.9999608875623033	0.998248	0.9998571318406554	0.9996601008028908	0.9991535429487041	0.9989407041607157
105.35	1.0004742719725486	0.9999386089754695	0.9982571962759863	0.9998554600322855	0.9996246826753139	0.9991274228982758	0.9989324149591545
105.43333333333334	1.0004672277389448	0.9999260335466105	0.9982445844996601	0.9998311302010454	0.9995967011870788	0.9990719000608063	0.9989119431862437
105.53333333333333	1.0004624256472634	0.9999075808347788	0.9982150632008229	0.9998280394817893	0.9995602129095416	0.9990521921453316	0.9988949315032438
105.8	1.0004444264507264	0.9998968757983333	0.9982061713361371	0.9998313663453025	0.9995163772950713	0.9990613942874841	0.9988640192327821
105.88333333333334	1.0004489202283084	0.9999077619033848	0.9982144264028235	0.9997986088416262	0.9994664483934151	0.9990369129644345	0.9988428180753778
105.98333333333333	1.0004688059034834	0.9999035610135896	0.9982011924824625	0.9998082559853182	0.9994194640793691	0.9990134388855774	0.998854
106.08333333333333	1.000446630976204	0.9999003236745516	0.9981826525097306	0.9997920848451891	0.9993958311856943	0.9989720636693279	0.9988330297362157
106.18333333333334	1.0004443930301152	0.9998864072929491	0.9981782231888732	0.9997457521519366	0.9993294715355666	0.9989079756740625	0.9987851881547893
106.26666666666667	1.000405529188109	0.9998904823643996	0.9981751658706001	0.9997261221864205	0.9992690673755941	0.9988694507951227	0.9987667677316459
106.36666666666666	1.0003803980172459	0.9998462938396759	0.9981644349973967	0.9997138834245867	0.9992314386162877	0.9988407883267152	0.9987214515571798
106.46666666666667	1.0003821290110388	0.9998370951884636	0.9981467184091614	0.9996884116964084	0.9992281256996071	0.9988346694900412	0.9987059614160827
106.56666666666666	1.000387884512952	0.999798	0.9981252909834004	0.9996687669114459	0.9991871322607231	0.9988121873581028	0.9986589234171451
106.66666666666667	1.0003665077898964	0.9998140053405378	0.9981228415759733	0.999673	0.999187	0.9987822577197711	0.9986419660172053
106.75	1.000326533087676	0.9998073738769157	0.9981	0.9996359405540547	0.9991445340624905	0.9987616380721183	0.998619
106.85	1.0003331529711377	0.9998065239963421	0.9980746004503152	0.9995722724365154	0.999116	0.9987444266645229	0.998567
106.95	1.000314462975749	0.9998009483617573	0.9980639528906627	0.9995308294169066	0.9990699484938333	0.9986964638607092	0.9985434314517971
107.05	1.0003905122997798	0.9997346022676339	0.9979450410543811	0.9995932107155914	0.9990850603748211	0.9987379440561039	0.9985957740128798
107.13333333333334	1.0003806063350713	0.9997543080967604	0.9980410388284331	0.9996642523910723	0.9991831867046745	0.998764	0.9986812220137935
107.23333333333333	1.0003859365839416	0.9997430180520913	0.9980621077351639	0.9996474970635204	0.9991891434364092	0.9987973382736924	0.9986689196927505
107.33333333333333	1.0003938339261103	0.9997402719178448	0.9980685742680993	0.9996283601002748	0.9991890580778408	0.9988156555992976	0.9986942718136832
107.43333333333334	1.0003960248549628	0.999754	0.9980471014717617	0.9996334527278214	0.99918	0.9988248342563872	0.9987372602629272
107.53333333333333	1.0003858945857722	0.9997525234708946	0.9980651360382213	0.9996001651081796	0.9991684338226551	0.9988200325753551	0.9987155477635584
107.61666666666666	1.000400588554252	0.9997523100558207	0.9980736245255488	0.9996017776387627	0.9991652346747959	0.998795	0.9987406863376836
107.71666666666667	1.0003935897179743	0.9997694574901852	0.998092	0.9995952534935729	0.9991619265418465	0.9987887763690801	0.9987524977332863
107.81666666666666	1.0004004381946976	0.999774	0.9980786450359989	0.9995769214289574	0.9991380042324135	0.9988217747101161	0.9987829452352373
107.91666666666667	1.0004431395381155	0.9997971921264862	0.9980855955522449	0.9995966776665715	0.9991353157935432	0.998846	0.9987821518517221
108.01666666666667	1.0004187204373869	0.9998095407985134	0.9980955971848985	0.9995711983334326	0.9991031982398895	0.9988529489471248	0.9987878033833082
108.1	1.0003993773923712	0.9998127904846453	0.9980954807581441	0.999535	0.9990968935738481	0.9988473114354446	0.998797
108.2	1.0003983529318055	0.9998187457757878	0.9980842519062709	0.999503	0.9990754034267357	0.9988290883242361	0.9988130736895267
108.3	1.000415629090618	0.9998061620845876	0.998065	0.9994923127080879	0.9990958946321054	0.9988475122007492	0.998778
108.4	1.0004453160338318	0.999815	0.9980540176124776	0.999464	0.999112	0.9988563762859297	0.998759
108.5	1.0004619590599486	0.9998179607207723	0.9980282070413984	0.9994110958740751	0.9991314225846638	0.9988546022772782	0.9987459255632368
108.58333333333333	1.0004953070671172	0.9998181409140742	0.9980117199409109	0.9993958979829775	0.9991737710063789	0.998844	0.9987606551470222
108.68333333333334	1.0004877719342646	0.999822	0.9979711588647617	0.9993766196678703	0.9991534378102184	0.998843	0.9987297108120291
108.78333333333333	1.0004822969689702	0.9998365610009317	0.9979800854525741	0.9993691739464754	0.9991730938344874	0.9988276749438036	0.9987364570334086
108.88333333333334	1.0005004995572113	0.9998688445665371	0.9979766205308933	0.9993911146672193	0.9991711010633868	0.9988178894217224	0.9987407124760356
108.96666666666667	1.000508772240593	0.999889	0.9979758174167996	0.9993751407726239	0.9991695435388225	0.9988069946918947	0.9987582498613022
109.06666666666666	1.0005333218768904	0.9998962337361922	0.9979897721073163	0.9993389756887245	0.9991612656565527	0.9987671740771527	0.9987393338126451
109.16666666666667	1.000530882650292	0.9999130962723083	0.9979594803868135	0.9993274735668143	0.9991666629655741	0.9987533383229475	0.9987272443696246
109.26666666666667	1.0005402274089832	0.9999046291897208	0.9979832295237809	0.9993246770795836	0.9991692648773308	0.9987499882563962	0.9986992922907669
109.35	1.00054	0.9999162732020958	0.9979581489982131	0.9992844241898426	0.9991866553482499	0.9987294447295894	0.9986601380795603
109.45	1.0005663425692068	0.9999179722072976	0.9979567091958875	0.9992901669206697	0.9992093510504874	0.998701	0.9986601961895571
109.55	1.0005875638206954	0.999913	0.9979613425928677	0.9992656769389974	0.9992123681974456	0.9986799337392543	0.9986694401004687
109.65	1.0005774507862892	0.9999216319734385	0.9979554201409627	0.9992296148660573	0.9992198830197585	0.9986734628642288	0.9986788517278287
109.75	1.0006046046277675	0.9999296347204201	0.9979197634412227	0.9992020734915154	0.9992132760839623	0.9986582399378244	0.9986616444437559
109.83333333333333	1.0006105805570007	0.9999162677778621	0.9979137700612021	0.9992140389768023	0.9992520259892683	0.9986622876295409	0.9986539236166686
109.93333333333334	1.000609910153087	0.9999297729389075	0.9978966856973189	0.9991971337813204	0.9992898305233212	0.9986489474010254	0.9986651749418796
110.03333333333333	1.0006076672543214	0.9999388019933034	0.9978669735493457	0.9991810887087553	0.9992895898578041	0.9986485400951014	0.9986436334471532
110.13333333333334	1.0006357515882827	0.9999167982387203	0.9978523527894896	0.9992211154020486	0.9993076534289655	0.9986736961979241	0.9986755549515307
110.23333333333333	1.0006225517880019	0.9999249595085937	0.9978261604835491	0.9992160239645203	0.9993220250731427	0.9986696911631237	0.9986688355001337
110.31666666666666	1.0006338532391532	0.9999048947517045	0.9978101947605089	0.9992270052302945	0.9993458857418213	0.9986689129211397	0.9986932030021589
110.41666666666667	1.000615272494773	0.9999042843861843	0.9978247534651243	0.9991947728036004	0.9993615942381219	0.9986795434485783	0.998702
110.51666666666667	1.0006271035371324	0.9999035337863247	0.9978097413474541	0.9992	0.9993654720915883	0.9986548312043069	0.9987262385725213
110.61666666666666	1.0006634819983715	0.9999457983261474	0.9977916632398766	0.9991936779867617	0.9993795268957139	0.9986446493420897	0.9987623075107273
110.7	1.0006659572347816	0.9999353252055232	0.9977898633634814	0.9992040373935962	0.9994027254375195	0.9986276258698267	0.9987866678418897
110.8	1.0006803629521515	0.9999523138384898	0.9978	0.9992151928297055	0.9994132307310966	0.9986041833724397	0.9987917944328806
110.9	1.000722566611286	0.9999593988953487	0.9978082723469671	0.9991800846494059	0.999429	0.9986098630110221	0.9987778257407997
111	1.0007544175954948	0.999975	0.9978216230599746	0.9991515390853561	0.9994292539677193	0.9986097514524044	0.9987704596299142
111.08333333333333	1.0007700271851487	0.9999780364024599	0.9978087864980527	0.9991731794008547	0.9994497803024766	0.9985961061008339	0.9987755081402412
111.18333333333334	1.0007432005788548	0.9999868437396544	0.9977795359225199	0.9991689944969571	0.9994589161342182	0.9986145795975381	0.99881
111.28333333333333	1.0007221497366319	0.9999668001492116	0.9977819062424459	0.999211	0.9994486247574303	0.9986045693499055	0.9988216314640497
111.38333333333334	1.0007156241266462	0.9999614442027138	0.9977843957699034	0.9992344503194921	0.9994399109895756	0.998627	0.9988286845091847
111.48333333333333	1.0007129788660307	0.9999737929145275	0.9977759693744057	0.9992484893744848	0.9994435463151559	0.9986334833369401	0.9988245851535762
111.56666666666666	1.0007199573073708	0.9999586993151128	0.9977705266614668	0.9992241394059036	0.9994233095970011	0.9985993211419809	0.998816
111.66666666666667	1.0007114938197856	0.9999801995443347	0.9977841402676954	0.9992289180917466	0.9994288436623175	0.998585	0.9988297050195609
111.76666666666667	1.0006882181102592	1.0000003081460065	0.9977954282110859	0.9992321758970101	0.9994178156639055	0.9985551322689826	0.9988121914133212
111.86666666666666	1.0006645923407453	0.9999950176351275	0.9978052155775317	0.9992006787714698	0.9994066478417679	0.9985307722092732	0.9988483253537263
111.96666666666667	1.0006444128642749	1.000006126650977	0.9977936374819845	0.9991787781952491	0.9994135717089082	0.9985133893698568	0.9988598543733854
112.05	1.0006237247226526	1.0000413705218474	0.997784	0.9991858972566201	0.9994028592724516	0.9985126286914102	0.9988617312445431
112.15	1.0006211886068217	1.0000206575359012	0.9977840730716756	0.9992106728240912	0.9993556320288322	0.9984960804398523	0.9988825503027103
112.25	1.0006583166484155	1	0.9977669827803464	0.9992183384385559	0.9993497529688302	0.9984578416400486	0.9989155512448648
112.35	1.0006680083998871	0.9999851396417735	0.997767	0.9992541354907009	0.9993378624563175	0.9984464835142909	0.9989209104058847
112.45	1.000672061535277	0.9999912530446801	0.99776	0.9992837422535727	0.99933	0.9984595768115339	0.9989217046996908
112.55	1.0006645537682881	0.9999918471772861	0.9977760023778415	0.9993073763331741	0.9993083577877893	0.9984685501342407	0.9989167579933225
112.63333333333334	1.000652854841574	1.0000022286164287	0.9977875374994029	0.9992900786733747	0.9993052887318662	0.9984573276735584	0.9989439271291437
112.73333333333333	1.000638102689098	1.000008807787257	0.9977777859171701	0.9993301232355366	0.9993147221226653	0.9984520019923404	0.9989387401245625
112.83333333333333	1.0006282033633669	0.9999937674222512	0.9977861687898444	0.9993182475222555	0.9993114492286543	0.9984456827376124	0.9989249861682402
112.93333333333334	1.0006324696630353	1.0000057345014421	0.9977724800111559	0.9993469147656768	0.9993072372443209	0.9984421896040784	0.9989024243489114
113.03333333333333	1.0006143322164376	1.0000105309694214	0.9977750902097122	0.9993649680870986	0.9992909904138946	0.9984694274155677	0.9989001635579342
113.11666666666666	1.0006325210619964	0.9999999605308871	0.9977822228485758	0.9993832341986688	0.9992906498195119	0.9984748466532349	0.9988742904533854
113.21666666666667	1.0006273497635174	1.0000191545060002	0.9977848372914765	0.9993682701647622	0.9992931550341605	0.9984812715998845	0.9988787556530377
113.31666666666666	1.0006267677111118	1.0000401052166052	0.9977906670081179	0.9993978544660382	0.999274	0.9984820553430385	0.9988595349727539
113.41666666666667	1.0006306938295908	1.0000624681907195	0.9978105636342756	0.9993883341522656	0.9992897894781744	0.9984819307168566	0.998851
113.51666666666667	1.0006256037523582	1.0000404235090345	0.9978077054525866	0.9993663520969797	0.9992771407624699	0.9984651339805394	0.9988596826628033
113.6	1.000633925165832	1.0000472431630556	0.9977937790637967	0.9993525865788505	0.9992719610036825	0.99846	0.99883
113.7	1.0006363081735716	1.0000443425508836	0.9977989895452427	0.9993793498115808	0.999246	0.9984645920878423	0.9988538747283837
113.8	1.0006736927452433	1.0000454396783636	0.9977982604510496	0.999382	0.9992569650825384	0.9984737032139536	0.9988715379381414
113.9	1.000653087072995	1.000093371083339	0.9977834353040633	0.9993637600139865	0.9992485885494992	0.9984882859028172	0.9988573694093481
113.98333333333333	1.0006743661632522	1.0000811919152925	0.9977687186256856	0.9993672244361782	0.9992526593407182	0.9984901327608549	0.9988469670325502
114.08333333333333	1.0006479850987153	1.000091062813378	0.9977423381965022	0.9993510949466896	0.9992210638893684	0.9984841130000768	0.998881
114.18333333333334	1.0006630707004585	1.0000966792822295	0.9977544386756989	0.999347	0.9992254709477014	0.9984852111689295	0.9988756463223497
114.28333333333333	1.0006345074837968	1.000101244524021	0.9977739838994211	0.9993451330479599	0.9991991830830185	0.9984713895240388	0.9988599520903239
114.36666666666666	1.0006202878038448	1.0001144022688795	0.9977638933367777	0.9993581546558975	0.9991787659889707	0.9984942663877973	0.9988710930102565
114.46666666666667	1.0005934432457562	1.000100768981869	0.9977439980827144	0.9993444998838467	0.9991869562120989	0.9985091645806623	0.9988665341806863
114.56666666666666	1.0006081688954356	1.0000812811963191	0.9977211164750827	0.999361	0.9991886713076676	0.9985227871233932	0.9988943998190655
114.66666666666667	1.0006228192856694	1.0000861820376912	0.99772	0.9993757053061507	0.9991894602216853	0.9984961618242765	0.9988867829137564
114.76666666666667	1.0005925156213116	1.0001014659627165	0.9977186704887433	0.9993646047596357	0.9991867594948329	0.9984902533662481	0.9988917172104451
114.85	1.0005992293799102	1.0000600403489026	0.9977059363033324	0.999359	0.9991764737234098	0.9984802547789032	0.998882
114.95	1.0006088851481254	1.0000640453960183	0.9977106525747936	0.9993462779385381	0.9991885443196795	0.9984786380196533	0.998867
115.05	1.0006236470466199	1.0000651250704635	0.9976979094067404	0.999364	0.9992046494640111	0.9985061910792753	0.998853
115.15	1.0006313209208173	1.0000766594841453	0.9977101781412576	0.9993630225745194	0.999213	0.998502	0.9988661957196782
115.25	1.0006273024408883	1.000048699311134	0.9977131906012024	0.9993611384222585	0.9992370017126468	0.998501	0.9988631555710963
115.35	1.0006345724395491	1.000027067587352	0.9977143934886207	0.9993956181613297	0.9992404731132584	0.9985002915766403	0.9988346160016569
115.43333333333334	1.0006743542396492	1.0000407935637703	0.9977104833132708	0.9993875343112137	0.9992412920442787	0.9985210390853828	0.9988022236353934
115.53333333333333	1.000675125237345	1.0000487128385622	0.9977135847032048	0.9994084186489911	0.9992457444019931	0.998506	0.9987974203834352
115.63333333333334	1.0006841290048913	1.0000232764327488	0.9977069761859765	0.9994235942272455	0.9992252135026066	0.9984901147404097	0.9987932856007921
115.73333333333333	1.000675794366575	1.0000201648457443	0.9976995148482602	0.9994147038794121	0.9992135486288509	0.9984957264093821	0.998776
115.83333333333333	1.0006867441643843	1.0000108414636866	0.9977021093134715	0.9993907567506208	0.999212	0.9984950961507091	0.9987720009938652
115.91666666666667	1.0007257850944673	0.9999933524750206	0.9976763379111037	0.9993937425623258	0.9992123041465668	0.9985117021371418	0.9987617289930124
116.01666666666667	1.000735343336108	0.9999748450036289	0.9976685355073943	0.9994031293523259	0.9992408099098691	0.9985170601674347	0.9987563420402545
116.11666666666666	1.000747510509881	0.9999938387860664	0.9976549064605338	0.9993828170600654	0.9992636107811667	0.9985126135768987	0.9987346976455055
116.21666666666667	1.0007759325420547	0.9999933803521324	0.997651	0.9993885331456389	0.9992644793753543	0.9985448784346427	0.9987583520925402
116.31666666666666	1.0007969647553072	0.9999935121251984	0.9976607706807672	0.9993390979445113	0.9992636217362774	0.99857	0.9987335112764167
116.41666666666667	1.0008	0.9999756006563809	0.9976465756542555	0.9993281949968168	0.9992787831708809	0.9985992003721007	0.9987137959737972
116.5	1.0007942701272576	0.9999656096161654	0.9976219199290075	0.9993301588059276	0.9992553808640219	0.9986024228699835	0.9987213499018401
116.6	1.0007620300591538	0.999972	0.9976355961027252	0.9993326568402865	0.9992581021682236	0.998629	0.9987194294296075
116.7	1.000759059488657	0.9999848468260005	0.9976194070027726	0.9993081902685056	0.9992811005966787	0.9986648169616793	0.9986941463235847
116.8	1.0007785173215882	0.9999868557021449	0.9976034257476277	0.9993271080452549	0.9992853727428271	0.9986952993305619	0.9986784357434781
116.88333333333334	1.000762558601403	0.9999664756368174	0.9976250487242335	0.9993413717905784	0.9993124416155896	0.9987314894652739	0.9986824054105037
116.98333333333333	1.0007513660825889	0.9999763581525765	0.9976190204564346	0.9993057825267855	0.9992904096287161	0.9987333578710852	0.9986853276857064
117.08333333333333	1.0007564345964235	0.9999778469654154	0.9976312986858431	0.9992712150982405	0.9992801618897846	0.9987628592222848	0.9987003605263931
117.18333333333334	1.0007338248028623	0.9999956245790039	0.9976630120238514	0.9992534653244557	0.9992485610886892	0.9987549683142486	0.9986808696569169
117.28333333333333	1.0007643922603386	1.0000019584126802	0.9976540205268428	0.9992655745044532	0.9992295653654415	0.9987299764606559	0.9986838150980933
117.38333333333334	1.000770598323076	1.0000237160609047	0.9976573413054692	0.9992443174864122	0.9992167132863707	0.9987468746305133	0.9986701417303792
117.46666666666667	1.000749444125257	0.9999953822788922	0.9976577851138658	0.9992216012084267	0.9992181034351062	0.9987637053607737	0.9986484382410326
117.56666666666666	1.0007563196890068	1.0000032019414158	0.9976668953427474	0.999189	0.9992467838593858	0.9987543280401556	0.9986439615791463
117.66666666666667	1.0007329515383623	0.9999967801396693	0.9976668941170098	0.9991378146786406	0.9992499176417526	0.9987635828729202	0.9986626632450148
117.75	1.0006970807065951	1.0000045597503957	0.9976612236364573	0.9991382668298135	0.9992632687991369	0.9987480365105951	0.9986654722354473
117.85	1.0006255937142245	0.9999902192839176	0.9976516778683331	0.999123	0.9992776759561303	0.9987382503671193	0.9986883377389574
117.95	1.0006146249156627	0.9999983811373275	0.9976692628453065	0.9991183557224737	0.9992374976139782	0.998761	0.9986645160584853
118.05	1.0005963821084976	1.0000055965614603	0.9976773580355934	0.9991190298678425	0.9992318488486556	0.998733	0.9986608339319106
118.13333333333334	1.0005733843729452	1.0000333974158486	0.9976604437747845	0.9990918225909392	0.9992276781833466	0.9987192422516906	0.9986667020941464
118.23333333333333	1.0005623396908743	1.0000283468311504	0.9976569529479675	0.9990893327007679	0.9992076488819489	0.9986886275257453	0.9986534892964587
118.33333333333333	1.0005497492690292	1.0000271548525264	0.9976613201404061	0.9990541631043673	0.9991930944152374	0.9986898999775241	0.9986660705937876
118.43333333333334	1.0005137793438887	1.0000499973076615	0.9977093410724099	0.9990444726179775	0.9992072062589714	0.9986763047578817	0.9986855339316094
118.53333333333333	1.0004840953882148	1.0000747129004819	0.9977358077788675	0.9990405033491149	0.9991921952928089	0.9986766281024211	0.998696
118.63333333333334	1.000482319010374	1.0000868304922053	0.9977405292459917	0.9990232792845101	0.9991987299979105	0.9986659473699493	0.9987272554417339
118.71666666666667	1.0004776270460458	1.00011	0.9977359812847347	0.9990348475825941	0.9991878273077032	0.9986797188829121	0.998722
118.81666666666666	1.000504562677623	1.0001006522348583	0.9977226587088028	0.9990403578693773	0.9991706693224855	0.998652	0.998715
118.91666666666667	1.00052	1.0000528836762475	0.9977203561154399	0.9990196237528164	0.9991651667896285	0.9986624582572045	0.9987374133961444
119.01666666666667	1.0005240342266808	1.0000599581100962	0.9977327765303815	0.9990074464442713	0.9991905016692564	0.9986728671843409	0.9987154521272849
119.11666666666666	1.000503425527059	1.0000973715947876	0.99774	0.999007	0.9991612152265277	0.9986782974791777	0.9987015887131296
119.21666666666667	1.0005009700482446	1.000123019028482	0.9977523206381339	0.9990045284078276	0.9991571387203927	0.9986631847223918	0.9986770879742448
119.3	1.0004917059265703	1.0001459892912896	0.9977642086439924	0.9989857697216503	0.9991477082692152	0.9986471204824457	0.998679
119.4	1.0004928161228868	1.000146767158201	0.9977682123229784	0.9989757909347325	0.9991536603450278	0.9986132431055568	0.9986957942472995
119.5	1.000529677304155	1.0001651154435909	0.9977844386707111	0.9989898900670551	0.9991679090728666	0.9985963537814352	0.9986772962822353
119.6	1.0005361297127786	1.00015	0.9977842095858872	0.9989795967806128	0.9991770940382783	0.9985611132108706	0.9986865849460186
119.68333333333334	1.0005180199905497	1.000176915459043	0.9977913878331574	0.9989607877045976	0.9991601037027669	0.998552	0.998679
119.78333333333333	1.0005160041846366	1.0001706557477161	0.9978100125464182	0.9989280703454453	0.9991413120367094	0.9985495608261762	0.9986925142277847
119.88333333333334	1.000512053926837	1.0001809186494528	0.9978058416366083	0.9989170380762304	0.9991481252207172	0.9985180968913214	0.9987045192552598
119.98333333333333	1.0004967011859311	1.0001917156458864	0.9978149521582029	0.9989243346176748	0.9991760809644431	0.9985047366685187	0.9987187673880606
120.08333333333333	1.0004862283189628	1.00019	0.9978222077732831	0.9989186478177081	0.9991865743899838	0.9984892979902333	0.9987188919492912
120.18333333333334	1.0004634371618235	1.0001853207398503	0.997853	0.9989000182299227	0.9991965879634304	0.9985036508727303	0.9987113139078289
120.28333333333333	1.0004327198493546	1.0001881406516293	0.9978364917114898	0.9989100221931652	0.9991750993682917	0.9984783588489639	0.9987457951315591
120.38333333333334	1.0004171156239938	1.000217095581318	0.9978288696558233	0.9988936193527536	0.9991730071247884	0.9984589289344945	0.9987652094994477
120.46666666666667	1.0004251549074945	1.0002075071545016	0.9978416769647002	0.9988899665357895	0.9991947287716424	0.9984528811195754	0.9988155180620218
120.56666666666666	1.0003892061341353	1.0001976747300134	0.997839	0.9988634757056871	0.9992005735969244	0.9984458355641462	0.9988163505508898
120.66666666666667	1.0003698653729274	1.000203255085936	0.9978164436427377	0.9988670616399032	0.9991973631653014	0.9984235869669422	0.9988115944854379
120.75	1.0003608433747502	1.0001989640398101	0.9978280340871316	0.9988807059806999	0.9991892737474476	0.9983793626927249	0.9988363311011229
120.85	1.000333338583661	1.0002187282092865	0.9978176004643846	0.9988704452524143	0.9991673701909853	0.9983680340283847	0.9988594057114502
120.95	1.0003433579288215	1.0002175075578192	0.9978279646774668	0.9989038168799109	0.9991759063765002	0.9983349816442895	0.9988483972295507
121.05	1.0003311121893925	1.000207184750795	0.9978116889526429	0.9988973745484799	0.9991721900196201	0.9983098025864171	0.9988551206565035
121.15	1.0003454190656704	1.0002007261730108	0.9977912852737002	0.9989342551494781	0.9991885766920308	0.9983122023212161	0.9988724695558276
121.25	1.0003545320178349	1.0002164863032974	0.9977652652478891	0.9989477860852489	0.9991917447273763	0.9982582535312521	0.9988722911016622
121.33333333333333	1.0004075460429804	1.000215779336025	0.9977840482276261	0.9989659885122458	0.9992043896818262	0.998251	0.9988821724205345
121.43333333333334	1.0004130106913043	1.0002101412630748	0.9977851950970175	0.9989766537723784	0.9992064146974684	0.998259	0.9988555878586489
121.53333333333333	1.000415888090395	1.0002044216674766	0.9977678000544505	0.9989603878770418	0.9992251136467751	0.9982877081864707	0.9988229271609292
121.63333333333334	1.0004581859167814	1.000181866829338	0.9977602815461488	0.9989474818496322	0.9992268984351047	0.9982892450599541	0.998809
121.73333333333333	1.0004710091277216	1.0001775908357915	0.9977569793914121	0.9989567347439792	0.9992604718681564	0.9983108929147315	0.9988019838201924
121.81666666666666	1.000465630772823	1.0001487603053942	0.9977478474651502	0.998975	0.9992306572612961	0.9983290735700638	0.9987975374951426
121.91666666666667	1.0004609658689658	1.0001292508229103	0.9977438543238464	0.9989846831233752	0.9992379362748577	0.9983284559768763	0.9988120688770235
122.01666666666667	1.0004572115804935	1.0001074386538449	0.997739	0.9989759832342526	0.9992435260834274	0.9983106979978473	0.9988023240646271
122.11666666666666	1.000486850059174	1.0001216783675069	0.9976975660539236	0.9989648079211189	0.9992192371794826	0.9982955009689797	0.9987834584720924
122.21666666666667	1.0005237194993297	1.0001273298485251	0.9976818102612744	0.998943	0.9992093358776595	0.998312	0.9987818642555388
122.3	1.000502385597677	1.0001032627500053	0.9976722336667704	0.9989455877681562	0.9991626715441302	0.9982846677937762	0.9988042660308707
122.4	1.0005355140405927	1.0000966193238927	0.9976791619916817	0.9989142322176057	0.99916	0.998305	0.9988136470613113
122.5	1.0005501359363367	1.0001259099194728	0.997654	0.9988886785641049	0.9991729251257869	0.9983456776192071	0.9988216549829931
122.6	1.0005775617501536	1.0001170637240775	0.9976584873150153	0.998879	0.9991882801189333	0.9983525280932652	0.9988185895320405
122.68333333333334	1.0006024808189744	1.0001221230220307	0.9976412082052492	0.9988982092719433	0.9992072191677431	0.9983568158260836	0.998809
122.78333333333333	1.0005961595567052	1.0001342953335277	0.9976265899700463	0.9988988078697439	0.9992167401263912	0.9983575084983676	0.9987963400167899
122.88333333333334	1.0006136084882595	1.0001515785991868	0.9976291753794365	0.9988819415172032	0.9992055460119884	0.9983984451744734	0.9987889233197403
122.98333333333333	1.0006130792157224	1.000127311586497	0.9976260268443508	0.998884	0.9991981659192753	0.9984228592224129	0.9988046432071068
123.08333333333333	1.0006151644653367	1.00013	0.997626	0.9988724993355699	0.9991911610756106	0.9983994550139026	0.9987867779313528
123.16666666666667	1.0006216867823896	1.000106247829031	0.9976102297425232	0.9988879017424692	0.9991767604916832	0.9984091924875556	0.9987781146559755
123.26666666666667	1.0006172802940796	1.0001123606749256	0.9976086118789783	0.9988941713353058	0.9991620298850549	0.9984175040432246	0.998781
123.36666666666666	1.000631472448832	1.0000898791501436	0.9976289862682863	0.9988922049974063	0.9991801272344734	0.998444	0.9987764041451191
123.46666666666667	1.0006782663498868	1.0000656580776615	0.9976258867626947	0.9988734279589153	0.9991873013163354	0.998452	0.9987914084509737
123.55	1.0007129407317459	1.0000706796579615	0.9976362776858744	0.9988855564023339	0.9991758891222013	0.9984470337958159	0.998805
123.65	1.0007036525769741	1.0000587402967365	0.9976397338993317	0.998872	0.9991475530900762	0.9984441551302199	0.9988169383572866
123.75	1.0007124178591829	1.0000723005223724	0.9976520814286373	0.9988466874666911	0.9991059693168092	0.9984463875270919	0.998811
123.85	1.0007159188441201	1.0000821816190777	0.997635	0.9988262061174555	0.9991085143167673	0.9984448878276304	0.9987850325136277
123.95	1.0007304714953327	1.0000967385509318	0.9976294672512844	0.9988397952339652	0.9991215517015306	0.998431	0.9987861507409425
124.03333333333333	1.000742429275766	1.000110705010543	0.9976269027709025	0.9988131305310318	0.9991423900743495	0.99843	0.9987872398761038
124.13333333333334	1.0007259508962827	1.0000982862876568	0.997639	0.9988281373684095	0.999151	0.9984381713372269	0.9987859152914221
124.23333333333333	1.0007324201280747	1.0000915338861736	0.9976395393180999	0.9988477651398292	0.9991546325563011	0.998432	0.9987814026451803
124.33333333333333	1.0007266717697008	1.0000856980873143	0.9976551226293788	0.9988637187483312	0.9991441433302195	0.9984382557189667	0.9988088565162707
124.43333333333334	1.0007108348747469	1.0000942079271846	0.9976294690990379	0.9988607166482506	0.9991331443628501	0.9984341412638771	0.9988231423611222
124.51666666666667	1.000723347886118	1.000089888102118	0.9976178251612703	0.9988647219337606	0.9991219991264982	0.9984245369331685	0.9988003962171805
124.61666666666666	1.0007050208303325	1.000085754345501	0.9976474714304344	0.9988668395155494	0.9991019323221059	0.9984551345524844	0.9987945307115077
124.71666666666667	1.0007132948415096	1.000118784253805	0.9976529300962536	0.9988918895681795	0.9990996798783713	0.9984630249670601	0.9987714998694515
124.81666666666666	1.0007155717451164	1.0001178887513171	0.9976413233147933	0.9988941353372526	0.999116	0.998459	0.9988032207197128
124.91666666666667	1.0007209819538276	1.0001243119323304	0.9976526738805566	0.9988957475703308	0.9991199187510313	0.9984659207027328	0.9987909409515906
125	1.000728532489107	1.0001252641704441	0.9976635173569457	0.9988919836725957	0.9991354925725081	0.9984837322130838	0.9988051729592389
125.1	1.0007114857999013	1.0001361945181435	0.9976578344909574	0.9988817898084635	0.9991313557402317	0.9984773360516283	0.998813
125.2	1.0007051121029906	1.0001476892778933	0.9976567564458041	0.9988888856644776	0.9991455718218415	0.9984844410233524	0.9987829800306414
125.3	1.0007273265454624	1.0001572001209302	0.9976111763044768	0.9988675838534038	0.9991326334347591	0.9984762540938655	0.9987875734698423
125.38333333333334	1.0007460865953377	1.000128500103691	0.9975941705524359	0.9988706791653871	0.9991413034552062	0.9984537152688023	0.9987777485704264
125.48333333333333	1.000744577688609	1.0001130032940788	0.9975833424800897	0.9988728334703967	0.9991240497953576	0.9984757880295937	0.9987419218624789
125.58333333333333	1.0007445056822626	1.0001012426275286	0.9975775549324721	0.9988785959480898	0.9991337552015482	0.9984115505158069	0.9987376535643153
125.68333333333334	1.0007345679965214	1.000112333673118	0.9975803342096053	0.9988963014122869	0.9991256426866697	0.9984308259040452	0.9987549300304944
125.76666666666667	1.0007129268695614	1.0001321140887705	0.9975800689929717	0.998888	0.9991551660519197	0.9984207351309748	0.9987364625137312
125.86666666666666	1.000715847607895	1.0001143254543066	0.9975855979648901	0.9989043372340078	0.9991469539185708	0.9983919777353949	0.9987450661743448
125.96666666666667	1.0007181630175694	1.0000752764372283	0.9975881702204721	0.9988905956835913	0.9991931553073927	0.9983989400970444	0.9987723955399371
126.06666666666666	1.0007147186099954	1.0000618435418265	0.9976242698687631	0.9988976205847641	0.9992253401436828	0.9984129847129608	0.9987714017809659
126.16666666666667	1.0007227425441805	1.0000318060465363	0.9976032909531078	0.998921	0.9992319016522878	0.9984246893941762	0.9987449127810445
126.26666666666667	1.0006945540313898	1.0000371495796292	0.9975858144264484	0.9989322037252696	0.9992344708447813	0.9984102645578325	0.9987227168986457
126.35	1.000652797865872	1.0000066825619676	0.9975915364428539	0.9989498038914404	0.999221	0.9983971011343743	0.9987371689551795
126.45	1.0006130983758106	1.0000086283233756	0.9975906627116529	0.9989443659726455	0.9991878501491082	0.9983912434479447	0.9987371654812124
126.55	1.0005893223662434	0.9999985434664667	0.9976063042546035	0.9989566386685952	0.9991932579567772	0.9984000069037433	0.998747
126.65	1.0005417794956195	0.9999959672738532	0.9975988690964421	0.9989681461269939	0.9991904319034617	0.9983980801233863	0.9987753067430303
126.75	1.000525595329048	0.9999854757187924	0.9976202365708399	0.998976	0.9991947190763699	0.9984071765736175	0.998759
126.83333333333333	1.0005090983869849	0.999994	0.9975968360006462	0.9989710274216228	0.9991765010746688	0.9984138438641849	0.9987556569070442
126.93333333333334	1.0005091690124237	1.0000210890476002	0.9975740595137138	0.9989885829063251	0.9991665023819142	0.9984043073751522	0.9987584080661401
127.03333333333333	1.0005164320799926	1.000013443331889	0.9975730024707467	0.9989870449378263	0.9991590236932072	0.9983785901712271	0.9987556044259884
127.13333333333334	1.0005226888910712	1.0000085923165445	0.997582	0.9989670327904949	0.9991838612838567	0.998375	0.9987290079560122
127.21666666666667	1.0005132542273516	0.9999721414277327	0.9975603226751443	0.9989826558714134	0.9991933590724464	0.9983882329187469	0.9987260802747963
127.31666666666666	1.0005242502191636	0.9999794109217921	0.9975322576254667	0.9989502817767596	0.999162	0.998408	0.9987084160618611
127.41666666666667	1.0005515457762484	0.999975	0.9975351617082753	0.9989840486204911	0.9991760430780194	0.9984162611990738	0.9987006893457488
127.51666666666667	1.0005273268274033	0.9999671736653774	0.9975141774871898	0.9989563857897057	0.9991531873216188	0.9984227504966232	0.9986996593794939
127.61666666666666	1.0005043842883068	0.9999710663154793	0.9974800413969678	0.9989468422891705	0.9991461156700391	0.9984266758466966	0.9986891183598228
127.71666666666667	1.000499119552863	0.9999663612637377	0.9975088117029909	0.9989564473359648	0.9991593969520771	0.9984477069307204	0.9986857014437074
127.8	1.0004956401844352	0.9999542459265858	0.9975215933079722	0.9989606459994494	0.9991512654665995	0.9984883402565737	0.9986877112173321
127.9	1.0004956731270398	0.9999306315725226	0.9975054021956151	0.9989509055508847	0.9991617831759685	0.9984809782833282	0.9986690572952912
128	1.0004878285514618	0.9999431121502375	0.9975146906137781	0.9989323445936862	0.9991639607597819	0.9985039305551564	0.9986602562873319
128.08333333333334	1.000495239960336	0.9999160982606191	0.9975245905102311	0.9988986723564096	0.9991828049738524	0.9985442067435669	0.9986821218641858
128.18333333333334	1.0005014081410695	0.9999089820111022	0.9975147678901152	0.9988811387754815	0.9991565089476122	0.9985668399840659	0.9986968852401973
128.28333333333333	1.0004790280826736	0.9998965740968967	0.9975280096771489	0.9988416624470593	0.9991392211991118	0.9985881130099286	0.9986965730475832
128.38333333333333	1.000461586600052	0.9998859061017327	0.9975185717922067	0.9988235042738681	0.9991148525602219	0.9985757382825056	0.9987215909245699
128.48333333333332	1.000447028265875	0.99986	0.9974967627413523	0.9988073080689784	0.9991401507950058	0.9985666741813493	0.9987227002161722
128.58333333333334	1.0004341130785455	0.9998756493536494	0.9975211091965996	0.9987747006377672	0.9991230245613499	0.9985451105986539	0.9987338506662928
128.66666666666666	1.0004566781519566	0.9998804865895843	0.9974990589499044	0.9987416864806123	0.9991292126650163	0.9985482571219013	0.9987520356770712
128.76666666666668	1.0004885478713588	0.9998834066971678	0.9974968866871822	0.9986924044571531	0.9990984730268916	0.9985683086868998	0.9987219465139081
128.86666666666667	1.0005359109319252	0.9998917528418942	0.9974910698865196	0.9986718023582479	0.9990884841754776	0.998577	0.9987602564581978
128.96666666666667	1.0005476217025746	0.9998891806146739	0.997484	0.9986553412441275	0.9990944035685444	0.998598	0.9987644905554328
129.05	1.0005622924611905	0.9999026600470813	0.9974737557243234	0.9986436528843529	0.9991064204847729	0.998596	0.9987953156051673
129.15	1.0006044977535133	0.9999169167363394	0.9974750804719885	0.9986285218574086	0.9991212506916135	0.9986419451239068	0.9987859556043034
129.25	1.000594692608312	0.9999239293684079	0.9974807904505555	0.9986674135149634	0.9991438204465986	0.9986320464348923	0.9988160235521161
129.35	1.0006112997972303	0.9999273785841067	0.997488	0.9986793417378024	0.9991535117572139	0.998625	0.9987778400453704
129.43333333333334	1.0006121641920565	0.9999225749412853	0.9974590440220737	0.9986634052915956	0.9991236894635177	0.9986048752588418	0.9987769816410788
129.53333333333333	1.0006247763499125	0.9999450294642596	0.9974530651130716	0.9986547442826019	0.9990971441902573	0.9986020246473873	0.998801
129.63333333333333	1.0006411410037173	0.999937	0.9974849795268907	0.998641	0.9990910572022598	0.998606	0.9987889768782828
129.73333333333332	1.0006430044318262	0.9999425174473573	0.9974840571686762	0.9986548050293176	0.9990713356299137	0.998575	0.9987883821425289
129.83333333333334	1.0006765429909172	0.9999542758991229	0.9974625416361825	0.9986421534241027	0.9990658717320792	0.9985702671766605	0.9987949240686282
129.91666666666666	1.0007039958917607	0.9999551793191354	0.9974684976037718	0.9986501953074796	0.9990505623669678	0.9985827909291445	0.9988012627955126
130.01666666666668	1.000686836154052	0.99998	0.9974727838243664	0.9986250229246865	0.9990630526352589	0.9986120112271942	0.9988116383094414
130.11666666666667	1.000710459467144	0.9999924684310599	0.9974877805196996	0.9986244046358019	0.998996	0.9986011123851961	0.9987969872893316
130.21666666666667	1.0007326360940014	1.0000105546689457	0.9974680818409778	0.9986442744271937	0.9989940787671335	0.9985895836683278	0.9987828778737129
130.3	1.0007370092148127	1.0000454954060631	0.9974635810797566	0.9986470824799147	0.9989860172117772	0.9985819289450916	0.998765
130.4	1.0007190252082552	1.000047212195855	0.9974456501521347	0.9986478687473205	0.998951	0.998568	0.9987446177539152
130.5	1.000711112065321	1.0000816356282014	0.9974549032068601	0.9986432120755416	0.9989544799685804	0.9985797723400917	0.9987238700328286
130.6	1.000730277517698	1.000097524613873	0.9974122212391899	0.998644	0.9989607014488168	0.9985588040717579	0.9987131536985666
130.7	1.0007337778520158	1.000100221412793	0.9974316503105765	0.9986525810338611	0.9989703908057704	0.9985510644184926	0.9987242406326775
130.78333333333333	1.0007367451561353	1.0001139392197056	0.9974671843816969	0.9986552674815867	0.9989591034998955	0.9985338649270538	0.9987326526306196
130.88333333333333	1.000713721701185	1.000108407933866	0.9974797630265253	0.9986743790081912	0.998964	0.9985223352780932	0.9987496768347628
130.98333333333332	1.000701463228198	1.0001208131691102	0.9974448579233205	0.9986707703706564	0.9989562450559698	0.9985309215998603	0.9987636172335174
131.08333333333334	1.0006999527281146	1.000146763869179	0.9974569731296602	0.9986489063503108	0.998975	0.9985117876520128	0.9987736330710878
131.18333333333334	1.000708238769118	1.0001525796023532	0.9974390982566546	0.9986575157980422	0.9989747731785881	0.9984961298955567	0.9987532431500459
131.26666666666668	1.0006982899033394	1.0001815844243802	0.9974300473937093	0.9986864582517903	0.9989743003012471	0.9985203377866793	0.9987241447734757
131.36666666666667	1.0006868205657333	1.0002197406046693	0.9974466020744025	0.9986889844189256	0.9989753195464612	0.9985331862727022	0.9987258363354202
131.46666666666667	1.0007125637307888	1.0002282922469456	0.9974201584374197	0.998671	0.998983	0.9985185883231167	0.9986988659588241
131.56666666666666	1.000721561709147	1.000239945648947	0.9973856899528386	0.9986890229457684	0.9989982696263626	0.9985128069585728	0.9987326396450417
131.66666666666666	1.0007213105566413	1.0002531561375139	0.9973705998819314	0.998704	0.9990202039301681	0.9984792343757648	0.99875
131.75	1.0007119834310734	1.0002621432966687	0.9973757818055264	0.9986890226482636	0.9990303444916028	0.9984858368402478	0.9987623675899246
131.85	1.0006960421315643	1.0002708596552772	0.9974012089220535	0.9987292516074806	0.9990425774426086	0.9984554973738612	0.9987254147407054
131.95	1.0007058978392156	1.000287452995571	0.9973783332418681	0.9987385969885627	0.9990566173477844	0.9984416917755734	0.9987055329663206
132.05	1.0007281182169325	1.0002827854492875	0.9973943711736446	0.9987502736155007	0.9990777191544912	0.9983969797979285	0.9986960218014399
132.13333333333333	1.0007231913124806	1.0002794929660859	0.9974243277190113	0.9987797795243213	0.9990706063116964	0.9983776173961616	0.9986577154240042
132.23333333333332	1.0007299405232173	1.0003057773957669	0.9974011220227632	0.9987696515202645	0.9990560276159324	0.9983590374216543	0.9986652117807939
132.33333333333334	1.0007299675438543	1.0003080342482382	0.9974016767329485	0.9987840754903958	0.9990612233691809	0.9983376052639298	0.9986936524629209
132.43333333333334	1.0007406539468837	1.000319535970635	0.9973920729526877	0.9987845380170413	0.9990731755954825	0.9983461545030569	0.9986895241266232
132.51666666666668	1.0007074927738104	1.0003136765783491	0.9973869367289718	0.9987967292339254	0.9990716975319861	0.9983559365891911	0.998655
132.61666666666667	1.0007161193146745	1.0002924530513457	0.9973787011277266	0.9988132274059595	0.999055	0.9983383369926955	0.9986629640868588
132.71666666666667	1.000698512003681	1.0003004848557737	0.9974036848749273	0.9988074692234884	0.9990829053950523	0.9983382344443001	0.9986446270575053
132.81666666666666	1.0006771565386305	1.0003042406268687	0.9973986221405691	0.9988610420438804	0.9990835489164962	0.9983347351882014	0.9986333172321726
132.9	1.0006522734530663	1.0003144577740686	0.9973600890194365	0.9988707522213542	0.999064	0.9983139899822743	0.9986258336380326
133	1.0006206924096688	1.000306102624319	0.9973647283255684	0.9988551955955209	0.9990564972615158	0.9982625752214613	0.9986373320979267
133.1	1.0006407767628742	1.0003028705768922	0.9974068057485969	0.9988655608036946	0.9990410438184437	0.9982425176070029	0.9986714375944555
133.2	1.0006330998878592	1.0003300422732448	0.9973600083586005	0.9988545165785144	0.9990352334104671	0.9982312952742551	0.998665
133.28333333333333	1.000629932219409	1.0003228405224243	0.9973604976473414	0.998828	0.9990604815986549	0.9982549237514089	0.9986845366057845
133.38333333333333	1.0006228149437784	1.0003198263992146	0.9973390887539978	0.9988375068473624	0.999063	0.9982392546270856	0.9986869829846349
133.48333333333332	1.000631991802737	1.0003250818050908	0.997353	0.9988378700260732	0.9990672228806214	0.9982391548932424	0.9986887261916536
133.58333333333334	1.0006197498475256	1.0003123219920802	0.9973267131973843	0.9988081487239397	0.9990877266478514	0.9982375587496742	0.9987030629199072
133.68333333333334	1.0006041704121056	1.000306128578414	0.9973260772958197	0.9987917818072057	0.9991041542375994	0.9982198672781505	0.9987209272482153
133.76666666666668	1.0006098609449883	1.0002780034768755	0.9973612292844818	0.9987684084531765	0.9991024532558644	0.9982424083329242	0.9987009428896224
133.86666666666667	1.0006072869471536	1.0002806566432083	0.9973695174277822	0.9987296762580746	0.9990967484003765	0.9982307934249609	0.9986750641375548
133.96666666666667	1.0005949241227237	1.0002699356656166	0.9973621387816013	0.9987406644036421	0.9990826338178651	0.9982424790622576	0.998682
134.06666666666666	1.000559290355553	1.0002765020119126	0.9973740765853267	0.9987197364814442	0.9990720764144793	0.9982343989029945	0.998657
134.16666666666666	1.0005034237610912	1.0002536636415302	0.9973972710669928	0.9987269162523427	0.99908	0.9982260763998135	0.9986618952753343
134.26666666666668	1.0004864842780883	1.0002489174637545	0.9973809291157624	0.9987002259268275	0.9990584819075762	0.9982099568922951	0.9986851880582333
134.35	1.0004829763620586	1.0002527226099625	0.9973742852899802	0.9986974074056644	0.9990957585331167	0.9982122133225195	0.9986954080981965
134.45	1.0004789694737835	1.000215182219427	0.9974117616608589	0.9986744201381985	0.999127	0.998237	0.9986841269377376
134.55	1.0004660704457244	1.0001791147668952	0.9973898797609574	0.9986376707739062	0.9991461356631158	0.998214	0.9986707313759356
134.65	1.0004614216347476	1.0001780485137808	0.9973858372974457	0.998596	0.9991589051406539	0.998207	0.9987257315219286
134.75	1.0004651618751441	1.00019	0.9973830036122093	0.9985810043335888	0.9991205662710907	0.9982286621874843	0.9987534380266018
134.83333333333334	1.0004548808613378	1.000170203480698	0.9973738170217202	0.9985474582382525	0.9991190099333301	0.9982113422916916	0.9987644931191092
134.93333333333334	1.0004591452357032	1.0001375739842708	0.9973746556821973	0.9985578346400361	0.9991073085607984	0.9982013567536349	0.9987578266875113
135.03333333333333	1.0004314767407152	1.0001089505163607	0.9973540816440565	0.9985206422728363	0.999131	0.9982138037456015	0.9987410734528097
135.13333333333333	1.000462729858475	1.0000744726427464	0.9973555355515087	0.9984994512078412	0.9991551993371969	0.9981973545882158	0.9987512739679625
135.23333333333332	1.0004790245241821	1.0000623869731011	0.9973703477276328	0.9984802486448366	0.9991576127297618	0.9982015237808645	0.9987534642392633
135.33333333333334	1.0004782482020271	1.0000665175335317	0.9973577002402718	0.9984779897111866	0.9991340431201081	0.9981962803978863	0.9987777161157705
135.41666666666666	1.0005239488627127	1.000064897663785	0.9973210395884574	0.9984893337651969	0.9991214565381382	0.9982293348289287	0.9987797999016164
135.51666666666668	1.0005189597244888	1.0000736406661221	0.9973146119315202	0.9984914032256202	0.9991222680014247	0.998226	0.99878
135.61666666666667	1.0005102542594644	1.0000716707675381	0.9973048282605811	0.9984883716911809	0.9991497098591798	0.9981842955773371	0.9988273680242338
135.71666666666667	1.0004965899697855	1.0000698892980726	0.9973005793243556	0.9985053558741276	0.9991195079526495	0.9981651947461698	0.9988199103083629
135.8	1.0004952029812333	1.0000785008721609	0.9973155670736353	0.9984966642965392	0.9991316473104954	0.998156	0.9988457706502621
135.9	1.0004935648003408	1.0000595556027945	0.9973430373113921	0.998505	0.9991270845800434	0.9981533637025223	0.998847
136	1.0004907291736944	1.0000397270851988	0.9973328632705463	0.9985303465745948	0.9991295561259864	0.9981308272716561	0.998852
136.1	1.0005134658513875	1.0000540909461701	0.997339	0.9984872984620176	0.9991021756168497	0.9981281323378406	0.998859
136.2	1.0005180379821776	1.0000364014730603	0.9973472611474434	0.9985066877835197	0.9990609893680226	0.998128	0.9988833086678929
136.28333333333333	1.000554940670331	1.0000484906837088	0.997371	0.998504	0.9990672860733502	0.9981444298932056	0.9989194062523955
136.38333333333333	1.0005579554033035	1.0000153626087147	0.9973881995860477	0.9985034575160232	0.9990488570214472	0.9981514763258975	0.9988901636225882
136.48333333333332	1.0005609461828464	1.0000267914819319	0.9973660882903141	0.9985061752761055	0.9990099698851248	0.9981469951200239	0.9989189156241932
136.58333333333334	1.000581955850132	1.0000142743934226	0.9973573247621593	0.9985250376798157	0.9990028640901177	0.9981379272173945	0.9989154709349174
136.68333333333334	1.0005891325446084	1.0000129234542543	0.9974009944180159	0.9985260322933946	0.9989686589123659	0.9981318093676417	0.9989152007085701
136.76666666666668	1.0005800280637787	1.0000186936848734	0.9974181121695209	0.9985398852964631	0.9989576797920047	0.9981452939973104	0.9989255586111571
136.86666666666667	1.0005934892538682	1.0000270737542678	0.9974180097198314	0.998566	0.9989378818442805	0.998125	0.9989215147647139
136.96666666666667	1.000621071296095	1.000026898070109	0.9974051134077866	0.9985627599212588	0.9990082000140041	0.9981379541384043	0.9989364690974575
137.06666666666666	1.0006196706312498	1.000033955568148	0.997406	0.9985502931779495	0.9989943962279749	0.9981485617838983	0.9989654422997443
137.16666666666666	1.0006024891176957	1.0000329670446972	0.9974021329267809	0.9985801051446024	0.998959	0.9981659145222264	0.9989636491196144
137.25	1.0006200639773688	1.0000422204156834	0.9974222235304488	0.9985884823528245	0.9989730305491752	0.9981612110581035	0.9989927924534073
137.35	1.0006132372632126	1.000043779160021	0.9974181166516948	0.9985864813556417	0.9989610312158986	0.9981254973320574	0.9990089237736705
137.45	1.0006052234335507	1.0000553195814725	0.9974120268043145	0.9986057605260743	0.9989610538747186	0.9981385649693559	0.9990146858963084
137.55	1.000605940761755	1.0000658416395578	0.9974231460899037	0.9986278546848035	0.9989641141848119	0.9981353646589178	0.9990294172077885
137.63333333333333	1.0006203969751852	1.0000762711408573	0.9974085400388961	0.9986085242320194	0.9989556959675775	0.9981448709920331	0.9990052046038305
137.73333333333332	1.0006502404256463	1.000083785003929	0.9973992142083021	0.9986202736917964	0.9989255581667019	0.9981681023614463	0.9989926044504764
137.83333333333334	1.000664052392733	1.0001004246955578	0.9974143321052769	0.9986287757589701	0.9989097758512153	0.9981477596547728	0.9989523695196543
137.93333333333334	1.0006693564441993	1.0000901466749306	0.997413	0.9986356521309834	0.9989014888396868	0.9981613028417503	0.9989284597824735
138.03333333333333	1.000673651849144	1.000101438682403	0.9974244386390948	0.9986222761021262	0.9989213136091732	0.9981616228051717	0.9989109443742292
138.11666666666667	1.0007147599442672	1.0000995544575313	0.9974388980955733	0.998566	0.9989074316401727	0.9981362784928719	0.998926
138.21666666666667	1.0007228690034176	1.000097267579474	0.9974247166070562	0.998578	0.9989275215050725	0.9981279795295831	0.9989109279518389
138.31666666666666	1.0007408635925044	1.0001017705022608	0.9974232844884577	0.9985942419856302	0.9989423300025361	0.9981256560983931	0.9989394982482395
138.41666666666666	1.00074	1.0000928560596634	0.9974227211981108	0.9985827663602211	0.9989375290532081	0.998138	0.9988892893903819
138.51666666666668	1.0007444900275544	1.0001072465113152	0.9974172612882596	0.9985418943448635	0.9989185789945124	0.9981249899084874	0.9988879736671028
138.6	1.0007355382697554	1.0001128949950797	0.9974188884271602	0.998567	0.9989056121241432	0.9981246181134409	0.9988827780240471
138.7	1.0007558625423176	1.0001339697999454	0.997392	0.9985521859950311	0.9988741837382269	0.998102	0.9988974439989353
138.8	1.000751605205268	1.0001451316390761	0.997399	0.9985386239328435	0.99886	0.9981170779095854	0.998907
138.9	1.000742267961899	1.000141046965804	0.9973683316823925	0.9985334157991455	0.9988305401668421	0.9981327053821898	0.998923
138.98333333333332	1.000713146858709	1.000161034284798	0.9973485494705849	0.9985200164719612	0.9988101834171942	0.9981630814743093	0.9989679367010826
139.08333333333334	1.0007015334287428	1.0001444727206983	0.9973584485803706	0.9985166228000766	0.9988374082359532	0.9981786349826731	0.9989886581537757
139.18333333333334	1.0007046250145146	1.0001635365274701	0.9973471434766571	0.9984944593041875	0.9988304689768828	0.9981861442812822	0.9989687508355143
139.28333333333333	1.0007041027261814	1.000179518865659	0.997366	0.9984610458772978	0.9988280617922136	0.9982033519970621	0.9989965031333915
139.38333333333333	1.0007264031301293	1.0001574326202878	0.9973466032923741	0.9984342115967563	0.9988427493269999	0.9981953174737541	0.9990193581221128
139.46666666666667	1.0007004742197705	1.0001710137603885	0.9973742446942907	0.9984376058264616	0.9988443659726433	0.9981899765500907	0.9990112856998208
139.56666666666666	1.000696147518688	1.000154472752675	0.9973555753239419	0.9984178795252455	0.9988134835346542	0.9981916469137679	0.9990479923989579
139.66666666666666	1.0006909045059773	1.0001447622607118	0.9973452333204889	0.9983837024227041	0.9987980976663549	0.9981851838427285	0.9990696429242378
139.76666666666668	1.0006787495612002	1.000135279652866	0.9973361649313293	0.9983611686451819	0.998805	0.9981558952460947	0.9990738298721211
139.86666666666667	1.0006768259839578	1.000128084785119	0.9973335026846717	0.9983587236038255	0.9987949004904155	0.9982011599908431	0.9990875727563341
139.95	1.0006504091884456	1.0001239594765134	0.9973057287384691	0.9983209076298469	0.9988096583204936	0.9982081904134846	0.9990605188930607
140.05	1.0006024278001027	1.0001032360267035	0.9973287433477513	0.9982951699139835	0.9988194350992283	0.9982149855834179	0.9990616141401754
140.15	1.0005795424757113	1.0001128374239365	0.9973346648300436	0.9983034783986486	0.9988472089150873	0.9982039432723586	0.9990158200072697
140.25	1.0005599730548524	1.0001120822486231	0.9973706497712714	0.9982621393754832	0.9988588612634999	0.9981989556663887	0.9990301811833353
140.35	1.000542435161004	1.0000883511077627	0.9973574253275066	0.9982539896095094	0.9988751994960642	0.9982166704036595	0.999018
140.43333333333334	1.0005409676682149	1.0001074557090144	0.9973948825073632	0.9982641114775341	0.9988649824862175	0.9982472597620816	0.9990214069639359
140.53333333333333	1.0005272825454257	1.0000968613985475	0.9974006549985354	0.9982573514112162	0.99887	0.9982568239580057	0.9989913843077389
140.63333333333333	1.0004808820701576	1.0001095714385795	0.9973811609447741	0.9982591589932369	0.9988685491597722	0.9982604273159866	0.9990106958684907
140.73333333333332	1.0004573140863007	1.0000933408057715	0.9973640731598035	0.9982958670787692	0.9988927143987788	0.9982797719897295	0.9990356088390989
140.81666666666666	1.0004286784782321	1.0000965307988108	0.9973547177285668	0.9982689650973423	0.998899	0.9983024216789108	0.9990504301207566
140.91666666666666	1.000424112149908	1.0000799643542273	0.9973433268964167	0.9982504071337834	0.9989317816553749	0.9983122191171484	0.9990814717268313
141.01666666666668	1.000453869838062	1.0000635285156374	0.9973600122736422	0.9982733972089486	0.9989677191829945	0.9983202421812081	0.9990909699247112
141.11666666666667	1.0004226286173497	1.0000581656993281	0.9973423965251726	0.9982568729494821	0.9990116675620682	0.998325	0.9990921523739755
141.21666666666667	1.0004064520059341	1.000054592429155	0.9973658044314958	0.9982338264414178	0.9990217599757925	0.9983312500048638	0.9990915709396146
141.3	1.0004146919193244	1.0000446834288133	0.9973524448822026	0.9982339565996697	0.9990325268226307	0.9983340361557606	0.9991061384173151
141.4	1.000399382544217	1.0000624277277943	0.9973508619430252	0.9982324129971779	0.9990442598554314	0.9983412122040681	0.9991063546949953
141.5	1.0003800058528651	1.000062578903436	0.9973555454122914	0.9982399061891469	0.9990449643785818	0.9983349305254406	0.9990541283539062
141.6	1.000358445601925	1.0000488070929079	0.9973559918734028	0.9982535752414172	0.999066	0.9983355194065396	0.9990333586743746
141.7	1.0003629866623023	1.0000506257760635	0.9973628926100766	0.9982956932617206	0.9990894203444379	0.9983426962041764	0.9990264403894431
141.78333333333333	1.0003372570407603	1.000056817730889	0.9973635357745924	0.9982933537043304	0.9991058502530178	0.9983342412159985	0.9990230461934445
141.88333333333333	1.0003351693081688	1.0000562040498229	0.9974186358703807	0.9982865679038664	0.9991239025038979	0.9983321164300606	0.9990393703281757
141.98333333333332	1.0003286295173275	1.0000855304533014	0.9974137850239342	0.9983072340592258	0.9991418177428646	0.9983497747849042	0.9990515513761816
142.08333333333334	1.0003308321573356	1.0000758081182075	0.9974162740391435	0.9983121934233166	0.9991689380498702	0.9983509655598377	0.9990805062426091
142.16666666666666	1.0003349794998118	1.000075745640056	0.9974485296287233	0.9983073697585004	0.9991704822822337	0.9983846424638433	0.9990647605141286
142.26666666666668	1.00031	1.0000537937008276	0.9974559989794689	0.9982834896054265	0.9991792594984362	0.9983747004782415	0.9990769109652149
142.36666666666667	1.0003359885048386	1.0000305542289356	0.9975018789507896	0.998264	0.999215	0.9983656281344679	0.9990933058239736
142.46666666666667	1.0003443363281632	1.0000048629239344	0.9975269394071951	0.9982820393264015	0.9992104887569622	0.9983909521600595	0.9991014252098439
142.56666666666666	1.0003700360211965	0.9999915650640961	0.9975246284166162	0.9982684442412062	0.9992508436224603	0.9984400112319893	0.9991016431223321
142.65	1.000377171554014	0.9999664777322426	0.9975288504415036	0.9982955467035289	0.9992432239962578	0.998457	0.9990540596362341
142.75	1.0003839627363642	0.999979	0.9975292605695646	0.9983266678762558	0.9992530623244545	0.9984848503031184	0.9990763000671533
142.85	1.0003719609926238	0.9999731141293974	0.9975674988734207	0.9983194572764458	0.9992482675282472	0.9985013521511164	0.999087
142.95	1.0003763407391344	0.9999653468392405	0.9975752101152011	0.9983459350907233	0.9992565557630964	0.9985388861979931	0.99911
143.05	1.000388000469327	0.9999756262391348	0.9975704419054059	0.9983263290185441	0.9992720514381189	0.9985247252533408	0.999122
143.13333333333333	1.000370767795815	0.9999679247426757	0.997543	0.9983145814181704	0.9992348375853607	0.9985309925302335	0.9991158684049748
143.23333333333332	1.0003827471130904	0.9999805144018588	0.9975435814811322	0.9983358433636309	0.9992416984788747	0.9985294928124954	0.9991270877028091
143.33333333333334	1.000419157282084	0.9999671967150543	0.9975565359516704	0.9983478102434706	0.9992367086817019	0.9985281880847467	0.999112
143.43333333333334	1.0004253426710465	0.9999743605095026	0.9975660387275143	0.9983122852964484	0.9992315677770395	0.9985439467264539	0.9991137141737615
143.53333333333333	1.0004059199715825	0.9999841122866463	0.9975299326395283	0.9983295895757248	0.9992487583537106	0.9985943389457999	0.999092
143.61666666666667	1.0004085610496425	0.9999907635374478	0.9975178294344382	0.998298	0.9992329808219559	0.9985940043796038	0.999077
143.71666666666667	1.000424852409139	0.9999939692196516	0.9975115206923193	0.9983158039946307	0.9992051526687493	0.9985843639166232	0.9990862409636345
143.81666666666666	1.0004108954467916	1.000006423909582	0.9975068306918857	0.9983165362091742	0.9991677114244158	0.9985706700779929	0.9990865836045495
143.91666666666666	1.0004089223958914	1.0000055620134696	0.9975097131139028	0.9983348083452117	0.9991562120458616	0.9985487455563812	0.999058
144.01666666666668	1.00042	1.0000212408067781	0.9975108577330599	0.9983150702925647	0.9991615927761496	0.9985300468041118	0.9990541174861478
144.1	1.0004090551621565	1.0000355073100529	0.9974986408454032	0.9983108236936553	0.9991398131950201	0.9985358600059941	0.9990200168940436
144.2	1.0004084647711955	1.0000436212339274	0.9974840465029319	0.998314	0.9991275466666006	0.9985402934924131	0.9989773003802644
144.3	1.000420862051917	1.0000609506254645	0.9975108312059082	0.9982970836493557	0.9991083634101214	0.9985291341398418	0.9989837412826549
144.4	1.0004295595236132	1.00005	0.99751	0.9982702412060322	0.9990656579978751	0.9985289064718039	0.9989575292526641
144.5	1.000413503316687	1.000032564404774	0.997524	0.9982712611632822	0.999039	0.998528	0.9989794896855422
144.58333333333334	1.0004123169845809	1.0000421720087096	0.9974932327092347	0.9982501779251017	0.9989958621312988	0.9985150644670996	0.9989724557750926
144.68333333333334	1.0004264638083973	1.0000356605545955	0.9974938376197677	0.9982058952986931	0.9989883081262076	0.9985160243025347	0.9989805229399904
144.78333333333333	1.000443719572272	1.00004	0.997459	0.9982190218885577	0.9989712284700294	0.9984970955428597	0.9990178621055094
144.88333333333333	1.0004278016950747	1.000044086405051	0.9974497925772721	0.9982428939532257	0.9989369714198297	0.9984862573051176	0.9990284989658049
144.96666666666667	1.0004146220374508	1.0000604665689903	0.997416	0.99826	0.998932	0.9984835626637231	0.9989998900656407
145.06666666666666	1.0004156203404464	1.0000548140933079	0.9973908837496208	0.9982242660017154	0.9988786447504787	0.9984665843705073	0.9990216866461618
145.16666666666666	1.0004070681694044	1.0000724835670436	0.9973711555434356	0.9982030617721427	0.9988309054649986	0.9984357277941044	0.9990124750227103
145.26666666666668	1.0004078294476375	1.0000910811151926	0.9973716747804159	0.9981751252557417	0.9987854904887775	0.9984284070156695	0.9990507512119284
145.36666666666667	1.0003919071621588	1.0000948444855193	0.9973680973653168	0.9982008964222757	0.9987504115496774	0.9984425340212074	0.9990451869010698
145.45	1.0004363655108826	1.0001125868482212	0.997352	0.9981903898622404	0.9987344585900879	0.9984104124863145	0.9990468098010745
145.55	1.0004221058775657	1.0001065806568148	0.9973612676116425	0.9981511926674865	0.9987317080905173	0.998419	0.9990431500973792
145.65	1.000449730449081	1.0001071522437073	0.9973755064353966	0.9981393528406943	0.9987338906223889	0.9984071324728727	0.9990580340962198
145.75	1.0004492765289348	1.0001243455121818	0.9973633121781447	0.9981364870534918	0.9987275618368461	0.9983958184295837	0.9990958882820208
145.83333333333334	1.0004862208833085	1.0001054626546562	0.9973548050852219	0.9980946493940632	0.9987237031730819	0.9983862023289289	0.9990815887270743
145.93333333333334	1.0005032594729624	1.000108202728084	0.9973614204446258	0.9980510551932427	0.9987048174756598	0.9983511673486156	0.9990432678778712
146.03333333333333	1.0005015159713364	1.0000954585909754	0.9973410802296071	0.9980301746114605	0.9987078136983569	0.9983222074149286	0.9990606423768041
146.13333333333333	1.000495763483519	1.000087483296716	0.9973238575403486	0.9980340573808676	0.9986849267381499	0.9983132808795847	0.999062
146.23333333333332	1.0004994493639703	1.0000744265301307	0.9973332521951805	0.998014	0.998662	0.9983026818056815	0.9990713907012881
146.31666666666666	1.0005186486751307	1.000065254151306	0.9973065802051573	0.9979979386704941	0.9986906926683786	0.9982730663006273	0.9990778466327664
146.41666666666666	1.0005193468963587	1.0000831231015597	0.997335	0.998025	0.9986914738225263	0.998234	0.9990709354629655
146.51666666666668	1.0005138759941181	1.0000884095144236	0.9973323565836527	0.9980145543196475	0.9987038128555179	0.9982158999473854	0.9990565906164036
146.61666666666667	1.0005249574162887	1.0000759888419966	0.9973378672975733	0.9979941569038905	0.9987078313726019	0.9982260011014016	0.9990597850128449
146.7	1.0005229171789398	1.0001096022731588	0.9973416099310914	0.9979750328820938	0.9987178234557733	0.9982036475616051	0.9990643136356203
146.8	1.0005342622216156	1.0001163109492195	0.9973399840362228	0.997969	0.9987283613408038	0.9982023009262695	0.9990875576900913
146.9	1.0005620481733872	1.0001033515138065	0.9973525753592003	0.99796	0.9987404269890153	0.9981848971787504	0.9990952903695374
147	1.0005479309461307	1.0001074137474624	0.9973511223664774	0.9979496324992314	0.9987264010881225	0.998171	0.9991173542040277
147.08333333333334	1.0005723687820534	1.0001160883567137	0.9973386478544406	0.9979754601358529	0.9987322670750262	0.998161	0.9991357770793835
147.18333333333334	1.000588093850076	1.0001480412695338	0.9973462727823577	0.9979655256213349	0.9987428665460357	0.9981494531197107	0.9991281460366997
147.28333333333333	1.0005572267888383	1.000140032037344	0.9973218903416567	0.9979738253110206	0.9987401536224936	0.9981292892650416	0.9991012967659441
147.38333333333333	1.0005590530519533	1.0001473319946412	0.997314	0.9979876231269904	0.9987775267077816	0.9981391757454788	0.9991019753785001
147.48333333333332	1.0005745855365267	1.0001538801319576	0.9973400884251387	0.9979685933955504	0.9988129242214921	0.9981216352728576	0.9990670526265425
147.56666666666666	1.0005748678789472	1.0001608225938081	0.9973556572836936	0.9979418245846094	0.9988418683170206	0.998111	0.9990311113891418
147.66666666666666	1.0005947881963053	1.0001236907316056	0.9973498257741825	0.9979500084892333	0.9988854571311119	0.9980775536087151	0.9990423206366218
147.76666666666668	1.0006280271250791	1.0001399869857028	0.997342	0.9979436048891792	0.9989324317316267	0.9980820233005111	0.9990187523699816
147.86666666666667	1.0006155045004688	1.0001513663246606	0.9973296473382002	0.997938	0.9989597715973036	0.9980754578090104	0.9989785877173303
147.95	1.00062	1.000156015396721	0.9973610704325792	0.9979444992809043	0.9990049534670337	0.998065	0.9989362680903712
148.05	1.0006269662165288	1.0001283158388985	0.9973769184665384	0.9979714109312295	0.9990378239471674	0.9980747208714952	0.9989548009994583
148.15	1.0006102041668297	1.0001200361244547	0.9973883436193346	0.9979611371685249	0.9990562968377706	0.998056	0.9989091888318403
148.25	1.0006128030475505	1.0001043701556784	0.997402	0.9979605504337193	0.9990689221643145	0.9980665102741821	0.9989350715408869
148.35	1.00064	1.0000807982406061	0.9973938389109176	0.997965	0.9991020151792577	0.9980859267372845	0.9989273172373883
148.43333333333334	1.000659755699827	1.0000700341609146	0.9974096709554073	0.9979649086898146	0.9991302780677623	0.9980898220776508	0.9989393703059285
148.53333333333333	1.0006813455074934	1.0000545817398345	0.9974127702414642	0.9979203369633344	0.9991329960123965	0.998088	0.9989528075553369
148.63333333333333	1.0007074027625582	1.000047338040724	0.9974521955530365	0.9979108598992893	0.9991528714127514	0.9981142796414928	0.9989674174451616
148.73333333333332	1.000706966462257	1.00003	0.9974598084797042	0.9979000737593289	0.9991212371437936	0.9981088663436277	0.9989532705404204
148.83333333333334	1.000713136342569	0.999993	0.9974146564500175	0.9978499947768933	0.9990775433797445	0.9980608369226512	0.9989333710803845
148.93333333333334	1.0007366076761963	0.999988	0.9973911956174529	0.9978262183785401	0.999071	0.9980459189182627	0.998903
149.01666666666668	1.0007379799660532	0.9999744910757097	0.9973919021910086	0.9978335225621336	0.9991	0.998017	0.9989308945504709
149.11666666666667	1.0007606050159839	0.9999673537525817	0.9974025796440167	0.9978513647854649	0.9991031358505356	0.9980284453369491	0.9989141267882702
149.21666666666667	1.0007942999097093	0.9999648673184334	0.9974049909255239	0.9978524148836474	0.9991003477566776	0.9980444476932975	0.9989456662491422
149.31666666666666	1.0007951615294428	0.999974	0.9973896727942897	0.9978468736935766	0.9991288616267617	0.9980613100415803	0.998982
149.4	1.000794147279624	0.9999501114272864	0.9973930694405706	0.9978312714379783	0.9991090061464492	0.9980504381023161	0.9989743427151822
149.5	1.0007954847812408	0.9999675288266798	0.9974214415283091	0.9978281435492443	0.9991200755734368	0.9980495711653823	0.9990589209053022
149.6	1.000804506301412	0.9999566656254211	0.9974118256187366	0.9978141014262362	0.9991	0.9980435609996691	0.9990644153652694
149.7	1.0008211237674667	0.9999847953156757	0.9973932504472185	0.9978227122127379	0.9991004893879967	0.9980448238198305	0.9991247307368148
149.8	1.0008231143452664	0.9999791254267452	0.9973937247343978	0.997841	0.9990962334371534	0.9980363331562886	0.9991240850247719
149.9	1.0008368488354895	0.9999689600153272	0.9974013145550011	0.9978464003080143	0.9991087127685924	0.9980520088052558	0.9991236108375372
150	1.0008559069090501	0.9999756774179053	0.9974442605318626	0.9978704779111564	0.9991253582372278	0.9980572676499951	0.9991538096071522
150.08333333333334	1.0008730148096254	0.9999647230258655	0.9974486405853964	0.997872	0.9990927301389121	0.9980787977870369	0.9991548277953577
150.18333333333334	1.0008574218838038	0.9999780365085571	0.9974597682499061	0.9978905581498475	0.9991054278239601	0.9981026285281527	0.9991941715885715
150.28333333333333	1.0008472345990773	0.9999815662655028	0.9974631531144728	0.9979134386689528	0.9990990926296779	0.998148	0.9992067437086822
150.38333333333333	1.000867285173167	0.9999872189401178	0.9975040157951903	0.9979264889860816	0.9991004472290801	0.9981142853071501	0.9992293814351234
150.46666666666667	1.0008359206400927	0.9999789596361759	0.9975185896294296	0.9979543680097233	0.9991090581832234	0.9981168262264715	0.9992545157736095
150.56666666666666	1.0008047838239351	0.9999584403179106	0.9975151440085385	0.9979765516615476	0.999122	0.9981237695259259	0.9992618224183504
150.66666666666666	1.0007922727245893	0.9999613916446763	0.9975120928921305	0.9979955828805105	0.9991206061111755	0.9981351599459296	0.9992653173779755
150.76666666666668	1.0007609891339244	0.999956	0.9975081052574972	0.9980197050163689	0.9991129532909885	0.9981377302718395	0.9992686924950206
150.85	1.000778355410213	0.9999309487244044	0.9975187893514406	0.9980440024196102	0.9991216523424783	0.9981371090051129	0.9992828745109807
150.95	1.0007692808711701	0.999929	0.9975099481810565	0.9980497055637344	0.999109	0.9981296632349694	0.9992804695782307
151.05	1.0007641272323706	0.9999396863422946	0.9975022310667139	0.9980580414002267	0.9990815594867041	0.9981189152639399	0.9993131741185313
151.15	1.0007678548321544	0.9999315602835209	0.9974913395670328	0.9980656292730268	0.9990407708353508	0.9980978148944117	0.9993029177969743
151.25	1.0007377417861083	0.9999620673264553	0.9974664523237811	0.9980740808945809	0.9990222116732534	0.9981009657491451	0.9993019007977202
151.35	1.0007219286852485	0.9999877449979305	0.9974374469323091	0.9980864964299151	0.9990236666579839	0.998093	0.9992809515679585
151.43333333333334	1.0007156511074493	0.9999883079246165	0.9974498647860085	0.9981119925534687	0.9990041143238351	0.9980760580579766	0.9992710435162582
151.53333333333333	1.0007117942733361	1.0000125791016323	0.9974472419093033	0.9981462559323373	0.9989628411279483	0.9980576049941908	0.9992668559738989
151.63333333333333	1.000699820891306	1.0000218346741405	0.9974544094908292	0.9981462508189773	0.9989365033262204	0.9980683742936781	0.9992064001203217
151.73333333333332	1.0007209365299459	1.0000303773644421	0.9974243590576397	0.998127	0.9989239141332824	0.9980890618926649	0.9992193322511833
151.83333333333334	1.0007059429842604	1.0000225341880653	0.9974201975329531	0.9981183079248221	0.9989039699896096	0.9981161799577476	0.9992337257332858
151.91666666666666	1.000718975309703	1.0000300473349792	0.997423	0.9981257023452721	0.9989027290494779	0.9981264311237458	0.9991860178345763
152.01666666666668	1.0007061482216002	1.0000485401118704	0.9974154346285884	0.9981572596225191	0.9989315291948555	0.9981688426252506	0.9991806614230064
152.11666666666667	1.0007244297207243	1.0000533812999364	0.997411	0.9981716534517182	0.998915	0.9981620836241417	0.9991631762401347
153.16666666666666	1.0007439487384688	1.000061882307192	0.9974068268788454	0.9981726443093019	0.9989306164150561	0.99816	0.9991341586379463
153.26666666666668	1.0007213350810227	1.0000416224635675	0.9973932890305035	0.9981845715652512	0.9989236696152181	0.9981691917211157	0.9991049893144203
153.36666666666667	1.0007410116018614	1.0000241327454815	0.9973487658040814	0.9981742130881183	0.9988942654780865	0.998177	0.999103
153.46666666666667	1.0007300102723113	1.0000220316838924	0.9973206456145172	0.9981614369028621	0.9988841762413442	0.9981702644858925	0.9990855008414241
153.55	1.0007230273430228	1.0000093270548316	0.9973182542924047	0.9981222741814507	0.9988620332974608	0.9981772966082312	0.9990322862216866
153.65	1.0006997331107501	1.0000278678275687	0.9973058123996175	0.9981206980765843	0.9988619325834792	0.9981574018905557	0.999021
154.03333333333333	1.0006800859474685	1.0000335838556391	0.9972932925170037	0.9981500977390833	0.9988336593241366	0.9981860763847773	0.9990235555847848
154.13333333333333	1.000683399739806	1.0000590681379389	0.9972890842679409	0.9981477796949926	0.9988180714253431	0.9981969619033428	0.9990131503470726
154.23333333333332	1.0007038198260867	1.0000366861723762	0.9972871093855222	0.998174	0.998813	0.998182	0.9990078657184399
154.33333333333334	1.0006651038208236	1.0000573708302967	0.9972967284417638	0.9981825799580564	0.9988548394416245	0.9981989807232146	0.9989720722825526
154.43333333333334	1.0006371738961934	1.0000493300208453	0.997293	0.9981917265502994	0.9988236762424141	0.9982227130098295	0.9989435182599236
154.51666666666668	1.0006211973702717	1.0000253703327582	0.9972748840823555	0.9981697741153126	0.9988152623889657	0.9982552538764606	0.9989466829697359
154.61666666666667	1.0006252871395376	1.0000253359306517	0.997254	0.9981769153035862	0.9988163437131387	0.9982565016003871	0.9989186085589316
154.71666666666667	1.0006232464109042	1.0000539508311903	0.9972579226580999	0.9981684554262803	0.9988050037862164	0.9982606005388868	0.9988947889405468
154.81666666666666	1.0006175096441845	1.0000319719697275	0.9972254793477582	0.998169	0.9987675167312632	0.9982553157600583	0.9988780710028383
154.9	1.0005900053576577	1.0000391119850789	0.9972225598426124	0.9981686188306687	0.9987587323759803	0.9982559583369668	0.9988660494786632
155	1.0005707686956116	1.000086578961613	0.9971854750124938	0.9981722323026526	0.9987630893329417	0.9982634814159164	0.9988706003942763
155.1	1.0005870354245032	1.000103683161256	0.997195	0.9981885501683196	0.9987718565799937	0.9982691643807879	0.9988782946371547
155.2	1.0005959274846197	1.0000759546653468	0.9971763680583436	0.9981646021284205	0.9987537498274388	0.9982873492213961	0.998854
155.3	1.000585569113452	1.0000433213096236	0.9971299067765074	0.9981601939287443	0.998748	0.9982970290515563	0.9988223365679275
155.38333333333333	1.0005957465459363	1.0000477186786831	0.997116	0.99815	0.9987854841530719	0.9983208799148935	0.9987989494677479
155.48333333333332	1.0006293081953899	1.0000326620940256	0.9971215973748961	0.9981190280346481	0.9987827656241651	0.9983309886718563	0.9987927434575572
155.58333333333334	1.0006476836758744	1.0000049157206916	0.9970714111138188	0.9981175826272605	0.9987826952010636	0.9983412557016944	0.998789
155.66666666666666	1.000631830024142	0.9999603907476076	0.9970212681926188	0.9981138478291917	0.9987741034183634	0.9983300148367648	0.9987887882622988
155.76666666666668	1.0006145646071942	0.9999571606629843	0.9970313344234608	0.998103	0.9987831229616081	0.9983523598963514	0.9987534050332018
155.86666666666667	1.0006154977552677	0.9999235070739273	0.9970569811299206	0.998089	0.9987623895204888	0.9983365260110617	0.9987611609715088
155.96666666666667	1.0006266875919354	0.9999106519853823	0.997043	0.9980711331634615	0.9987570615573161	0.9983379351879421	0.9987811051658391
156.06666666666666	1.0006285493204663	0.9999112670059292	0.9970263286401535	0.9980429553336613	0.9987272638761016	0.9983378346316649	0.998794
156.16666666666666	1.0006147990560337	0.9999150098596564	0.9969990913656732	0.9980229456965249	0.9987050660653735	0.9983136558912623	0.9987819345151323
156.25	1.0006089262035602	0.9999165660709173	0.9970013451124881	0.9980130961753453	0.9986884900156209	0.998307	0.9988251136796023
156.35	1.000608893964687	0.9998909976931051	0.9969770589562007	0.9980171738846257	0.9986472968468154	0.9982954082532409	0.9988276418360125
156.45	1.0005887444831154	0.9998831282310784	0.9969690227293693	0.9980061139102973	0.9986147599132769	0.998276	0.998844
156.55	1.0005659814619614	0.9998806376989151	0.9969371007964749	0.9979822374202483	0.9985815914906571	0.9982632168114487	0.998855
156.65	1.0005761719997865	0.9998604941911735	0.9969531338070073	0.9979574274538108	0.9985895414499554	0.998245	0.9988409826317433
156.73333333333332	1.0005805969178976	0.999853	0.99693	0.9979160735554163	0.9985757205922124	0.9982232125380314	0.99884
156.83333333333334	1.000608674015374	0.9998619197566545	0.9968767957625002	0.997912	0.9986034063472421	0.998188	0.9988665257279852
156.93333333333334	1.0006233704535532	0.9998619371035921	0.9969172240382396	0.9979230910933508	0.9986354245197857	0.9982073394866017	0.9988914506066839
157.03333333333333	1.0006119888832257	0.9998592618026733	0.9969418523947844	0.9979492751962362	0.9986492287075025	0.9982123319906236	0.9989220889539027
157.11666666666667	1.000638710474179	0.9998531202043623	0.996942	0.997948	0.9986489043449417	0.9982271817695336	0.9989230802978165
157.21666666666667	1.0006161743201525	0.9998484630423694	0.9969140406519642	0.9979366570045037	0.99868	0.9982428356148587	0.9989474010034598
157.31666666666666	1.0005968590924506	0.9998323386131351	0.996894	0.9979156321701902	0.9986896199257085	0.9982499272814269	0.9989658615165568
157.41666666666666	1.0006016196506908	0.999843	0.9969138800437813	0.9979142385657869	0.9986788607291892	0.9982708190085599	0.9989723490852869
157.51666666666668	1.000626528402541	0.9998466703265712	0.996922	0.9979200560260446	0.9987088284154589	0.9982862476897019	0.9990096931552301
157.6	1.0006335877862904	0.9998367340193913	0.9969208706800573	0.9979033461980986	0.9987320303350902	0.9982985088298361	0.9990346965047175
157.7	1.0006299186095056	0.9998551630449614	0.9969330599794762	0.9979145810493357	0.9987665930693873	0.998305	0.9990559000028703
157.8	1.0006414841591686	0.9998473527985888	0.9969677340586306	0.9979162744081934	0.9987715963048289	0.998348	0.9990619330577954
157.88333333333333	1.0006421326146238	0.9998556349267502	0.996959	0.9978865184839647	0.9987696294425643	0.9983714650955577	0.9990729407594455
157.98333333333332	1.0006341782834751	0.9998576481528911	0.9969785845418466	0.9978830466055651	0.9987516408043582	0.9983772381992081	0.9991106748797383
158.08333333333334	1.0006472208594985	0.9998477985008254	0.9969689329212399	0.9978971673069695	0.9987673659706854	0.9983831004547157	0.9990659382447424
158.18333333333334	1.0006285173604306	0.9998539094237033	0.996969	0.9978796561690431	0.9988005528526662	0.9983860651286431	0.999098
158.26666666666668	1.000610641476255	0.9998523206007307	0.9969672122787026	0.997859	0.9988132626065943	0.9983961249781909	0.9990714406000898
158.36666666666667	1.000607834264431	0.999871	0.9969771333419934	0.9978639022790813	0.9988352733040365	0.9983757276070634	0.9990897034128711
158.46666666666667	1.0005633751721419	0.999879	0.9969847092952997	0.9978650097584588	0.9988410670419867	0.9984066399262227	0.9990979678879598
158.56666666666666	1.0005773323734928	0.9998955486913106	0.9969689192368882	0.9978911849548008	0.9988535089617238	0.9983790987462043	0.9991080149912351
158.65	1.0005597433196864	0.9999362168089291	0.9969708561214485	0.9978838131632929	0.9988637011399866	0.9983728150937349	0.9991169608097524
158.75	1.0005594521474261	0.999958	0.9969808598396853	0.9978982156201246	0.9988772809853006	0.9983858658071674	0.9991189356950864
158.85	1.000560719846837	0.9999793608570454	0.9969968358991672	0.9978917769517185	0.9988756052185779	0.9983887632973664	0.9990974794333093
158.95	1.000541750908184	1.0000287592320414	0.9969878116548472	0.9978903406182207	0.9988776199911923	0.998375	0.9990833692374411
159.05	1.0005299987368732	1.0000625065714817	0.9969957598298292	0.997887	0.998878	0.9983975220744281	0.9990761758588929
159.13333333333333	1.0005411348111037	1.0000779464332732	0.9970065178339055	0.9978995570682568	0.9988886760712038	0.9984340287548908	0.9990824922929397
159.23333333333332	1.0004839752094503	1.000081530976303	0.9970163287271909	0.9979042175146253	0.9989178300118722	0.9984499301163304	0.9990837387783803
159.33333333333334	1.0004918384405543	1.0000892895266802	0.9970359848709965	0.9979381378707181	0.9989335894311777	0.9984529896077727	0.9990799989690883
159.43333333333334	1.0005095756232187	1.000088901117081	0.9970398856978124	0.9979563583153355	0.9989345733461609	0.9984819847599158	0.9990722350425147
159.51666666666668	1.00049	1.000114595246927	0.9970284662346328	0.9979616615017457	0.9989671781100916	0.9985249696990346	0.9990905824751923
159.61666666666667	1.00049	1.0001045053503879	0.997029	0.9979680273187189	0.9989839701215874	0.998545	0.9990762464528788
159.71666666666667	1.0004540514539213	1.0001153451306288	0.9970241179405032	0.9979818358448531	0.9989867618123734	0.998552	0.9991229490560739
159.81666666666666	1.0004498049649606	1.0001213526349915	0.9970434254077667	0.997986	0.998978	0.9985608420086537	0.9990924097262089
159.91666666666666	1.00045	1.0001324996602623	0.9970452722097788	0.9979971566797164	0.9989913367942904	0.9985410648990557	0.9990494301012135
160	1.0004449486859477	1.0001261152578762	0.9970445830343758	0.9980105824848079	0.9989983194173395	0.9985431656333652	0.9990479263750036
160.1	1.000457212324059	1.0001255286051423	0.997066	0.9980218368040007	0.9989765300313862	0.9985284341753087	0.9990586127439763
160.2	1.000453737297522	1.0001334081331672	0.9970633836683893	0.9980306110692674	0.9990011510577614	0.9985304035394762	0.9990386281996096
160.3	1.0004373842884835	1.0001255856060116	0.9970843502534925	0.99804	0.9989771318868936	0.9985270871744472	0.9990382406386269
160.4	1.0004392052138609	1.0001493322768897	0.997113	0.9980191799393866	0.9989818021052371	0.9985406456952517	0.9990644904178229
160.5	1.0004253289416418	1.00017	0.9971081446695644	0.9980649177536457	0.9990111070073268	0.9985485311203939	0.9990637399480201
160.58333333333334	1.000410533582702	1.000169041514398	0.9971237476841139	0.9980749243758354	0.9990140937903709	0.9985491155603491	0.9990384874017625
160.68333333333334	1.0004133471945007	1.0001978902272504	0.9971434575591227	0.9981005158124174	0.9990180251595511	0.9985526656428761	0.9990676165238712
160.78333333333333	1.0004253068471258	1.0002016292084197	0.9971848238349487	0.9981178236431548	0.999012	0.9985790664905858	0.9990840667803317
160.88333333333333	1.0004278141099618	1.000217211758055	0.9971796545895028	0.9981253969754191	0.9990101592807255	0.9985955276737861	0.9990966640727714
160.98333333333332	1.0004517864340836	1.0002249026580285	0.9972139551480657	0.9981629378506351	0.9990157471538925	0.9986065530061502	0.9991020669277535
161.06666666666666	1.0004102726576218	1.0002643722322415	0.9972216768909391	0.9981388850333432	0.9990359715292896	0.9986147771827641	0.9991118462568938
161.16666666666666	1.0004496282885003	1.000296235426383	0.9972102987003489	0.9981297615162985	0.9990050348452455	0.9985894439641869	0.9991287144669054
161.26666666666668	1.0004880684442623	1.0002977597818765	0.9972421582304056	0.99812	0.9990079130996623	0.9985993139593896	0.9991443600819679
161.36666666666667	1.0005014368347287	1.000332313992625	0.9972482538771698	0.9981113387313814	0.9990052672579129	0.9985751320754613	0.9991198435709002
161.46666666666667	1.0005073080274582	1.0003298260333258	0.9972825493864268	0.9981014564103222	0.9989674531016215	0.9985861190823957	0.9991438397485592
161.56666666666666	1.0004984006047486	1.0003193293060129	0.9972642806675428	0.9981323752427493	0.9989192543222937	0.9985848894337432	0.9991474629848878
161.65	1.0004873946146366	1.0003338640634944	0.9972916255324917	0.9981401814653145	0.9989260437337121	0.9985574538908176	0.9991725518274074
161.75	1.0004769151219692	1.0003202725788898	0.9972836827178237	0.9981397646614036	0.9989166234160114	0.998572	0.9991797453359976
161.85	1.0005085650248375	1.0002787642488309	0.9972909314358445	0.9981344557108421	0.9988940067548955	0.9985657715507753	0.9991746527415837
162.03333333333333	1.00054	1.0002654311248433	0.9972626398442905	0.9980944523902521	0.9988702801950268	0.9985404356273037	0.9991699705397343
162.13333333333333	1.0005197911103205	1.000250833371985	0.9972521991781276	0.9980873678765997	0.9988858812764699	0.998524	0.9991534405678018
162.23333333333332	1.0005120566753734	1.0002770306425892	0.9972806981205357	0.9980533774209916	0.9988834704400975	0.9985087934983918	0.9991537363194481
162.33333333333334	1.000533507462858	1.000278946643655	0.9972941251219724	0.998053	0.9988767017155791	0.9984779468825797	0.9991846398771256
162.41666666666666	1.0005107090426775	1.0002698505356538	0.9972718813185422	0.9980662610983697	0.9988521928147589	0.99843	0.9991787677021788
162.51666666666668	1.0004917006950562	1.0002630202718852	0.9973128984787563	0.9980677711944085	0.9988694590547259	0.998448	0.9991991721135656
162.61666666666667	1.0005164348683628	1.0002897545681286	0.9973194068880022	0.998049	0.9988628001186723	0.9984456789909679	0.9992205868735098
162.71666666666667	1.0005346754448319	1.0002686392605513	0.9973070708842868	0.9980238692994805	0.9988207928025786	0.9984238217810187	0.9992346615866112
162.8	1.0005283667169518	1.0002796259725348	0.9972896756953632	0.9980141026333254	0.9988068650046995	0.9984286908102663	0.9992465005881781
162.9	1.0005111003572693	1.000277615120325	0.9972825226397402	0.9979976213260818	0.9987901523812371	0.9984031899247885	0.9992545751840218
163	1.0005030216780786	1.0002448251249398	0.9972630868908293	0.9980029826188546	0.9987922249238003	0.9983994507555214	0.9992829500837003
163.1	1.000480180555997	1.000230635834104	0.9972776995827718	0.9980059788060317	0.9987685824626622	0.9983942991379138	0.9992802924244808
163.2	1.0004679855516316	1.0002299742632892	0.9972585202325038	0.9979965716741562	0.9987488831109317	0.9983815197363561	0.9992694581239526
163.3	1.000474455248152	1.0002206748194744	0.997253	0.9979762239788512	0.9987458746550275	0.9983646251121037	0.9992485862874926
163.4	1.0005097271113996	1.0001963995974923	0.9972582287448424	0.9979357557887674	0.9987348747564742	0.9983446137367186	0.9992524029141876
163.48333333333332	1.0005139208868816	1.0001858849662302	0.9972704028048699	0.9979199354065332	0.9987327570971148	0.9983258108642908	0.9992386882675691
163.58333333333334	1.0005116493475688	1.0002055240069954	0.9972287554510028	0.9978938850319548	0.9987081469710741	0.9983266150769164	0.9992363975113026
163.68333333333334	1.0005129269921673	1.0001948320470635	0.9972117342217407	0.9978951948702259	0.9986948611974408	0.9983217388468018	0.9992521790940974
163.78333333333333	1.0005202664478072	1.0001798352881204	0.9972143521223186	0.9978970956083666	0.9986907674552655	0.9983345835496276	0.9992381572707534
163.88333333333333	1.0005523170527812	1.0001783750950757	0.9971789184335988	0.9979108022391838	0.9986943868959356	0.9983400529740519	0.999241
163.96666666666667	1.000560011760089	1.0001621627773445	0.99714	0.997894	0.9987050604600087	0.9983545680771082	0.9992362621194687
164.06666666666666	1.0005639530419916	1.0001548970895322	0.9971159506773075	0.9978653590660188	0.9987134622810944	0.9983432565376738	0.999248
164.16666666666666	1.000599925091605	1.0001392086015668	0.9971253285925922	0.9978553730274271	0.9987032114199565	0.9983539458234606	0.9992747131588434
164.26666666666668	1.0006103822905867	1.000154132365446	0.9971187015612412	0.9978315884476978	0.9987019019921262	0.9983557011902724	0.999297
164.35	1.0006218447103785	1.000135856756827	0.9971198978991969	0.9978106319092787	0.9987025780867652	0.9983442340828569	0.9992630733066266
164.45	1.0005887199985675	1.0001574043055237	0.9971097097532244	0.9978274844464508	0.9986873620409358	0.9983528041569816	0.9992607380204171
164.55	1.0005841577067414	1.0001615793605834	0.9971104890843541	0.9978534102037997	0.9986678926004559	0.9983573908171846	0.9992406580255505
164.65	1.0006083682904756	1.0001649865882056	0.9970976366976143	0.9978296530502742	0.9986786326620489	0.9983648437881955	0.9992447327289962
164.75	1.0006017967653236	1.0001648730241195	0.9970692174830182	0.9978337349060244	0.9986937547860649	0.9983285194870656	0.9992248810313651
164.85	1.0006024478763695	1.000138645237229	0.9970638149815825	0.9978429733713993	0.9986942467800733	0.9983143950402118	0.9992431370634083
164.93333333333334	1.0006282861912459	1.0001206175784123	0.9970517430419422	0.9978045881038209	0.9987123814864185	0.998336	0.9992541338229906
165.03333333333333	1.0006132938272982	1.0001162755922355	0.997052	0.9977920996054894	0.9987403184603881	0.9983477439209416	0.9992774346127337
165.13333333333333	1.0006105378550996	1.0001120347965267	0.9970496544586628	0.9977950356037721	0.9987598785544073	0.9983744817290445	0.9992739289897011
165.23333333333332	1.0006072943828082	1.000131999437185	0.9970259151824776	0.9977782860589655	0.9987730297445092	0.9983750063689016	0.9992933446208505
165.31666666666666	1.0005772001914575	1.0001290461874024	0.9970413941597245	0.9977871330641008	0.9988230386915055	0.9983852771819366	0.9992963418557197
165.41666666666666	1.0005970588194397	1.000133648576573	0.9970176504928383	0.9977851759488428	0.9988320570844637	0.9983864394640973	0.9993125374350872
165.51666666666668	1.0005930647842243	1.0001325510379653	0.9970023783359024	0.9977785809975643	0.9988440908350451	0.9984252202479796	0.9993050997456155
165.61666666666667	1.00058	1.0001036469554923	0.9969814462360964	0.9977820659103834	0.9988484139772325	0.9984310725977255	0.9992949320380888
165.71666666666667	1.0005795657785213	1.0001097426268581	0.9969688181227035	0.9978062513961222	0.9988417891115721	0.9984302889094001	0.9992913595179659
165.8	1.0005793496798145	1.000096393071024	0.9969456719570428	0.9977920921306871	0.998844	0.9984334759695109	0.9993091327057229
165.9	1.0005697455893976	1.000062692215541	0.9969356521578638	0.9978069240539682	0.9988434928138263	0.998448	0.9992978567469263
166	1.0005614821076383	1.0000532302171299	0.9969403820404983	0.9978184634011384	0.99884	0.9984190375721426	0.999313
166.1	1.0005403632955678	1.0000530941736405	0.9969386767288253	0.9978355719038099	0.9988488608361862	0.9983924614180328	0.9992863245505378
166.2	1.0005677867724645	1.0000161993332009	0.9969381074561482	0.9978468696586705	0.9988615528610938	0.9984296449800447	0.999292
166.28333333333333	1.0005560360882846	1.0000109256652965	0.9969393424322729	0.99785	0.9988510838106734	0.9984371901185045	0.9992655138893396
166.38333333333333	1.00055	1.0000044766230227	0.9969532280241328	0.9978729094160544	0.9988371532557583	0.998418	0.9992441447182481
166.48333333333332	1.0005567383858442	0.999993	0.9969512516232633	0.9979150874021239	0.99882	0.9983864518554381	0.9992458606908502
166.58333333333334	1.0005259960178756	0.9999954207657518	0.9969372465311582	0.9979425056097716	0.9988511524261816	0.998389	0.9992446950726779
166.66666666666666	1.0005632279196284	1.0000010593691888	0.9969399968479599	0.9979615067249902	0.9988641240072486	0.998394	0.9991913468259561
166.76666666666668	1.0005610336978432	0.9999946992498627	0.9969513460233345	0.9979580430465603	0.9988757797334871	0.9983681247337289	0.9991438003088138
166.86666666666667	1.0005714333236153	0.99998	0.9969908287433225	0.9979637946467425	0.9988637816235313	0.9983552743469695	0.9991720732373377
166.96666666666667	1.0005687158442065	0.9999933352209186	0.9969905455796979	0.9980180076969817	0.9988786110087384	0.9983736731849326	0.9991990190546576
167.05	1.0005636209736324	1.0000074063722144	0.9969915521113093	0.9980033671621128	0.9988800376197332	0.9983849553177786	0.9991685563192676
167.15	1.000571135445988	1.0000019855736344	0.9970325512879439	0.9980043725044506	0.9988898744142146	0.9984031329757955	0.9991652496969662
167.25	1.0005957795549307	0.9999932442555947	0.9970356373287191	0.9980336036863896	0.9989180377937996	0.9984147170150649	0.9991680567925075
167.35	1.000615208787148	0.9999940646145449	0.9970258624391821	0.998072	0.9989422306031672	0.9984197473510561	0.9991429191844051
167.45	1.0006209048171038	0.9999718572721665	0.9970730637004906	0.9980829524438436	0.9989493412914574	0.998429	0.9991305835913021
167.53333333333333	1.0006313026901859	1.0000059184346797	0.9970853444179629	0.9981051974187987	0.9989351168291883	0.998432	0.9991358286315707
167.63333333333333	1.0006515803438507	1.000012739693425	0.9971047889665702	0.9981332419665488	0.9989387670354599	0.9984254131910217	0.999128
167.73333333333332	1.0006791539545767	1.000032880018242	0.9970923781196978	0.9981635066050079	0.9989338738806195	0.9984345300010664	0.9991094428846423
167.83333333333334	1.0006875039156526	1.0000356615890456	0.9971006674521463	0.9981826086114657	0.9989466697417154	0.998417	0.9991110441791716
167.93333333333334	1.0006461414282024	1.0000357942374156	0.9971092769947587	0.9981714336702127	0.9989471847597144	0.9984122666366012	0.9990994984213072
168.03333333333333	1.0006735043045154	1.000016457163331	0.9971337308209398	0.9981789490262727	0.9989537495731111	0.9984278837099835	0.9990817254193238
168.11666666666667	1.0006616948255536	0.9999981310257888	0.9971628281427132	0.9982018101332042	0.9989288766887473	0.9984167459234621	0.9990617678864457
168.21666666666667	1.0006580140836705	1.0000003299623001	0.9971606089543742	0.9982467182072015	0.998936	0.9984063785749386	0.9990684114307304
168.31666666666666	1.000652810294037	0.999984	0.997161	0.9982715633721497	0.9989408367296944	0.9983987650830661	0.9990829390599836
168.41666666666666	1.0006391137256516	1.0000028150967541	0.9971505345092625	0.9982837533432328	0.998954	0.9983812293622861	0.9990698072781835
168.51666666666668	1.000639269821283	0.9999944905826509	0.9971401182297845	0.9982797220074783	0.9989711456311363	0.998368	0.9990748468713754
168.6	1.0006633460852308	0.9999935523626663	0.997134	0.9982697328079002	0.9989745448193115	0.9983808393640314	0.99902
168.7	1.000721773970525	1.0000106865746328	0.9971332614184154	0.9982792823143095	0.9989625263328505	0.9983610632961833	0.99901
168.8	1.0007012291113075	1.00004	0.9971550791409045	0.9982877740617929	0.9989686798183681	0.9983400650912477	0.9989940773568382
168.9	1.00073	1.0000324121151085	0.9971884050370274	0.998305	0.9989926577980206	0.9983747417827101	0.999022
168.98333333333332	1.0007210460066793	1.0000465941117433	0.9971940056139615	0.9983077440378509	0.9989440148985171	0.9983912979113593	0.9990254513491227
169.08333333333334	1.0007290045203834	1.0000460276838405	0.9971910059236387	0.9983164356340333	0.9989548218775764	0.9983953402115631	0.9990438838475535
169.18333333333334	1.0007215405440877	1.000041681917941	0.9971775740558416	0.998323	0.998959	0.998422	0.999044
169.28333333333333	1.000685305126251	1.0000494770984718	0.9971883890109688	0.9983022475106543	0.9989546650916878	0.9984587924835377	0.9990442997204401
169.38333333333333	1.0007065426166775	1.0000555315642303	0.997173	0.9982860514731109	0.9989185070924711	0.9984210157820458	0.9990454977189589
169.46666666666667	1.0007312344996997	1.0000479061794485	0.9971997874719621	0.9982845868580842	0.9988936351210334	0.998419	0.9990535056034862
169.56666666666666	1.0007171576905363	1.0000719717130304	0.997203	0.9983007503002825	0.9989092943923713	0.9984182134383354	0.9990722045756366
169.66666666666666	1.0007151448854408	1.000087056028916	0.9972238224801532	0.9983178281785766	0.9989104937213419	0.9984132224878001	0.9990923052656873
169.76666666666668	1.0006970134935906	1.0000870615990334	0.9972181147518205	0.9983186042750447	0.9989073291733733	0.9984202350179306	0.9990855093684345
169.85	1.0006993494177043	1.0000944255198467	0.9972283041052361	0.998315	0.9988991390232794	0.9984291593052881	0.999094
169.95	1.000707315088226	1.0000956080823198	0.9972331413222149	0.998308	0.9989116175513435	0.9984393955395381	0.9991132310322373
170.05	1.0007312662871224	1.0000830347356242	0.9972496259712273	0.9982897521325296	0.9988952038745856	0.9984479712610435	0.9991219600343308
170.15	1.0007464547930112	1.000108638748926	0.997252	0.9982746261631632	0.9989208762629069	0.998458	0.9991062444569129
170.25	1.0007413025749523	1.000138889009443	0.9972239164777433	0.99829	0.9989351101465709	0.9984572962565755	0.9991012293115329
170.35	1.000764915332071	1.0001662588295708	0.9972361115216624	0.9982926982831558	0.9989384357894382	0.998473	0.9991184887794232
170.43333333333334	1.0007681022004435	1.0001459120258023	0.9972369297287907	0.9983006166277576	0.9989478278977294	0.9984704938567402	0.999143
170.53333333333333	1.0007789552019657	1.000144412550167	0.9972242691973888	0.9982878017855006	0.9989533975123794	0.9984386733692839	0.9991398817295414
170.63333333333333	1.0007645855475198	1.0001541464764103	0.9972163737657024	0.9983015153147051	0.998972	0.9984309260765197	0.9991778470265608
170.73333333333332	1.0007337419484272	1.000158844432883	0.9972157411388689	0.9982796687541591	0.9989736605958334	0.9984406954971689	0.9991628188302151
170.83333333333334	1.0007335983606294	1.0001711202955172	0.997234	0.9982798458065699	0.9989632202843195	0.9984352522261493	0.9991770761588115
170.91666666666666	1.0007355626480794	1.0001896485487518	0.9972465670430306	0.9982615282267082	0.9989783095247455	0.9984661743048597	0.9991759870050727
171.01666666666668	1.0007033759839077	1.0002220061969203	0.9972474056120346	0.9982358630275855	0.998982	0.9984614687389608	0.9991968516520929
171.11666666666667	1.0006920225362872	1.0002351637163216	0.9972334265348328	0.9982427946796675	0.9989824729231647	0.9984721592309841	0.9991895242192808
171.21666666666667	1.000692463696319	1.0002270287453603	0.9972176823775414	0.9982745485516572	0.9989904631972691	0.9984758760300432	0.9992066764957765
171.3	1.0006968520469441	1.0002426904702373	0.9972154905030213	0.9982481659946256	0.9990244076799104	0.998487	0.9992316588156871
171.4	1.0007206407104015	1.0002470713941878	0.9972066300318477	0.9981948385969147	0.9990638708907139	0.998485	0.9992615036865039
171.5	1.0007139279210935	1.0002322079069375	0.9972099297351096	0.9981861161532267	0.9990421394025188	0.998487	0.9992810666733103
171.6	1.0007188658329698	1.0002115338720272	0.9972052758298969	0.9981299386988675	0.9990465514089101	0.9985413967420812	0.9993122210625662
171.7	1.0007064544377828	1.0001997886957084	0.99719	0.998076	0.999058	0.998534	0.9992968738185586
171.78333333333333	1.0007091973710303	1.0002230904733436	0.9971996536653497	0.9980770416787135	0.9990666444325336	0.9985384504175722	0.9992622746471398
171.88333333333333	1.0007145808246634	1.0002174206507237	0.9971825646546415	0.9980551180272946	0.999054	0.9985534124861534	0.9992868720254758
171.98333333333332	1.0007179194467755	1.000225869749789	0.9971840765376414	0.9980411228728208	0.9990576335255676	0.9985463746616048	0.999285
172.08333333333334	1.000708975031685	1.000207637389154	0.9971866897730991	0.9980511303317423	0.9990665277423489	0.9985375163882919	0.9992951520498188
172.16666666666666	1.0007239558172565	1.0001922300992878	0.9971818827056005	0.9980371361813466	0.9990304136183495	0.9985462918881808	0.9993112824412137
172.26666666666668	1.0006979530018043	1.000176618691139	0.9971859023557614	0.9980379268183508	0.999005	0.9985217893463311	0.9992993641700316
172.36666666666667	1.0006916997492175	1.0001699339798458	0.9972156047161306	0.9980422990943494	0.9989555814318982	0.9985049095989977	0.9992949186066539
172.46666666666667	1.0006955126067463	1.0001900327675008	0.9972416580563851	0.9980457770901872	0.9989545074841663	0.998484	0.9992954689239288
172.56666666666666	1.0006797848167424	1.0001357897960572	0.9972291700063538	0.9980480228406656	0.9989514012539019	0.9984812167892201	0.9993038556752323
172.65	1.000669678341646	1.0001438593711869	0.9972317345965035	0.9980467465274415	0.9989380835461218	0.9984715285885085	0.9993296766145411
172.75	1.000665980617259	1.0001570612525954	0.9972185339539968	0.9980482649722024	0.9989210685616117	0.998475	0.9993435450260072
172.85	1.0006832676374384	1.0001376565678939	0.9972218287177202	0.9980438779325392	0.9989186423880849	0.9984841774606349	0.9993254756035923
172.95	1.0006741426288912	1.0001242003973583	0.9972196430816544	0.9980567966410814	0.9989168976406837	0.9984860374958946	0.9993307305084416
173.05	1.0006741074024785	1.0001392266911864	0.9972109792224123	0.9980654326596903	0.9988985854798086	0.998472	0.9993292776656337
173.15	1.0006701708076937	1.0001274745787452	0.997201	0.998071	0.9989134227709541	0.998444	0.9993507284656655
173.23333333333332	1.0006601984399357	1.0001320608808861	0.9971978949700708	0.9980643424541724	0.9989293938795097	0.9984577087895252	0.9993713424111486
173.33333333333334	1.000660960475012	1.0001497741463552	0.9972281458021709	0.9980386774223957	0.9989443533383947	0.9984373651507596	0.9993558269305263
173.43333333333334	1.0007005350328013	1.000128011630909	0.9972439494717555	0.9980226674181824	0.9989436856609323	0.9984298693583462	0.9993400577574112
173.53333333333333	1.000674422634392	1.0000894327450114	0.997263	0.998017	0.9989291535974214	0.99843	0.999355
173.63333333333333	1.0006924270491653	1.0000701609473992	0.9972688686939463	0.9980385615443632	0.9989443302413703	0.9984406166348758	0.9993878455945211
173.71666666666667	1.0007036481421372	1.0000581999820752	0.9972365436764068	0.9980652766185403	0.998966	0.9984641047499416	0.999363
173.81666666666666	1.0007099521032317	1.0000365923424201	0.9972774623202673	0.9980529040726173	0.9989524175594946	0.9984807474900407	0.9993241165207442
173.91666666666666	1.0007095403405903	1.0000015078830087	0.9972961359898442	0.998113	0.9989586417785083	0.9984774702180461	0.9993238931650883
174.01666666666668	1.000693223845926	0.9999808835149794	0.9972808074124009	0.9981644116325218	0.9989554630619302	0.9984569722723652	0.9993212065437571
174.11666666666667	1.0006952234925686	1.0000028339290563	0.9972784715228886	0.9981641426511968	0.9989693398089948	0.9984503221249801	0.9992829175175801
174.2	1.0006961851085763	0.9999819027403872	0.9972694325148359	0.9981698563381399	0.998923	0.9984312677887544	0.9992817220455829
174.3	1.0006898781864981	1.0000036404688104	0.9972664287082312	0.9982058706430016	0.9989198030455158	0.9984107162751985	0.999273
174.53333333333333	1.0006971228508226	0.9999932473589457	0.9972472084695603	0.9982106919091868	0.9989316694933028	0.9983998507326438	0.9992569805068964
174.63333333333333	1.0006953372182474	0.9999456948678458	0.9972275710228231	0.9982404339436705	0.9989202592528301	0.9984145343615873	0.9992460515361179
174.73333333333332	1.0006572607190982	0.9999527447136042	0.9972510173660742	0.9982428298595836	0.9989375670126659	0.9983868835419641	0.9992434918353424
174.83333333333334	1.00065	0.9999632996751695	0.9972671038333913	0.9982547790936834	0.99897	0.9983925128658557	0.9992126954876368
174.91666666666666	1.0006472107682534	0.9999791897085539	0.9972435075477015	0.9982617908674666	0.9989830472630865	0.9983718089643974	0.9991994506254174
175.01666666666668	1.0006370014686785	0.9999898492026574	0.9972565279153435	0.9982973166140324	0.9989703843239969	0.9983483035599391	0.9991666766986598
175.11666666666667	1.0006501959976113	0.9999962010331184	0.9972586646133879	0.9983065422495226	0.9990066880809576	0.9983512638292747	0.999168
175.21666666666667	1.000635120712839	0.9999846854119521	0.9972675892436796	0.9982826991915508	0.9989697989011549	0.9983331662032351	0.9991365475012757
175.3	1.0006074353814052	0.9999954168401453	0.9972583249194883	0.9982823973731584	0.9989506978810379	0.9983372391893692	0.9990870518656045
175.4	1.0006148500168224	0.9999970876499428	0.9972591380407214	0.9983236466429123	0.9989509237571561	0.998332	0.9990652649081583
175.5	1.0006307144502535	1.0000194351736122	0.9972776083110751	0.9983085409596392	0.9989530122211462	0.998317	0.9990553996029742
175.6	1.0006492437956733	1.0000238126759193	0.9972890570455948	0.9983320545498876	0.9989561598434694	0.9983236677837634	0.9990641835197578
175.7	1.0006352063290882	1.0000272612152465	0.9973051451411299	0.9983449333928167	0.9989799131338075	0.9983205063287679	0.9990491685690731
175.78333333333333	1.0006167249967517	1.0000254022283122	0.9973248744998745	0.9983593121608467	0.9989795130531752	0.9983329734977849	0.999045
175.88333333333333	1.0005332665210989	1.000024066965046	0.9973247945525275	0.9983523036038318	0.9989468419560511	0.9983052517295123	0.9990047864273507
175.98333333333332	1.0005427966798661	1.000056614620533	0.9973608341762773	0.9983649341977862	0.998995	0.998324	0.9989935512087147
176.08333333333334	1.0005081745998687	1.0000778738758613	0.9973748584411095	0.9983911722233756	0.9989920767024475	0.9983224967106961	0.9989568755709316
176.18333333333334	1.0005139108354706	1.0000742163377672	0.997397	0.99839	0.9989678802961518	0.9982968023887152	0.9989520116453005
176.26666666666668	1.0005576833512975	1.0000735366110223	0.9974006100487338	0.9984291301814131	0.998975	0.9982854717505335	0.9989417230362839
176.36666666666667	1.0005661952104699	1.0000754534078191	0.9974210027875133	0.9984531120438639	0.9989918326043291	0.9982845519585009	0.9989309297359997
176.46666666666667	1.000563397425993	1.000063591073362	0.9974233785409318	0.998467	0.9990201344382511	0.9982917124719423	0.9989382029043298
176.56666666666666	1.0005560523006667	1.0000807921134767	0.997425	0.9985089556794952	0.99904	0.9982901156155977	0.9989240563897135
176.66666666666666	1.0005404349301315	1.0000821868045917	0.9974415025313346	0.9985203747976288	0.9990558170404519	0.9982894256847612	0.9988874010384126
176.8	1.0005382768243818	1.0000810055815994	0.9974163270019741	0.9985311034262359	0.999077	0.9982852231012874	0.9988690746353115
176.9	1.0005313477770321	1.0000735051133338	0.9974247335661389	0.9985535155987627	0.9990665728774039	0.9982758583182206	0.9988441148868992
177	1.0005426104167232	1.0000806654198275	0.9974045839441318	0.998548	0.9990361679726777	0.9982699439203903	0.9988141079099979
177.08333333333334	1.0005428448655624	1.000093630359047	0.9973614090288033	0.9985760207414692	0.9990536657123863	0.9982710182203774	0.9987949819371195
177.18333333333334	1.0005503469363088	1.0000955724203056	0.997371	0.9985987157664713	0.9990404409587178	0.9982830529352629	0.9988053481252112
177.28333333333333	1.0005244684954548	1.0000834039415798	0.9973903939120423	0.9986180627307593	0.9990196499667519	0.9983081606241309	0.9987862890680002
177.36666666666667	1.0005116956079614	1.0000500092171034	0.9973663054287725	0.9986302918608825	0.9990271828284798	0.998303	0.9987533335660798
177.46666666666667	1.0004975991474259	1.0000870927784293	0.9973932319696854	0.9986371123578176	0.9990416769873085	0.9983034140279079	0.9987291731459395
177.56666666666666	1.0004898874974484	1.0001078809211759	0.9974145896381841	0.998663	0.9990734449086133	0.9983434403060066	0.9987179777200185
177.66666666666666	1.0004841102462456	1.0001133180189807	0.9974118549449601	0.9986594108835963	0.9990594487873625	0.9983657591025309	0.9986976288363753
177.76666666666668	1.0005018122556093	1.0001185128697223	0.9974058892812396	0.9986453727397115	0.999065	0.9983675830237949	0.9986862009147351
177.85	1.0004890217349927	1.000139464336272	0.9974055186146038	0.9986515687001656	0.9990959244300057	0.9983732138097916	0.9986739309554614
177.95	1.0005074638044182	1.0001419528393207	0.9974118138004333	0.9986733126030392	0.9990822177792886	0.9983945529959093	0.998677
178.05	1.000531870729263	1.0001308897238916	0.997439	0.9986839660373646	0.9990971592352756	0.9984048017677101	0.9986336838936204
178.15	1.000553006537115	1.0001176722063674	0.997452	0.9986779907695235	0.9991076051886711	0.9984234130678188	0.9986095976343198
178.25	1.0005600061966262	1.000134854546802	0.9974691590811695	0.9986431886842442	0.9990983114755301	0.9984253327021368	0.9985913485502106
178.33333333333334	1.0005558341173213	1.000118302650835	0.9974710299039747	0.998641	0.9990542002304819	0.998418	0.9985819126979669
178.43333333333334	1.000577604651224	1.000095167751268	0.9974626121435226	0.9986610079997233	0.9990298986368676	0.9984317796351919	0.998567
178.53333333333333	1.0005693171230896	1.0000760846082313	0.9974735852004741	0.9986652457850597	0.9990359070584648	0.99844	0.9985423676933156
178.63333333333333	1.0005615722118364	1.0000912798490282	0.9974729378830872	0.9986732830199279	0.9990301535805455	0.9983966959485028	0.998522
178.73333333333332	1.0005878068470933	1.000112227946983	0.9974750149041873	0.9986807793542889	0.9990085332136872	0.998409	0.9985119275665786
178.83333333333334	1.0005643146803556	1.000104963664962	0.9974554363843161	0.9986783019221219	0.9989844197193187	0.9984391572529617	0.9985184073142385
178.91666666666666	1.0005698929481346	1.0001298544114539	0.997457	0.9986837449728707	0.9989863320616506	0.998461	0.9985167021350857
179.01666666666668	1.0005522663575517	1.0001271609148181	0.9974522481499755	0.9987009378924654	0.9989597486098304	0.998468	0.998539
179.11666666666667	1.0005449861481437	1.000134909969471	0.997468	0.9987137860738291	0.9989250917893929	0.9984756181147064	0.998524
179.21666666666667	1.0005469175195454	1.0001407301587393	0.9974528819659568	0.998698	0.9989315403325509	0.9984870456173502	0.9985190832702312
179.31666666666666	1.000550563433354	1.0001518191619525	0.9974400087599764	0.9987241532343769	0.9989253072764149	0.9984951858508563	0.9985232731719157
179.4	1.0005167838130025	1.0001467979795176	0.9973808247085518	0.9987261202788498	0.9989635391875833	0.9985031254835444	0.9985411487395296
179.53333333333333	1.0005465440770802	1.000130311134566	0.9973565454127349	0.9987324997810334	0.9989293437051043	0.9985184030926789	0.9985387309512435
179.63333333333333	1.0005541466884968	1.0001460280301306	0.9973656163448426	0.9987015692157697	0.9989055948698444	0.9985039725358488	0.9985099200036599
179.73333333333332	1.0005511372932618	1.0001513665103312	0.9973688878378506	0.9986889464313103	0.9989187779940932	0.998467	0.9984688920237155
179.83333333333334	1.0005688340843895	1.000131171120924	0.9973787759708838	0.9986789426726017	0.9989462277943031	0.9984603313125865	0.998466
179.91666666666666	1.000583048652329	1.0001470848670941	0.9973859159641717	0.9987061463608564	0.998978	0.9984713736419222	0.9984909936445653
180.01666666666668	1.0005915558509397	1.0001289977539043	0.99737	0.9986675856585487	0.9989882910910111	0.9984687144748521	0.9985067761376509
180.11666666666667	1.0005915049299847	1.000140521597625	0.9973568634458427	0.9986733976707537	0.9989900996154133	0.998425	0.9984884876137967
180.21666666666667	1.0006035926219234	1.0001328791974602	0.9973905467084366	0.998683	0.998992	0.9984416657501027	0.998475
180.3	1.0006123743555173	1.0001235226864649	0.9973751736934402	0.9986989350172851	0.9989851069699115	0.998424	0.9984536346941533
180.4	1.0006223272843502	1.0001167897140821	0.9973653318457133	0.9987177096571452	0.9989815850114658	0.9984420607377915	0.9984534818395963
180.5	1.000597326728724	1.0001112848863007	0.9973820357553561	0.9987280524595059	0.9989590790882573	0.9984370672285723	0.9984511252823041
180.6	1.0006063100482205	1.0000973552027277	0.9973825359476711	0.9987508150924226	0.9989784969119092	0.9984102925023159	0.998442
180.7	1.0005794772411218	1.0001040641970806	0.997357	0.9987446674020859	0.9989592140369594	0.9983893853134218	0.9984272472195298
180.78333333333333	1.0005696544362412	1.0001060425702004	0.9973822205489835	0.9987617294382611	0.9989493407619602	0.99837	0.9984217599490026
180.88333333333333	1.0005755101468756	1.0001277711875027	0.997339	0.9987838193203622	0.9989707162273254	0.9983333045183758	0.9984304831735358
180.98333333333332	1.0005775942014739	1.0001423584101867	0.9973143216695963	0.9987498995220906	0.9989729633395729	0.9983176368196052	0.9984173258850139
181.08333333333334	1.0005998707051038	1.0001424868411821	0.9972903044254496	0.9987525133415116	0.9989841285872596	0.9983335631099367	0.9984237456277856
181.18333333333334	1.000601827742791	1.0001197761988996	0.9972931262557931	0.9987513379939028	0.9989671329567782	0.9983124067417835	0.9984580393873285
181.26666666666668	1.0005758325223284	1.0001362389995105	0.9972956350840405	0.9987493920908487	0.9990051676029253	0.998308	0.9984507594568377
181.36666666666667	1.0005722687193894	1.0001507374583933	0.997281	0.9987259320142357	0.9989854482033422	0.9983074119532225	0.9984294591706149
181.46666666666667	1.0005794441391815	1.0001234318139764	0.997276	0.9987423620205338	0.9989690873302169	0.9983242172976832	0.9984289039303382
181.56666666666666	1.0005654796216779	1.0001728018609466	0.9972961570835036	0.9987031517541726	0.998999	0.998311	0.9984378658925854
181.66666666666666	1.0005635498569088	1.0001623954358483	0.9972818408370556	0.9987162729889546	0.9990180366076417	0.9983128433263615	0.9984411311988275
181.75	1.0005715298012312	1.0001655962640923	0.997275	0.9987094374308504	0.9990045743654382	0.998294	0.9984548259490885
181.85	1.0006056879893386	1.0001580279597526	0.9973073975341454	0.9987045260579662	0.9989960118693997	0.9982885782669304	0.9984288991931101
181.95	1.000596501238304	1.0001581114584666	0.9972980160880054	0.9987075511216814	0.9989808231748294	0.998271	0.9984182554591897
182.05	1.0005764582459258	1.000124290129299	0.9972999879518173	0.9987166606746049	0.998976	0.9982535862359537	0.9984089178997825
182.13333333333333	1.000579017067059	1.000151356205614	0.9973033636325007	0.9987411199017416	0.9989952636901341	0.9982568934262737	0.9983975027407921
182.23333333333332	1.0006412020159174	1.0001560130625766	0.9973361082546971	0.9987702144361102	0.9989866547809446	0.9982730913026242	0.9984389785838453
182.33333333333334	1.0006361736413383	1.000139913977377	0.9973396375184425	0.9987144520378223	0.9989650395629881	0.9983037859874415	0.9984213754347078
182.43333333333334	1.0006308210589492	1.0001401417288727	0.9973262952758293	0.9987398823198945	0.9989557511630757	0.9982950271007217	0.9984129777784915
182.53333333333333	1.000611063038027	1.0001683796783396	0.9973246567211058	0.998746	0.9989550029472929	0.9982846162728485	0.9983971993538484
182.61666666666667	1.0005951322812134	1.0001511901895874	0.99736	0.998752	0.9989399586958534	0.9982677033357297	0.9983902521068055
182.71666666666667	1.000605310337762	1.000143397621707	0.9973461754368578	0.9987564552399534	0.9989410039594547	0.9982490090794339	0.998395
182.81666666666666	1.0006488384197278	1.0001636829154634	0.997333	0.9987597919397113	0.9989415584341098	0.9982516063263533	0.9983822886593346
182.91666666666666	1.00067	1.0001565774348407	0.9973356806735999	0.9987639453081243	0.9989307229352465	0.9982112129319444	0.9983999104601466
183.01666666666668	1.0006989571338218	1.000137185243117	0.9973237337774644	0.9987876674676743	0.9989006224365213	0.9981955723917755	0.9984213463239773
183.11666666666667	1.0006928743568904	1.0001414385318033	0.9973095478982466	0.998793	0.9988893585928411	0.9982170867929112	0.9984095713214319
183.2	1.0007087526790621	1.0001572004922714	0.9973072614407097	0.9987836542425107	0.9988862261068288	0.998217	0.9984234807888741
183.3	1.0007048805620233	1.0001553357893351	0.99731	0.9988015899752494	0.9988701613138203	0.9982238766992663	0.9984309999586674
183.4	1.0006796365816606	1.000177151870745	0.9972996201025477	0.9988072886010229	0.9988648514265798	0.9982246743872479	0.9984408131914985
183.5	1.0006764872633431	1.0001664162517017	0.9972956426579996	0.9987452874574039	0.9988483897299214	0.9982170752971099	0.9984289744314374
183.6	1.000678978844915	1.0001434065869437	0.9972547768306131	0.9987500028491487	0.9988219649080999	0.9982080230755576	0.9984263830562551
183.68333333333334	1.0006911257299744	1.0001471275978528	0.9972746611445131	0.9987569843704355	0.9988039763064109	0.998233	0.9984296789036848
183.78333333333333	1.0006980835108172	1.0001621953227455	0.9972727025259829	0.9987562622896416	0.9988032521553543	0.9982454393498696	0.9984300092835392
183.88333333333333	1.0006981398358996	1.0001716740315092	0.997285	0.9987467006413271	0.998811	0.9982236461252942	0.998445
183.98333333333332	1.0007045830561787	1.0001570489452882	0.9973197071753602	0.998756	0.9988056110097282	0.9982282543881003	0.998456
184.08333333333334	1.0006721566850978	1.0001450528351754	0.9973242480932011	0.9987558931980274	0.9987890611609476	0.9982332634321857	0.9984558720590733
184.16666666666666	1.000696311342088	1.0001498524330308	0.9973235736449407	0.9987372266452983	0.9988169819761298	0.9982218534199737	0.9984814458822766
184.26666666666668	1.0007140712698885	1.0001633044392402	0.9973276434954499	0.998721	0.9988209033944183	0.9982439507258543	0.9985188815757826
184.36666666666667	1.0007369727004385	1.0001625480172815	0.9973422648590269	0.9987241460570789	0.998823	0.9982694546451999	0.9985495349706667
184.46666666666667	1.0007487564998365	1.0001524058942597	0.997359	0.9986782819893153	0.9988220245586763	0.998275	0.9985634510888054
184.55	1.0007674458977172	1.0001434281777801	0.9973561961873556	0.9986515420177239	0.99882	0.9982760365122779	0.9985315009752863
184.65	1.000756348701337	1.0001359010127369	0.9973704578976385	0.9986548073535721	0.9988119639330306	0.9982800174406203	0.9985054436947438
184.75	1.0007887543189755	1.0001103224628292	0.9973887662243042	0.998635	0.9987707594074277	0.9983108413206984	0.9985063496199345
184.85	1.0007788545019602	1.0001034934324438	0.9973732260150734	0.9985982767612818	0.9987698100740764	0.9983116015605132	0.9984668056927704
184.95	1.0007898784704223	1.0000947620875669	0.9973573907507363	0.9985660361160238	0.9987386443734495	0.9983189221196325	0.9984982253667944
185.03333333333333	1.0007712120965142	1.000073035525903	0.9973690254863261	0.9985570040072604	0.9987016647957272	0.9983122298087919	0.9985221287876713
185.13333333333333	1.0007546634368187	1.0000753662885287	0.9973560252244359	0.9985531399434535	0.9987069279411633	0.9983181713835005	0.9985241716847378
185.23333333333332	1.0007637834130214	1.0000741975983007	0.9973600416547495	0.998552	0.9987526891901659	0.9983208426860426	0.9985384959290021
185.33333333333334	1.0007348202112638	1.000097420625084	0.9973678905998896	0.9985198056713751	0.9987835941226483	0.9983413910560726	0.9985319587958628
185.43333333333334	1.0007499639704465	1.0000985990364932	0.99735	0.9984746664363223	0.998779	0.9983550058679231	0.9985509567335434
185.51666666666668	1.0007361428415715	1.0001023543168874	0.9973366295589662	0.9984646784825448	0.9987742498334141	0.9983697922280252	0.9985680235541617
185.61666666666667	1.0007431234339401	1.000105114071397	0.9973201971227061	0.998471	0.9988065604708889	0.9984006075547883	0.9985746274915046
185.71666666666667	1.0007466877148858	1.0001028041834499	0.9972954814643898	0.99849	0.998834	0.9983955131785945	0.9985940599723239
185.81666666666666	1.0007215157408693	1.0000917886262146	0.9972927007602785	0.9984829111248499	0.9988434939641129	0.9983914703849305	0.9985981928972305
185.9	1.0007098124722642	1.0001076242448557	0.9972876874396014	0.9985023334135776	0.9988607432966929	0.9983747412526972	0.9985824845464075
186	1.0007060560194856	1.0000919212480603	0.9972883517709547	0.9984845067348601	0.9988740167640858	0.9983778465263047	0.9985852069477434
186.1	1.0007062727688116	1.0000759664421668	0.9972935282976465	0.9985346072863776	0.9988755108950775	0.9983641320354403	0.9985916286411385
186.2	1.0007466709448296	1.0000451928160603	0.9972923087255647	0.998533	0.9988977807539149	0.9983752653259884	0.9986112757090975
186.36666666666667	1.0007790883400136	1.0000429289081068	0.9972877562638391	0.9985220459738011	0.998907	0.9983626903998267	0.9985976543394276
186.46666666666667	1.0007753496796936	1.0000495215002658	0.997292	0.9985275813067508	0.9989602187483935	0.9983642809691193	0.9986225947859578
186.56666666666666	1.0007669684490361	1.0000625644874415	0.997273	0.9985059134906731	0.9989934405041424	0.9983616772889373	0.9986305439102803
186.66666666666666	1.0007755434050472	1.000049024605997	0.9972641857369285	0.9985312504120902	0.9990177402901637	0.9984134640641129	0.9986524243118714
186.76666666666668	1.0007708548797094	1.0000538818413063	0.9972677111953995	0.9985287168631227	0.9990222353910673	0.9983931938047461	0.9986913403984171
186.85	1.000750877374202	1.000041839804248	0.9972267662805112	0.9984885302053376	0.9990234886191812	0.9983664550645511	0.998694
187.03333333333333	1.0007472377806992	1.0000491973061643	0.9972171521638085	0.9985342516382513	0.9990381438181332	0.998371	0.9986901047250027
187.13333333333333	1.0007480147401964	1.0000467580986554	0.9972301812762631	0.9985565005737359	0.9990629209183146	0.9983941302099477	0.9986868025241141
187.23333333333332	1.0007691473613396	1.0000702630927445	0.997193	0.9985342059155168	0.9990651282452527	0.9984095480715119	0.9986868585534459
187.33333333333334	1.0007701791247803	1.0000561671676877	0.9972004384116776	0.9985153397744053	0.999072	0.9983954830957825	0.9986975134895176
187.43333333333334	1.000756298404446	1.0000267123464763	0.9971931717832556	0.998507	0.9990842134534937	0.998389	0.9986867978240409
187.53333333333333	1.0007676279650268	1.000027409632354	0.9971804183702332	0.9985291734582704	0.9991114322834591	0.998408	0.9987253295634881
187.61666666666667	1.0007827080696967	1.0000107238413716	0.9971847166835501	0.9985115257471494	0.9991181520568925	0.9984357531981803	0.9987458254498184
187.71666666666667	1.000798593150347	1.000001881929662	0.9971807921835383	0.998512	0.999142	0.9984744118231826	0.998761
187.81666666666666	1.0008053065902747	1.0000192207903988	0.9971555312001598	0.9985185630877321	0.9991562130135633	0.9985073765906304	0.9987606219864262
187.91666666666666	1.0008206668597805	1.0000278762490558	0.9971479276769102	0.9985021923964086	0.9991472093004529	0.9985181392192636	0.9987943144524052
188	1.0008242580285835	1.0000129049932935	0.9971321043406441	0.9985252454867619	0.9991574116304518	0.9985105336410344	0.9988065851361958
188.1	1.000838848535244	1.0000090488407236	0.9971111210159935	0.9985258973750696	0.9991677875441749	0.9984844560830352	0.9988154035325684
188.2	1.0008369525495908	1.0000149046787439	0.9970972827156418	0.9985339490946916	0.9991835755745773	0.9985068954301236	0.9988024187534551
188.3	1.0008570917938595	1.0000068295334967	0.9970908882267917	0.9985537139971264	0.99914	0.9985236825165471	0.9988165936171298
188.4	1.0008657151612925	0.9999934831075384	0.9970933782116139	0.9985289356219562	0.999162	0.9985327557375837	0.9988390752008203
188.48333333333332	1.0008556239823994	1.000004119936569	0.9971034645482078	0.998538	0.9991835308777267	0.9985543793945219	0.9988821614598894
188.58333333333334	1.0008717766802189	0.9999988917049089	0.9970799307751234	0.9985490148565692	0.9991713378398399	0.998582	0.9988615813066325
188.68333333333334	1.0008858157667142	0.9999849785062311	0.9970886199906639	0.9985594018197653	0.999166	0.998574	0.9988538186433198
188.78333333333333	1.0009000335080847	0.999981	0.9970891310682585	0.9985684639207087	0.9991386067452276	0.9985917253964083	0.9988631076972274
188.88333333333333	1.0008908090742157	0.9999704429662805	0.997082	0.9985673696245029	0.999166	0.9986136997392511	0.9989014781665714
188.96666666666667	1.0009284393677096	0.9999359476661555	0.9970721191509415	0.9985539520007871	0.9991679350912537	0.9986317131663144	0.998916
189.06666666666666	1.0009344997845662	0.9999447236780701	0.9970525091826746	0.9985738172738283	0.9991819053767024	0.998667	0.9988916877467446
189.16666666666666	1.0009496343952384	0.9999295847750328	0.9970352291215899	0.9985780403884701	0.9991801213369721	0.9986724858490585	0.9989156019053382
189.26666666666668	1.000914698942241	0.9999204602196459	0.9969922244373974	0.9985685877941767	0.9991909055111434	0.9986635393194273	0.9988707389442623
189.35	1.0009328513265372	0.9999463788252277	0.9969812867987669	0.9986210427225309	0.999205	0.9986194836807553	0.9988814180866401
189.45	1.0009247446175848	0.999954	0.9970080159044921	0.998603	0.9991915462390341	0.9986186595103954	0.998878
189.55	1.0009362867449363	0.9999339062843969	0.9969897498749123	0.9986169118157134	0.9991907073879716	0.9986013588047319	0.9989007229781183
189.65	1.000927400739567	0.9999767628348764	0.9969725200507645	0.9986142142115666	0.999197	0.9986134282811658	0.9989145057665104
189.73333333333332	1.0009365405530333	1.00003	0.9969665117789498	0.9986097358008104	0.9991641237353076	0.998633	0.9989170762607348
189.83333333333334	1.0009084008898363	1.0000247535085545	0.9969628914813379	0.9986291871892043	0.9991360939532941	0.9986431636057318	0.9989166232702733
189.93333333333334	1.0008937312465684	1.0000281889448432	0.9969402792798006	0.9986284036551221	0.9991381681756405	0.9986568930648971	0.9989074441757874
190.03333333333333	1.0008925238423483	1.000051082459389	0.9969256212721648	0.9986021836285592	0.9991265360759237	0.9986664499320195	0.998899
190.13333333333333	1.0009114114004192	1.0000404295698528	0.9969286665708936	0.9986051012001522	0.9991178114442513	0.9986543056871867	0.9989129130175689
190.21666666666667	1.0008981172204392	1.0000485631217608	0.9969175445960003	0.9985994192160406	0.9991047656423114	0.9986589514529879	0.9989196892599698
190.31666666666666	1.0008774351070082	1.0000471179149846	0.9968873648383725	0.9985878324168904	0.9991111849718418	0.9986431744984147	0.9988884278836703
190.41666666666666	1.0008613687955592	1.000051436294473	0.9968749820736915	0.9985724924301701	0.9991086920269167	0.9986185383384364	0.9989005595530407
190.51666666666668	1.0008847484714678	1.0000518578595337	0.9968690910518875	0.9985906332551256	0.9991117068367844	0.9986229178731779	0.998919
190.61666666666667	1.000892793942495	1.0000550331845968	0.9968706335234377	0.9986162226277696	0.9991122235893425	0.9986268742929842	0.9989269391322841
190.7	1.0008983307565007	1.0000297738422093	0.9968841716461986	0.998613	0.9990965328220622	0.9986369481787408	0.9989381628143764
190.8	1.0009217770213503	1.0000253550812461	0.9968950508885055	0.9985997905761275	0.9990979626100391	0.998634	0.9989610328879183
190.9	1.0009107901249368	1.0000181958092025	0.9969099020321011	0.9985976718229145	0.999075	0.99866	0.9989604978040822
191	1.0008984113005717	1.0000247530841644	0.9969024377672511	0.9985962582671108	0.9990674334926193	0.9986675415031229	0.9989552642260477
191.08333333333334	1.0009272776927642	1.0000209119443877	0.9969179644201925	0.9985778645818597	0.9990774704004508	0.9986837867882312	0.9989530085995783
191.18333333333334	1.0009389683473129	1.0000278765142996	0.9969354049248091	0.9985435377601404	0.9990644463809222	0.9987081049403532	0.9989472423156102
191.28333333333333	1.0009454738013641	1.000035251084647	0.9969707846262011	0.9985524823095885	0.9990556932842213	0.9987149468245441	0.9989311540019467
191.38333333333333	1.0009405951224422	1.0000096042742752	0.9969816093140486	0.9985269337694473	0.9990576918980474	0.9986949037763078	0.9989033808602662
191.48333333333332	1.0009431790787426	1.0000226188405894	0.996957	0.9985330471537878	0.9990482565718457	0.9986895243627278	0.9988848718416701
191.56666666666666	1.0009338005940476	1.0000339520669312	0.9969817180021927	0.998511	0.9990278528795493	0.9986906869738622	0.9988995861548616
191.66666666666666	1.0009377675555138	1.0000264650199964	0.9969995303625933	0.9985355187102395	0.9990290150706959	0.9987043713270856	0.9989095632586263
191.76666666666668	1.0009350036696547	1.000027814487062	0.997017	0.9985601958222902	0.9990268261118264	0.9986956756398582	0.9989005853198456
191.86666666666667	1.000915739814358	1.000027182769425	0.9970344498270491	0.9985806317277016	0.9990257069925224	0.9987006670473011	0.9989368856948616
191.96666666666667	1.0009056603333426	1.0000355279990607	0.9970340706900193	0.9985679349389791	0.99903	0.9987117920952322	0.998939
192.05	1.0008901430653048	1.0000431902925022	0.9970222274693109	0.9985576486438938	0.9990539470396217	0.9987111084148944	0.9988927776064234
192.15	1.000894012725922	1.0000385355840133	0.9970395765192848	0.9985443025886229	0.9990568425848544	0.9987111701888343	0.9989134265702392
192.25	1.0009105422919193	1.000037500589868	0.9970518810380152	0.9985614152563581	0.9990408467907832	0.9987296093260694	0.9989021194572014
192.35	1.000899853512136	1.0000306425285606	0.9970535959543462	0.9985752763850203	0.9990082933880619	0.9987034000872306	0.9989039610313665
192.43333333333334	1.0008770330239956	1.000023578677935	0.9970459281805057	0.998603	0.9989975910303067	0.9986939759244211	0.9988904772270819
192.53333333333333	1.0009127536953775	1.0000250108877702	0.9970491474973503	0.998591	0.9990191670837435	0.9987076156834394	0.9988825231054483
192.63333333333333	1.0009031608912216	1.000030449709659	0.9970502594240799	0.9986140540983226	0.9990141035586776	0.9986951213923733	0.9988915654519527
192.73333333333332	1.000927866915265	1.000049367937431	0.9970698611597826	0.9986039292738458	0.999005	0.9987092055947847	0.9988994771243079
192.83333333333334	1.000935527312339	1.0000309455827399	0.9970683777980445	0.9986318234330329	0.9990038758310813	0.9986979025721124	0.9988993162257521
192.91666666666666	1.0009476408033426	1.000022850981868	0.9970458284932989	0.9986166717667089	0.9989920131993242	0.9987054944796591	0.9988899798181416
193.01666666666668	1.0009494007563542	1.000034982180593	0.9970515362765151	0.998659	0.9989941500483853	0.998725	0.9989086535250762
193.11666666666667	1.0009475494510172	1.000041966033721	0.997043	0.9986582291210452	0.9989952678895933	0.9987113610301003	0.998909
193.36666666666667	1.000906397963539	1.0000693795792712	0.9970280808225593	0.9986588076744747	0.9989891488761563	0.9987035667672102	0.9988904463886566
193.46666666666667	1.0009040565025185	1.000061045450084	0.9970349224311261	0.9986771032761856	0.9989694886341697	0.9987031889592561	0.9989035770372375
193.56666666666666	1.0008827271552039	1.0000717153417407	0.9970323858682841	0.9986586425966232	0.9989627736992435	0.9986815640595289	0.9988836521819439
193.66666666666666	1.0008757862108069	1.000048826270027	0.997043	0.9986553987182927	0.9989725261393748	0.9986674862721033	0.9989120696980972
193.75	1.0008610951634769	1.0000596931183863	0.9970164719189267	0.99864	0.9989570740656916	0.9986478586444741	0.9989208476515467
193.85	1.0008654426976697	1.0000787159052213	0.9970058852070723	0.9986518932776579	0.9989464749415939	0.9986612471041812	0.9988968875139751
193.95	1.0008573109863295	1.0000888358936573	0.9969931618703519	0.9986672318512316	0.9989247216709879	0.9986513815866754	0.9988851967969338
194.05	1.0008661543429096	1.0000867987027489	0.997008	0.9986250184807121	0.9989045001439193	0.9986423146526906	0.9988794898676461
194.15	1.000850466107932	1.0001058007873136	0.9970045676308856	0.9985895781737413	0.9988831535452702	0.9986236490171018	0.9988829959551127
194.23333333333332	1.0008210450424755	1.000080166814737	0.9970168617399957	0.9985935916964097	0.9989082930770213	0.9986149288578906	0.9989011700424001
194.33333333333334	1.0008064983928986	1.0001040415983182	0.9969988715927944	0.9985807390524772	0.9989292737749826	0.9986253618366558	0.9989176003096161
194.43333333333334	1.000821607974627	1.0001033303738844	0.9970149744703566	0.9985596188121654	0.9989430886621905	0.9986346768350445	0.9989331989053682
194.53333333333333	1.00082	1.000096925879289	0.9970028313830656	0.9985409961971434	0.9989507105341904	0.9986333299438407	0.9989417012821897
194.61666666666667	1.0008166462288228	1.000116655460988	0.9969799100395899	0.9985501014920326	0.9989492400844955	0.9986483715692142	0.9989475909384368
194.71666666666667	1.00081	1.0001046869892676	0.9969760707557664	0.9985461545917954	0.9989628222851582	0.9986080750209907	0.9989545442788553
194.81666666666666	1.0007997874226704	1.0001006158832104	0.9969469203065108	0.9985346407370483	0.99897	0.9985952331692693	0.9989649164674358
194.91666666666666	1.0008043359850918	1.000083559016304	0.9969478828579339	0.9985588907254979	0.9989766215065579	0.998603	0.9989396285684531
195.01666666666668	1.0008273590018695	1.000090135216403	0.9969472376993083	0.9985569464773129	0.9989882963312057	0.9986371926975399	0.9989327934915381
195.11666666666667	1.000775665854342	1.0000710839954445	0.996983	0.9985408838705718	0.9989749737301428	0.998654	0.9988930268403484
195.2	1.0008010919418484	1.0000761495929356	0.9969896155560514	0.9985553895243036	0.9989607585432005	0.9986745620748314	0.9988897727734117
195.3	1.0007943924172167	1.0000597270828409	0.9969678363802583	0.9985280958409146	0.998993	0.9986717719396985	0.9988757421072421
195.4	1.0007880424214548	1.0000457853837286	0.9969508947873356	0.9985281779893656	0.9989883005854402	0.9986648923149202	0.998902
195.5	1.000806029999782	1.0000358381087222	0.9969330056079623	0.998515	0.9989713298230594	0.9986672771910764	0.9988717156306351
195.6	1.0007916793593667	1.000038958952731	0.9969324996711467	0.9985176406562009	0.9989913616623911	0.9986585147587517	0.9988905141960378
195.68333333333334	1.000796239818835	1.0000289429265599	0.9969423402931366	0.9984833615653717	0.9989819819333745	0.9987019775869175	0.9988802951406746
195.78333333333333	1.000781627217659	1.000023194246991	0.996915	0.998459	0.9990040764191528	0.9987107575096742	0.9988472533097404
195.88333333333333	1.0007624806598112	1.0000154390121598	0.9969028653483486	0.9984582791777127	0.9989739368654593	0.9986682965707413	0.9988109586008209
195.98333333333332	1.0007526867212033	1.0000384676816283	0.9968760120406692	0.998471	0.998998	0.9986406009375972	0.9987918745013225
196.08333333333334	1.0007540258028966	1.0000457240196006	0.9968841178235223	0.9984659806972611	0.9989622737262628	0.9986020908990241	0.9988128037232624
[truncated: 1,861 more rows]

## Sheet: Fig3_Ethylene1_greyvalues
0	1	2	3	4	5	6	7	8
0	0.9997756997167069	0.9998734085110939	0.9999752015758254	0.9998879037587399	1.0005262545609706	0.999953	0.999019	0.9997831631199975
0.1	0.9997602022892329	0.9998845936087085	1.0000136750960953	0.9998904275147223	1.0004376667518664	0.9999199188791507	0.9991535493674746	0.9997772230260937
0.2	0.9997477299728498	0.9998953281813393	1.0000479658712538	0.9998933107042735	1.0003551600538436	0.9998908159855364	0.9992795014657835	0.9997731199337461
0.3	0.999738	0.9999056223650031	1.0000782207753909	0.999897	1.000278568985284	0.9998654203893477	0.9993969153800976	0.9997707681166799
0.4	0.9997313593531302	0.999915	1.000104586682597	0.9999000837447606	1.0002077280645698	0.999844	0.9995060361911201	0.9997700818486209
0.5	0.9997272103896805	0.9999249301094981	1.0001272104669623	0.999904	1.0001424718100833	0.9998252446554527	0.999607	0.9997709754032947
0.6	0.9997255852170958	0.9999339639423632	1.000146239002577	0.999908	1.0000826347402063	0.9998102113008493	0.9997003788261022	0.9997733630544269
0.6833333333333333	0.9997263585053192	0.9999425979303296	1.0001618191635313	0.9999124913114994	1.0000280513733213	0.9997983788098772	0.9997860908114677	0.9997771590757432
0.7833333333333333	0.9997294049242945	0.9999508422094139	1.0001740978239155	0.9999171549960266	0.9999785562278104	0.9997896205740879	0.9998644900163538	0.999782
0.8833333333333333	0.999735	0.9999587069156335	1.00018	0.9999220527453107	0.9999339838220556	0.9997838099850329	0.9999358215214634	0.9997886333238301
0.9833333333333333	0.9997418158342742	0.9999662021850051	1.0001893381393345	0.9999271666495211	0.9998941686744389	0.9997808204342635	1.0000003304074994	0.999796
1.0833333333333333	0.9997509296651658	0.9999733381535459	1.0001925935425495	0.9999324787988277	0.9998589453033427	0.9997805253133313	1.000058261755165	0.9998047123373603
1.1666666666666667	0.9997618153065829	0.99998	1.0001931349415556	0.9999379712834003	0.9998281482271492	0.9997827980137876	1.000109860645163	0.9998142643154807
1.2666666666666666	0.9997743474284693	0.9999865727322031	1.0001911092104423	0.9999436261934085	0.9998016119642401	0.9997875119271838	1.0001553721581968	0.9998247103061388
1.5	0.9997884007007682	0.9999926916143534	1.0001866632233005	0.9999494256190219	0.999779	0.9997945404450715	1.0001950413749692	0.9998359645830602
1.6	0.9998038497934234	0.9999984917397409	1.00018	0.9999553516504105	0.9997606599518047	0.9998037569590023	1.0002291133761831	0.9998479414199705
1.6833333333333333	0.9998205693763782	1.0000039832443826	1.000171097977291	0.9999613863777438	0.9997459132390426	0.9998150348605273	1.0002578332425418	0.9998605550905952
1.7833333333333334	0.9998384341195762	1.0000091762642955	1.000160272466604	0.9999675118911917	0.9997347654130937	0.9998282475411979	1.000281446054748	0.9998737198686601
1.8833333333333333	0.9998573186929607	1.0000140809354965	1.0001476141962493	0.9999737102809237	0.999727	0.999843	1.000300196893505	0.9998873500278908
1.9833333333333334	0.9998770977664754	1.0000187073940028	1.0001332700403167	0.9999799636371097	0.999723	0.9998599708061826	1.000314330839516	0.9999013598420127
2.0833333333333335	0.9998976460100636	1.0000230657758313	1.0001173868728968	0.9999862540499195	0.9997212604399475	0.9998782281735994	1.0003240929734836	0.9999156635847516
2.1666666666666665	0.9999188380936688	1.000027166216999	1.0001001115680794	0.9999925636095226	0.9997228533450728	0.9998979138863678	1.000329728376111	0.99993
2.2666666666666666	0.9999405486872346	1.000031018853523	1.0000815909999552	0.9999988744060888	0.9997272177289219	0.9999189013360392	1.000331482128101	0.9999448099509826
2.3666666666666667	0.9999626524607044	1.00003	1.0000619720426143	1.0000051685297877	0.9997341881098771	0.999941	1.0003295993101573	0.9999594811219259
2.466666666666667	0.9999850240840217	1.0000380212567075	1.0000414015701466	1.0000114280707895	0.9997435990063205	0.9999642750122968	1.0003243250029823	0.9999741033163886
2.566666666666667	1.00001	1.0000411912954021	1.0000200264566428	1.0000176351192633	0.9997552849366342	0.9999884080219859	1.0003159042872791	0.9999885908080963
2.65	1.0000300695599726	1.0000441540735212	0.9999979935761928	1.0000237717653793	0.9997690804192003	1.0000133363347838	1.000304582243751	1.0000028578707747
[truncated: 1,973 more rows]

## Sheet: Fig5_PostEthyleneH2Reduction_gr
0	1	2	3	4	5	6	7	8
[truncated: 2,700 more rows]

## Sheet: Fig6_Ethylene-to-25_greyvalues
0	1	2	3	4	5	6	7	8
[truncated: 1,600 more rows]

## Sheet: Fig7v1_H2off_greyvalues
0	1	2	3	4	5	6	7	8
[truncated: 1,600 more rows]
