# Supplementary material for: The application of neutron imaging to examine ethene hydrogenation over a carbon-supported palladium catalyst
Source: Sci Rep. 2025 Mar 12;15:8579. doi: 10.1038/s41598-025-91179-6 (PMC11904201; doi:10.1038/s41598-025-91179-6)
Supplement: Supplementary file 4 — Supplementary Information 2. [file 41598_2025_91179_MOESM4_ESM.xlsx]

## Sheet: Notes
This file contains the raw region of interest (ROI) grey value data relating to figures 1, 2, 3, 5, 6, and 7 in the manuscript entitled
"The application of neutron imaging to examine ethene hydrogenation over a carbon-supported palladium catalyst"
Hamish Cavaye,* Christos Ballas, Winfried Kockelmann, Stewart F. Parker, Paul Collier, Andrew P.E. York and David Lennon
*hamish.cavaye@stfc.ac.uk
*ISIS Pulsed Neutron and Muon Source, STFC Rutherford Appleton Laboratory, Chilton, OX11 0QX, UK.

## Sheet: Fig1_H2uptake_greyvalues_raw
0	1	2	3	4	5	6	7
0	0.9988373762394874	1.0009952516212142	1.0012148193247021	1.0005378484749423	0.9994935205799823	0.9992663162780895	0.9997913978189539
0.0833333	1.0004607245217205	0.998913	1.0008019162451305	1.000978993454881	1.002210733024002	1.000131900852489	0.9978667573337962
0.18333333333333332	1.000429313501027	0.9999689017353772	0.9995793694889545	0.9995773917177181	0.9995465373441698	1.0007406636300886	1.00095
0.2833333333333333	1.0003446039930923	1.0004236959966044	1.0020754369846996	1.001108466095578	1.0005370557462492	0.9989078961644665	1.00086
0.38333333333333336	1.0006105951896047	1.0009091599093125	1.0018733368825206	1.0006556671567621	0.9993946477574197	0.9996928362133009	0.9999260872083388
0.4666666666666667	1.0008542812198267	1.0007563117005733	0.9981453290510041	1.0012184680976632	0.9997245910483112	0.9998488868166168	1.0009
0.5666666666666667	0.9991278446409554	1.000601463297172	0.9984993841172276	1.0001549732893902	1.0000490261039625	1.001517056737752	0.9983780099002403
0.6666666666666666	0.9983274483929069	0.9993468411955568	0.9995871053780331	0.9997254822683289	1.0005051079818559	0.9998072549418805	1.0004916408654507
0.7666666666666667	1.0005484414678065	1.0004177787540631	0.99824	1.000834029576164	0.9990754455252467	0.9992511523502053	0.9994179537645963
0.8666666666666667	0.9993686067729745	0.9997503804685752	0.9993434248720564	1.0000348806643746	0.999999	1.0010800599069118	0.9993056653473407
0.95	0.999526	1.001058174411617	0.9982717279529137	1.0002217703707597	0.9996856202839863	0.9990059102801534	0.999917
1.05	0.999128	0.998977	0.9979616016853866	0.9995930250771877	1.0008785663311452	0.9999641326685355	0.9997200833317322
1.15	0.9988337004817466	1.0008454870459118	1.0005259107740752	0.9997711032536898	0.9996600069901191	0.9988082278021013	1.0020999739530108
1.25	1.0011374816457619	1.0004862020797858	1.0002290460306829	0.998519	1.0007757000380335	1.0005511145315382	0.9995354879791226
1.35	1.0004422621930682	1.0007774804274105	1.0000536071176498	1.000409512805843	0.9990130647611508	0.999687	1.0001956077654133
1.4333333333333333	0.9999413566609423	1.0001114156050306	1.000901653957894	0.9982511143489085	0.999551	0.9994870203557473	0.9994742397515286
1.5333333333333334	0.9988113953154563	0.9999934041199842	1.0000980884798518	0.9984475261924248	1.0010907710937762	0.9996790508243154	1.0002433870540686
1.6333333333333333	0.999759	0.9995854477504209	1.0005268777602099	0.99936	0.9994080052278773	0.9988017486692782	1.0028511154108646
1.7333333333333334	0.9992220777030363	1.0018269158933026	1.001048912132141	0.9996039684288164	0.9992847584643766	1.0001531303515268	1.0005343161351399
1.8333333333333333	0.9992675234351037	0.9997048760400193	0.9995705284728648	1.0008552056721725	0.9999703960459078	1.0009197358330104	0.9999195654063265
1.9333333333333333	0.9993202371427041	1.0003058511944465	0.9994869532426403	0.9987016393445286	1.0013256973267735	0.9993759101205242	0.9991146899710233
2.0166666666666666	1.000023643510366	1.0006812210593112	0.9983030859318575	0.9997533380724746	0.9998307622825672	0.9996190843822285	0.9984449292600188
2.1166666666666667	1.0008484334234211	0.9989100486862857	1.00049	1.0025600945830428	1.0000707836331615	0.9999878435375905	1.000608466188454
2.216666666666667	0.9997866406760361	0.9999906538523243	0.9989965531314058	0.9982681689228751	0.9997871095182881	1.0005200974063206	0.9989714938833615
2.316666666666667	0.999454	1.00046	0.9988618657769118	0.999501	0.9983084237680407	1.0008950599867263	1.0003487283343981
2.4	1.000955030397903	0.9993425907819005	1.0005536770902324	1.0013294649498963	0.9991382394069858	1.0013389495120593	0.9999918723416804
2.5	1.0009563670370811	1.000128750625433	1.000730635552906	1.0000340279356763	1.000252279984328	1.0011561552541117	0.9998312375225509
2.6	1.000667903594381	0.9989343010465601	1.0003319609836039	0.9997605862664104	1.002343481493292	0.9997794084561299	1.0026398657369873
2.7	1.0001440245763755	1.0003801917627102	1.0000156183766384	1.000589154318292	1.0011845487987419	0.9990363759898113	0.9987245160767211
2.8	0.9992313506373369	0.9997082930392334	0.9997530125705946	1.0007071151215616	1.0011966669162702	1.0009757045122916	0.9982170915245014
2.9	1.0001267318070042	1.0002922665390352	0.9991971336839445	1.0002537476969473	1.0007364538619468	1.000576893208941	1.0003858742502074
2.9833333333333334	0.999939	0.9984369193073255	1.0006445737869063	1.0012274217489956	1.0008002116848527	1.0000413308468543	0.9990935650036356
3.0833333333333335	1.0008762522263226	0.9993325898085915	1.0016150134436448	1.0027728503932773	0.9993733033458638	1.0002322584843035	0.9995076994314179
3.183333333333333	0.999526	0.9989282171211304	1.0003830731078736	0.9996896676629989	1.0004379075119247	1.0000748293420891	0.9995245710496673
3.283333333333333	1.0010266241338988	1.0012310245669742	1.0001146653850204	1.000252752846799	0.999889	1.0010087894458568	1.0000198026676899
3.3666666666666667	1.0003488645304734	0.9986997782224639	1.0004522816869519	0.9994065617351519	1.0002145485729321	0.9983090588669363	1.00015
3.466666666666667	1.0001994115623327	1.0006228820483423	1.0008748546278718	1.0011475494942517	0.9991536624656583	0.9989265064395968	1.0023612713684176
3.566666666666667	1.000389297865622	0.999381	0.9996826988645048	0.9989264754779894	0.999548	0.999041	1.0014948641489112
3.6666666666666665	1.0004419280332735	1.0002017577305886	1.0017380969645207	0.9990378986945718	0.9986558557058199	0.9997625902815676	0.999592
3.7666666666666666	1.000775670128144	0.9992657499703095	1.0018082725297341	1.0011078976097791	0.9994818155800967	1.0008472246869466	1.0004863950681797
3.85	0.9995353525104866	0.9997387960078258	0.9988973679821477	0.9993234206870643	1.0010747972115797	0.9996553399552603	0.998144
3.95	1.0000070190605839	1.0002152590445557	1.0005920802538728	0.9989777813213393	1.0000936428094085	0.9983148487303103	0.9991979138358327
4.05	1.0007702400314813	0.9997752995604036	0.9997217927325273	0.9984706919887296	1.0000577015744658	0.9989779259405128	0.9984445039251051
4.15	0.9993667688941041	0.9991643234326674	0.9998276086438527	0.9985033799221658	0.9983100762386128	1.0006008797857757	0.9994908278131687
4.25	1.0002302378033858	1.0001899232455065	1.000325468362413	1.0000830598358306	0.9997491026951303	0.9991407313844316	0.9994063279436176
4.35	1.0001293215454123	1.0003553560123262	1.000742930090906	1.0005374221105932	1.000099426456411	1.0002959469814166	1.0021575359446848
4.433333333333334	0.9994813021637079	1.000165337519455	0.998113	0.9990596432763793	1.0001426661030468	1.0008975413567436	1.0003205144517795
4.533333333333333	1.0003786882921428	0.9999972378264194	0.9999038624076277	1.001092548493209	0.9997193582248329	1.0029664525356876	1.0008487804147777
4.633333333333334	1.0000863820118047	0.9997128768186666	0.9992970095375847	0.9990666072274158	0.9991704625831411	1.000343782281196	1.000103026532499
4.733333333333333	1.000232075682256	1.0009287451487094	0.9998799640360098	1.0020316870329748	1.001976219908648	1.0010575897228653	1.0003175371073827
4.816666666666666	1.0006827737052413	1.0014293772042697	1.0003450843668622	1.0010821736273794	1.000487757040849	1.0016754508571954	1.001378747717431
4.916666666666667	1.000153798750368	0.9999839031953408	1.00072	1.0002764871289027	0.9987029511171243	0.9982235894552263	1.0008465119619037
5.016666666666667	0.9994016885926412	1.000072661833458	1.0004373624723002	0.9986231883042818	0.9989621135851784	0.9990217634774867	0.9979481380806455
5.116666666666666	0.9988939327847258	0.9989480523848602	1.0005884885910863	1.0020872565198164	0.9981493734754783	1.0016394709919434	0.9997213593364738
5.2	0.9985286125892644	1.0000779956858896	0.9979691994335887	1.0000176839689583	0.9983599257675372	0.9993477879269937	1.0009984983044518
5.3	1.0014348003230196	0.9998173869897456	0.9985304658144184	0.9995010724992173	1.0011086728583072	1.0001116363306803	1.000040360521859
5.55	1.0017278584628957	0.998926	1.0001871893451324	1.000336746623585	1.0002507652196369	1.0010779920985637	1.0009081855244115
5.65	1.0002827008911401	0.9989719713793573	1.0002261450722785	0.9994816018606052	0.9987249840580853	0.9993053289289184	0.99931
5.733333333333333	0.9995506403210903	0.9991284032701991	0.9994002007722586	0.9990595011549297	1.0017987170280305	0.9995246544676777	0.9989836868175583
5.833333333333333	1.0020836551042105	0.9997248779866375	1.000429074019716	0.9996295502897663	1.0030209944278439	1.0009774966128595	1.0021164202363462
5.933333333333334	0.9993600856982119	0.9980561322485849	1.0002724222658739	1.0008895990630053	0.9984094998846994	0.9978388392486409	1.0001293972971577
6.033333333333333	0.9982104089248435	0.9992760843093955	0.9997838179860326	1.001629199087361	0.9994937959917444	0.9987249640526289	0.9981758340378583
6.116666666666666	0.9997340105083845	0.9999704852228178	1.0000451805241892	0.9988301171350775	1.0004374943942818	1.0015125075593867	0.9992140765625589
6.216666666666667	0.9995850587799354	0.9991783247953001	1.0003322372653567	1.0001700381630607	1.000533750805105	0.9993593676537417	1.001315231036963
6.316666666666666	0.9996103713843776	0.9993428408062333	1.000799291568479	1.0002673913561206	0.9997719618713775	1.0007691993852887	0.9973176499600197
6.416666666666667	0.9986002063252605	0.9991913260606018	0.9991896740766187	0.9984307558613575	1.0001856303379209	0.9994922588035619	1.000462718091309
6.516666666666667	0.9992851503642698	1.0002795986395103	1.0011871911494215	1.0011945916941098	0.9999066382230017	0.9992934734943909	1.0008741587313037
6.616666666666666	1.0009469270228835	0.9985766829093189	1.0001203291609528	1.0010961015294522	1.0004979472760436	0.9995076984392255	1.0001693787790593
6.7	1.0000483713351673	0.9994463508799816	0.9996480255045275	1.000295389281716	1.0000466851039853	1.0006560213417177	0.998788
6.8	0.9997788714608113	0.9993147547395237	1.0010160346035568	1.0006677474799885	0.9991951119358413	1.001012373646993	1.0001995775579424
6.9	1.000594388439566	1.0009524141188741	1.0013798976720052	1.0012780169850968	0.999739	1.0019064939765925	1.0001675356610993
7	0.9984605275311118	1.001480882216811	1.0003431503945925	1.001192317750914	1.0003086016896596	1.0007026159564887	1.0005001475637276
7.1	1.0021635192951233	1.0001605870571333	0.9990726687543044	1.0010530387301861	1.0007766639792006	1.000475157038228	0.9997349700537168
7.183333333333334	1.0001996621821785	0.9994986893069653	1.000255430938076	1.0011988553376014	1.0003209952189502	1.0007962187477002	1.0012738317720153
7.283333333333333	0.9996054425274069	0.9996542877833646	0.9989663002794733	0.9988682056836031	0.9989665201733705	0.9991299787810228	0.9996850640904922
7.383333333333334	0.9995137992037341	0.9991829085747334	0.9982573613017677	0.9989172375837575	0.9986927608819297	0.9997182013290341	0.9997287318083138
7.483333333333333	0.9988428063361499	0.9992964196217905	0.9986451227418339	1.0000458240160033	1.0001587776911245	1.001029467529335	0.9987164347133579
7.566666666666666	1.0012686393651478	1.000109082044592	0.9997655833903473	1.0011501076803466	1.0006054955691095	0.9994584846005473	1.000168386330927
7.666666666666667	1.0006298093777952	0.9999883202918856	1.0011315203762305	1.0009157494097545	1.001229991739474	0.9993425494791793	0.9998312375225509
7.766666666666667	1.001442068298552	1.0005437910177566	1.0005223191112886	1.0000948559161575	1.000165387573413	1.000401818768825	0.9979462949626856
7.866666666666666	0.9997241527944434	0.9995846143359786	0.9980414471119482	0.9990974475820056	0.9995279470502338	0.9997423257597587	0.9998119556731231
7.966666666666667	1.0000771926174525	1.0003696907407358	0.9992171641110231	1.000835024426312	0.9990929341721345	0.9991301166349128	0.9996422470424983
8.066666666666666	1.00109	1.000814567370098	1.0007878258757374	0.9989124054544669	1.0006448794510774	0.9999944605243036	0.9995340701960764
8.15	1.0003304022018211	1.000063327591703	0.9992894117893825	0.9979151392417646	0.999168	0.9999457981011848	0.9983042851818401
8.25	0.9985406423418705	0.9994412670518827	1.0002725604067502	0.997628	0.9998789593409194	1.000431181647364	0.9980444055494795
8.35	1.000369248277945	1.0001465023530562	1.0007578493055576	0.9996579745797107	0.9999008545759994	0.9995887565264603	1.001247035672443
8.45	0.9998637480486432	1.0007033898834798	1.0008032976538945	0.9983683645449294	0.9978822240663258	0.9994762677523387	1.0015626341785175
8.533333333333333	1.0006054157127884	0.9993916788925589	1.0006259247685918	1.000353232711753	1.0009267633894976	1.000514031835167	1.0010207574982763
8.633333333333333	0.9992569138616247	0.9998260544999469	1.0007597832778272	1.0003466951250657	0.999637	0.9996414167123848	0.999612
8.733333333333333	0.9986636131462883	1.0008339025851622	1.0012609583774212	1.0001920669877677	1.0001287578090652	0.9993036746822402	1.001314947480354
8.833333333333334	0.9995421192463275	0.9995464439545158	1.0002476950489974	0.9998296572909755	1.0012074079749889	1.000733770935596	0.9999589797750096
8.916666666666666	0.9993089592496359	0.9987059454893378	0.9976074084782866	0.9997512062507287	0.999935	1.0012857379105753	0.9996012731124643
9.016666666666667	1.0015187579714162	0.9995994491130534	0.9986242634694968	1.0004446168039245	1.0000941936329324	0.999852	0.9982413356145907
9.116666666666667	0.9989375406379227	0.9990701476006741	1.000184288386728	0.9992554866340968	0.9997953718711484	0.9990249341169534	0.9982557970016617
9.216666666666667	0.9999155428168084	1.0005052039290727	1.0002667584899412	0.9996335296903585	0.9998621592234366	0.9997131007351094	0.9992034431897127
9.316666666666666	0.9997418632635579	1.0006302994368796	0.9992465881176972	0.9995617583582487	1.0007383817442808	0.9990254855325128	0.9995646943098734
9.4	1.0009658070512792	1.0004712839612664	0.9997411324552238	1.001079757562734	1.001813038439655	1.0006717366851612	1.0017784207581426
9.5	1.0004427634327602	0.9996352859340775	1.0007559153332881	1.0009545485655287	1.0008254118610769	1.0011429212806855	1.000913573099987
9.6	1.0003391738964298	1.0000824961238786	1.0006107292721873	1.0011046288164354	0.9991725281713564	1.0016142437300999	1.0009507190157962
9.7	1.0001192132116254	0.9996652888540046	0.9993378992370002	1.000794093448792	0.9993614606400972	1.0017658830089402	0.9999983941436927
9.783333333333333	1.0007894542196718	0.9993002533282257	1.0002258687905254	1.0001342235577306	1.0021194340248947	1.001469497145752	1.0007716530170667
9.883333333333333	0.9998481260782451	0.9998313050109342	1.0017415504864309	0.9989531943105372	1.0011397943874147	1.0018920193181575	0.9994872833555531
10.15	1.001526944886384	0.9989199663181505	1.0026501030305404	1.0006350595465525	0.9983534535911298	1.0009260771119437	1.0004595989686076
10.233333333333333	1.000014203496168	0.9995377764443147	1.0005250819288167	1.0002422358595198	1.0012700641508467	1.0010970159353638	0.9992367610912973
10.333333333333334	1.0005680733557403	0.9990110585167068	1.000983985920231	0.9994708006304264	1.0024609446097905	0.9999026498336602	1.0006780793360204
10.433333333333334	0.9996550652569071	1.0001504194009356	0.9991232283150684	0.9986351265060583	0.9976493634215438	1.0009226307646975	0.9994385116187655
10.533333333333333	1.0006378292128657	0.9997687155863086	1.0009555288996919	0.9999778899630359	1.0001304102796371	1.0007967701632596	0.9996442319387628
10.633333333333333	1.0019242608821797	0.9996047829654852	1.0014580854080497	0.9994287326813085	1.0019774592615769	0.9997974673157007	0.9999423917133695
10.716666666666667	1.0000690057024848	1.0014418784209058	0.9991873256817198	1.000355790897848	0.9996331543433229	1.001654083504268	1.0009987818610608
10.816666666666666	1.0003117727932713	1.000395276564118	0.9996730290031566	0.9993221415940167	0.9993281358168936	1.0006048775485816	0.9989103874340721
10.916666666666666	1.000286794348624	0.9984648386911463	1.000355583073469	0.9989814764790319	1.000210830514145	1.0000468450024484	0.9985705448379084
11.016666666666667	1.0005288931198217	0.9997470468108057	1.0001913335714245	0.9980467437042075	0.9998584411646494	1.0000972995261355	1.000609175079977
11.1	1.0005310651584867	0.9993247557128329	0.9991545862940121	0.9990973054605558	0.9995032976975338	1.0013731372767434	0.9988834495561951
11.2	0.9997135432209644	0.9997163771593246	1.0008747164869953	0.9983328341824989	0.9990644290547661	0.9998566066344485	1.000236581695447
11.3	1.0010231989960041	0.9987406155301424	0.9989165695639679	0.9991788831726964	0.999251	1.0004460698674684	0.9983985677544095
11.4	1.0005263033814136	0.9992569991186643	1.000055402949043	0.9987329060634674	0.9979571360655932	0.9999171244920949	0.9980886403805196
11.483333333333333	1.0001170411729603	0.9999063123107517	1.0009022065213997	0.9989854558796243	0.9979899100652727	1.0000253397956311	0.9986237117021393
11.583333333333334	0.9997426151230957	1.000008155555615	0.9990066374153834	0.9981506344839547	0.9974454210117731	0.9977448228957598	0.9999212667459818
11.683333333333334	0.9994605007164932	0.9996026160879348	0.9991724064670683	0.9983422141981805	0.998529	0.9990133543902057	0.9982403431664585
11.783333333333333	0.9999509637550374	1.0000372417196555	0.9990360614220575	0.9981946921333685	0.9999869207516284	0.9989116182194926	0.9954783600142406
11.883333333333333	1.0013540171926716	1.000462866475398	1.000001113584616	0.9972798563615053	0.9998158900474184	0.9982598450282582	0.9975547032853371
11.983333333333333	1.0002883816076487	0.9992857519169276	0.9997582619238978	0.998722	0.9981062715347232	1.000227020036489	0.9990300483231677
12.066666666666666	1.0011635461097417	1.0002709311293092	1.000565833487356	0.9999730578337455	0.9989173591738513	0.998495	0.998506
12.166666666666666	0.9997012628485125	1.0002220097015393	1.0001356627982336	0.9987647412682054	0.9989902055849037	0.9982180752996321	0.9998646972024401
12.266666666666667	0.9994779605657619	1.0003616899620886	1.0001141128215147	0.9981072874417892	0.9988746703507393	0.9989889542517011	0.9990344434506108
12.366666666666667	1.0014739805589377	1.000138418232965	1.0002050095181885	0.9996431939489395	0.9993840444045823	1.0001276273819035	0.9983329243993725
12.466666666666667	0.9999925666494669	1.0002575964982305	0.9990389623804619	0.9992384320601302	0.9990483174666883	1.000176565512802	0.9988645930416813
12.55	0.9992929195794945	1.0006508847736073	1.0003199427273568	0.9994821703464041	1.000208351808287	0.9985722219426696	0.9994831717847193
12.65	0.9986956924865712	0.9997933846538041	0.9988448744491142	0.9984338825332515	0.9979689787713598	0.9977794242221134	0.9990284887618169
12.75	1.000038346541329	1.0003891926386883	1.000795285483063	0.9992762363657562	1.000319755866021	0.9999649597918746	0.9996379936933597
12.85	1.0012759908806292	1.000036408305213	1.0008914315330404	0.9977623586833129	0.9989239690561396	0.999297	0.9997471629879138
12.95	0.9987845789919384	1.0006261323646675	0.9998161429511111	0.9985606548664039	0.9995802752850164	0.999277	0.9997298660347507
13.05	1.0004847840269326	0.9995170244246984	0.9989421256261025	0.9966504004606846	0.9993704115223626	1.0010756485824364	0.9995196088090057
13.15	0.9985216787735262	0.9986518568920248	0.9995176205172019	0.9984594643942014	0.9991812036418596	0.9989940548456259	0.9988173808662442
13.233333333333333	0.9979664722747755	0.9999534835681924	0.9999200248901668	0.9975297058701174	1.000573823216478	1.000002593903805	0.9991739533023527
13.333333333333334	0.9999965765670022	1.000762062260226	0.9997959743831561	0.998014	0.9992493680529579	0.9990039803256955	0.9993772633911715
13.433333333333334	1.0009884463773642	0.9996409531522858	0.9994935840047077	0.9997121228520551	0.9991989677005095	0.9999628919835267	0.9992883683941776
13.533333333333333	1.0002023354605356	1.0003104349738798	0.9997213783098979	0.9978280187930846	1.001298982385858	0.9975428669471222	0.9987426636997118
13.616666666666667	1.0013743174001943	1.0000826628067672	1.0006774513154904	0.998649	0.9991739052301664	0.9982264843869132	0.9994311391469255
13.816666666666666	1.0004971479393334	0.9996257850094339	0.9978628309587576	0.9987985661732391	0.9981254126521831	1.0006121838047437	0.9961873933156234
13.916666666666666	1.00014	0.9999710686129275	0.999156	0.9987437072936464	0.998142	0.9983972853564436	1.0005604033431894
14	1.0003222988268017	1.0009663321400624	0.9982015523877005	0.9990411674879154	0.9998123096945123	0.9991581009745533	0.9994663001664702
14.1	1.0002130285739632	1.0000445757667487	0.9987628187685301	0.9987871964572614	0.998932	0.9991405935305416	1.0000928184945668
14.2	0.998942	0.9998188037942978	0.999336	0.9966893417379085	0.9981926131221142	0.999209	0.9981642082168798
14.3	0.9999104468799405	1.0001330010390892	1.0004579454628844	0.9983224593166691	1.0003592774538699	0.9986229521741361	0.9987557073037364
14.4	1.000508342292453	1.000626299047556	0.9991701962130457	0.9977910672161568	0.9988600735273526	0.9982864508290001	0.9988487138715643
14.483333333333333	1.0009112554648085	0.9998708088555047	1.0015071254191732	0.998951	0.9968772465467405	0.9970066153155862	0.999996
14.583333333333334	1.0008604631760272	1.000673803670774	0.9992601259235848	0.9983118002079399	0.9987318693521355	0.999216	1.0000528370126651
14.683333333333334	1.0001332479229992	0.9997318786679537	1.0001153560894023	0.9986433695501423	0.9998801986938485	0.9996334211867733	0.9970813055262254
14.783333333333333	1.0005224605437755	1.001204438646261	1.0009465497427255	0.9996646542878478	0.9992588697587473	0.9967735043878415	0.9991212117730356
14.883333333333333	0.9980807549245334	0.9993789276515899	0.9996137665671792	0.9978810300938312	0.9988230306453618	0.9962340821168388	0.998666
14.966666666666667	1.000678763787706	1.0007082236872458	0.9997981846371786	0.9967369524235655	0.9982708300625259	0.9974245883096267	0.9989011718442722
15.066666666666666	0.9991921704014185	1.0000039051419587	0.999958	0.997971	1.0000588032215139	0.9973600726891745	0.9995483898048427
15.166666666666666	1.0008795938242687	0.9983678292500491	0.9993696716385733	0.9967400790954595	0.999915	0.9968291973593428	0.9973365064745335
15.266666666666667	1.0017413919345775	0.9985749327389897	0.9992264195497422	0.9973141076308883	1.0007978706848757	0.9965213696232966	0.9982966291533908
15.366666666666667	1.000837573230096	0.9993915955511146	1.0007474887398273	0.9967002850895371	0.9993763328752457	0.9971360601181603	0.9984313185427758
15.45	1.0004252200435428	1.0006798042547593	1.0004415066985923	0.9968395641102652	0.9973421416010184	0.9955929236751233	0.9970594716673146
15.55	1.001222024073799	1.0002296771144095	0.999651	0.9963077456454039	0.9986637049410374	0.9977907282410815	0.9988660108247274
15.65	0.9997523057571396	0.9995241917889033	1.001046840018995	0.995959	0.9983646077674914	0.995979	0.9959087989470539
15.75	0.9996203126382672	1.0001876730265118	0.998936	0.9948230028601536	0.9958795674388488	0.9958875174377434	0.9957902722843951
15.85	0.9987150737546587	0.9996437867613901	0.9982877522945767	0.9964181740118381	0.9965174210796706	0.9965085492115402	0.9949074187815533
15.933333333333334	0.998573	1.0001648374707894	0.9981722665219028	0.995516	0.9960612014958963	0.9955311651324682	0.9967964729122525
16.033333333333335	0.999604	1.0009819169901357	0.9971080292100859	0.9965079947680627	0.9967259077835144	0.9967480014182183	0.9947701773826853
16.133333333333333	1.0004638154998207	0.9994681863383729	0.9974731355464218	0.9956586769845214	0.9965288506677942	0.9951123650150887	0.9933100026234485
16.233333333333334	1.0000665830439737	1.0007200581723281	0.9970784670625354	0.9952117050251444	0.9962242452590078	0.9961936909271113	0.9952517982834647
16.316666666666666	1.001138901824889	1.0002875994181577	0.9964314151974587	0.9965118320472053	0.9945084299816673	0.9965052407181836	0.994835
16.416666666666668	1.0020610157781253	1.000493869492656	0.9977817422643086	0.9957703844440033	0.9962269993766281	0.9953144588176162	0.9969474668066681
16.516666666666666	0.9996964175314904	0.999113	0.9963963274148522	0.9937241198108997	0.9964225417276571	0.9969489923896269	0.99498
16.616666666666667	1.0019179953860307	1.0004851186410106	0.9964560042734588	0.9956008335544844	0.9961246839070402	0.997118	0.9969952460953235
16.7	0.9995858106394733	1.0010050859116348	0.9984084874205537	0.9939166943752735	0.9973897878358465	0.9963713845911345	0.9943092561143797
16.8	1.000978087423731	0.9981976460209074	0.9971485044868723	0.9948856784194811	0.9970071031925295	0.997205	0.9964475565045934
16.9	1.0003058414569173	0.9998477232754497	0.9968223538776823	0.9953552476893641	0.9974944443054115	0.9957597268818478	0.996125
17	1.000593636580028	0.9996929582134927	0.9978097848622186	0.9951486031014677	0.9961951893181156	0.9968289216515632	0.9971689245184778
17.1	0.9990786396111985	0.9998283880603857	0.996931	0.9952624423826953	0.9965985298435833	0.9987602546484318	0.9941395474837548
17.2	0.9994948356353898	1.0003055178286697	0.9979095225749822	0.9961723039038183	0.9967928328416835	0.996187	0.9961903706600205
17.3	1.000975247065477	0.99919	0.995746	0.9972861097052931	0.9963075573170168	0.9975964921102758	0.9968283730307911
17.383333333333333	0.9997731072043544	0.9993454243910047	0.9958010783784271	0.9952296123278095	0.9960623031429443	0.9959520330581955	0.9964777552834765
17.483333333333334	1.0013774919182432	0.999286	0.9969096589115697	0.994937	0.9969430699578616	0.9948418956831933	0.9964529440801687
17.583333333333332	0.999615	0.9995909482857408	0.9987643383181706	0.9958863555469768	0.9960029519082304	0.9948327973264629	0.9950209832035505
17.683333333333334	0.9999016751853318	1.000257346473898	0.9979808032672067	0.9960098590867856	0.9959982699082762	0.9974091486739629	0.9975147218034356
17.783333333333335	0.999998	1.000065327786365	0.9960149204551006	0.9970037143846946	0.9955364043833805	0.9947419516130483	0.9971996904105794
17.866666666666667	1.0000080215399676	0.9997183773539865	0.9971864932278833	0.9967072490405735	0.9950807356231302	0.9952236131042018	0.9949491016031103
17.966666666666665	1.0017785672117283	1.0006375501425289	0.9968962592465584	0.9967767464294878	0.9964973160210436	0.9975822931596208	0.9961666936831497
18.066666666666666	1.001819084086825	1.0013987075527886	0.9977592253014547	0.9949989492149098	0.9965773231379084	0.9954786428004335	0.9942762217694043
18.166666666666668	1.0007798471255767	0.9994032633533085	0.9977481740313423	0.9962823059059035	0.9959368530853473	0.9940990010707645	0.9947662075901561
18.25	1.0011086603634765	0.9998157201608608	0.9960200316675275	0.99563	0.9981109535346774	0.9947156215200861	0.9963216573700945
18.35	1.0009759153850661	1.0000311577942258	0.9975137489640846	0.9967196136066994	0.9968286363707451	0.9955985756846073	0.9965704782946951
18.45	1.0007309762556142	1.0007227250985438	0.9957571495797306	0.9949449430640154	0.9961264740834932	0.9969208701960965	0.99657
18.65	1.0014911062484118	1.0003381043333681	0.9968871419487159	0.9964679165192409	0.9974569883057778	0.9966783852038416	0.9972823471621705
18.75	1.0000471182359376	0.9998281380360529	0.9964340398741106	0.9960354409477356	0.9958903084975672	0.9957536613106941	0.9972052197644595
18.833333333333332	1.0014437390975253	0.9998908108021226	0.996643	0.9967162026919061	0.9959252857913429	0.9962467646747055	0.9967289864392554
18.933333333333334	0.9994680193118719	0.9993801777732535	0.995938	0.9950133034813318	0.9945282596285322	0.9966356504979864	0.9952058621127693
19.033333333333335	1.0018230940043604	0.999782	0.9966813120428738	0.9951962137871246	0.9958083734983683	0.9973213357461252	0.9961024681111588
19.133333333333333	1.0004872066854436	1.0006082972955999	0.9968994364867158	0.9944398434317019	0.9950268926236566	0.9953970332976393	0.9961387633571405
19.216666666666665	0.9997750286231732	0.9988633774775104	0.9966926395947389	0.9965182275124428	0.9971023956621861	0.9959316306824971	0.9965758658702705
19.316666666666666	1.0009681461698414	0.9999138963821776	0.9964707853472339	0.9971887565122332	0.9979841264182705	0.9960795479063114	0.9947147420655806
19.416666666666668	1.000180531533937	0.9994345163948991	0.9968479099398171	0.9970973724200616	0.9980524285352498	0.9966327555662996	0.9963507219225408
19.5	1.0012113309603714	0.9996974586514817	0.9970312228828052	0.9929509791244095	0.9956378936176823	0.996361	0.9971624027164655
19.6	1.000452370526855	1.000203591242362	0.9965531173095709	0.9957142464713629	0.9949416526833137	0.995007	0.993997
19.7	1.00022	1.0003388544063663	0.9956854544648769	0.9940710382696721	0.9945759058633604	0.9947678681443411	0.9956072364931362
19.8	1.000722371640903	1.0006082972955999	0.9983358253195651	0.9968823426666316	0.9965057160797851	0.9971219990213949	0.9953748618518712
19.883333333333333	1.000399656819255	0.9996963752127067	0.9959379759869436	0.9952107101749963	0.9964878143152542	0.9944341238770021	0.9963457596818792
19.983333333333334	1.0008093367274513	0.9986171035097761	0.9956246724792591	0.9957082773704745	0.9955706931477512	0.996436	0.9989591591708599
20.083333333333332	1.000613435547859	1.0009716659924939	0.9967752478388285	0.9950799584412516	0.9969407289578844	0.9972160153742761	0.9957451867835273
20.183333333333334	1.0013921114092574	0.9996363693728526	0.9976757882121066	0.9967041223686797	0.9975832645986606	0.994824	0.9953022713599079
20.266666666666666	1.0001039254010218	1.0011278478590029	0.9967252408415702	0.9959679332591175	0.997422	0.9962185046272852	0.994428
20.366666666666667	1.000281280712013	0.9992840017465986	0.997362	0.9946356867894194	0.9977246885384543	0.9952572494533263	0.9948258962563993
20.466666666666665	0.9992759609699179	1.0000741619794544	0.9956500904005176	0.9958171424009619	0.9962097861415021	0.9962922564583576	0.9943266948458476
20.566666666666666	1.0002570541269036	0.9989161326117154	0.9979048257851845	0.9961082071299936	0.9967480784303564	0.9956141531741609	0.9965326234873627
20.666666666666668	1.000650109585318	0.9996612051232366	0.9970042854119064	0.9964610946896544	0.9968601710174957	0.996144	0.9946254217336727
20.75	0.9998006753874099	1.0003236029220701	0.9968999890502214	0.9953313712858107	0.9960965919073149	0.9966838993594357	0.9958549231912999
20.85	0.9999226437124439	1.000126667089327	0.997057	0.9961566705443489	0.9966204250786633	0.9969361719778704	0.9949814270565627
20.95	0.9999497106558076	0.9994932721130896	0.9965457958431213	0.9951515876519117	0.9962676226115249	0.9958292052423346	0.9947988166002177
21.05	1.0005618078595913	0.9992840850880428	0.9977065936275448	0.9951032663590061	0.995927	0.9974903446150875	0.9956836549993241
21.133333333333333	1.000322048206956	1.0003813585429295	0.9982199251242622	0.9951017030230592	0.9965583197263296	0.9966654269381952	0.9962889065817283
21.233333333333334	0.9991833987068098	0.9996556212464726	0.9977973521833422	0.9947719812597032	0.9964845093741102	0.9958749727337667	0.99777
21.333333333333332	0.9994414536082001	1.0003306036033863	0.9964640164442903	0.9960047427145956	0.9968158297238117	0.996604	0.9960490176903187
21.433333333333334	0.9993739533296883	0.9989177994406004	0.9979379795955214	0.9969073560417827	0.994334	0.9962859151794243	0.9950282138970858
21.533333333333335	1.0009427500254506	0.9999244807455964	0.9967624007373229	0.9969711685727081	0.9974960967759836	0.9969660862719688	0.996068
21.616666666666667	0.9999928172693128	0.9994119308635097	0.9966720566041547	0.9944748053083335	0.9954705809722595	0.9956465488382769	0.9945040595049217
21.716666666666665	0.9997039361268693	1.0007016397131507	0.9956000834032592	0.9963648784681922	0.9954964696778886	0.9959371448380911	0.9962588495811499
21.816666666666666	0.9990334444989769	1.0000951640234035	0.9970729414274793	0.9967174817849536	0.9980221332414283	0.9948103271424165	0.995666
21.916666666666668	0.9999589000501594	0.9990596465786997	0.9946027062756218	0.9954904051880501	0.9950213843884165	0.9967557212360502	0.99315
22	1.0015287827652546	0.999918	0.9969125598699741	0.9974003753508699	0.9962329207295112	0.9966561907275748	0.9955085587931237
22.1	0.9999794508775282	0.999671	0.9967223398831657	0.9963866230499997	0.995545	0.9945608116017789	0.9967600358879662
22.2	1.0000425235387616	1.0004668668647216	0.9978027396775219	0.995246	0.9984334607079947	0.9971401957348558	0.9964020456688117
22.3	1.0002827844310886	0.9996047829654852	0.9963691136622006	0.996037	0.99561	0.9952378120548567	0.9958034576667243
22.383333333333333	1.0004100993128364	1.0008467371675756	0.9955578122950796	0.9948853941765817	0.9969920932514998	0.9964347973804677	0.9970562107663083
22.483333333333334	1.00192	0.9993990129396522	0.9977223416874548	0.9970540253778963	0.9975371331285234	0.994263	0.9946727756874144
22.583333333333332	0.9981942021748047	1.0007644791621089	0.9968885233574798	0.9961782730047066	0.9949121836247782	0.9978505568292786	0.9961482625035496
22.683333333333334	1.0001081023984544	1.0005050372461843	0.9964497879340206	0.9961353523268905	0.9961285396717083	0.9969139775016037	0.9975908567530141
22.783333333333335	1.0018320327788666	1.0012697783385467	0.995694	0.9955908850530039	0.9959163349090775	0.9981718942465306	0.9957691473170073
22.866666666666667	1.001100055748765	0.9993491747559956	0.9982309763943745	0.9965006044526771	0.9963883906691675	0.9972042977936384	0.9958639970027953
22.966666666666665	1.0021163192241338	1.0002158424346654	0.9982121892351836	0.9974423011785379	0.9970291361334906	0.9967202927863575	0.9969392436650004
23.066666666666666	1.0002634867029498	1.0008997423261132	0.9970175469360412	0.9961221350320663	0.9962605996115936	0.9958443691702188	0.9960047828592786
23.166666666666668	1.002776953138085	0.9999728187832566	0.9971045756881758	0.9969524085413448	0.9974600178351599	0.9960270255742766	0.9960501519167556
23.25	1.000375263154248	0.9993350900519187	0.9952805635561366	0.9954415154093456	0.9973223119541534	0.9960554234755868	0.9955213188405392
23.35	1.0012771604399104	0.998891	0.9963774021147849	0.9936355781477225	0.9985653829419987	0.9973591077119456	0.9932640664527531
23.45	1.0022612610350476	1.0004531155264218	0.9955507671103829	0.9960240712317578	0.9953186913855093	0.9970379081485833	0.9941002748933763
23.55	1.0004034161169444	0.9990434783385168	0.9965735621592786	0.995989	0.9959928993789169	0.9957289854644101	0.9958079945724722
23.65	1.0018453156307023	1.000988917671452	0.9970584366354569	0.9963257950695186	0.9971797863673116	0.9962467646747055	0.9959141865226292
23.75	0.9998945742896963	1.0011094293998255	0.997904	0.9956257048081858	0.995822	0.9979608399411627	0.9959007175836907
23.85	0.9990893327246261	0.9988837961313496	0.9951899431412156	0.9955462589177909	0.9969966375455731	0.9973760637403977	0.996595
23.933333333333334	1.0012022251059682	0.9984698391778009	0.9977836762365782	0.9954015792819736	0.9983881554731434	0.996817	0.9967304042223015
24.033333333333335	1.001391025389925	0.9981853114871596	0.9963645550132794	0.9966505425821343	0.9967768589594868	0.9972548901712152	0.9952242932923693
24.133333333333333	1.0010391551261968	0.9983813305640162	0.9963424524730545	0.9957946872119058	0.9963485936695567	0.9952757218745669	0.996046
24.233333333333334	0.9996899014154955	0.998753	0.9964894343655485	0.9945838124602706	0.9960500473195347	0.9967765371734183	0.9973674141449398
24.8	1.0019273518602798	0.9989026312977483	1.0032594424363588	1.0038377664160476	1.0025377844913923	1.002477484788372	1.0029658140592987
24.9	0.9982911085152427	1.0006108808803713	0.9980491830010267	0.9965394036084513	0.9989378773501212	0.9973717902698122	0.9959829490003678
25	1.0004093474532987	1.0006640527217976	0.9962014106382461	0.9960308930613444	0.9973827648359153	0.9972298007632616	0.9967974653603847
25.1	1.0007000664746126	0.9988471258958833	0.9973930138381074	0.9978557324757805	0.997827	0.9966738360254763	0.9954952316324898
25.183333333333334	1.0002385917982513	1.000881073842603	0.9968079872265362	0.9967748988506414	0.9945607582164497	0.9981455641535684	0.9937118023387294
25.283333333333335	1.0002497861513708	0.9999283977934756	0.9967553555526263	0.9963616096748485	0.9968755940761684	0.9972791524558297	0.996439
25.383333333333333	1.0000770255375553	0.9994068470354108	0.9956025699390345	0.9941669702482349	0.9957875799103363	0.9972453782528152	0.9957827580342504
25.483333333333334	0.9997604926721076	1.0006563853089274	0.9978211124140838	0.9967032696399813	0.9967746556653907	0.9973873677593658	0.9953840774416711
25.566666666666666	0.9997852204969091	1.0001318342588699	0.9980845470653863	0.9960969795354654	0.9956293558530599	0.9948966236774657	0.9955112525809113
25.666666666666668	0.9998414428823528	1.0008088168104454	0.9970863410924904	0.9964403449579949	0.9964241941982293	0.9965064814031923	0.9952255692971108
25.766666666666666	1.0011622094705632	1.0007458940200429	0.9968589612099295	0.9957779168808385	0.9963421214931494	0.9967004418262183	0.9960283180578449
25.866666666666667	0.9984611123107524	0.9994838545298902	0.9967596379197948	0.9953779871213196	0.9967884262534914	0.998099	0.9954923960663975
25.966666666666665	1.000985104779418	1.0005160383168243	0.9967414033241095	0.9957084194919242	0.994632	0.9960499093199926	0.9950856341104553
26.066666666666666	1.0009603769546167	0.9987434491392466	0.9950421324034632	0.9944406961604002	0.9949808988594006	0.9951003717266713	0.9936287202522246
26.15	1.0004023300976117	1.0009239113449433	0.9959723730651682	0.9939573411098942	0.9965883396083889	0.9962480053597141	0.99627
26.25	1.0007598810778484	1.001132014931215	0.9979730673781282	0.994623	0.9956822349113664	0.995564	0.9946510836068082
26.35	0.9997519715973451	1.0001465856945007	0.9966342060040201	0.9938879858424295	0.9953587637968823	0.996323	0.9960430630015249
26.45	0.9994634246146961	1.0009580813370824	0.9960776364129881	0.9970335598891362	0.9958470688509311	0.9960867163085839	0.9960050664158877
26.55	1.0007699058716868	0.9998080527479907	0.9958335414843821	0.9938672361107701	0.9958191145570868	0.9964338324032388	0.9943001823028843
26.633333333333333	1.0012604524501796	0.9995542780502746	0.9965699704964921	0.9955134288629051	0.9960329717902899	0.995701	0.9953297763510034
26.733333333333334	1.000329733882232	0.9994280991036925	0.9953662108995072	0.993526	0.9959073840268119	0.9961582624774187	0.99506
26.833333333333332	1.0007111772877835	0.9993445909765624	0.9964500642157733	0.9954473423887842	0.9953186913855093	0.9974524347953773	0.9940264083966716
26.933333333333334	1.0007186958831622	1.0002760149574081	0.9958334033435057	0.9960942792279207	0.9946783590388293	0.997197	0.9950674864874643
27.033333333333335	1.0010799226211398	1.0004255295083777	0.9961391091029878	0.996269	0.9942236542197459	0.9965548681185314	0.9931933190787499
27.116666666666667	1.0005098460115287	0.9997108766240047	0.9946621068524756	0.9965277496495741	0.9950928537406587	0.9970872598411515	0.9948080321900177
27.216666666666665	1.001995771078227	0.9996329523736388	0.9972580502018608	0.9953720180204313	0.9975396118343816	0.9964943502608852	0.9923996441295112
27.316666666666666	1.0000261497088254	0.9982280656480557	0.997396	0.9972525690431585	0.9971785470143826	0.9976986418426584	0.9952672521186678
27.416666666666668	1.0009789228232178	0.9995828641656496	0.9956279878602927	0.9961532596295556	0.996356	0.9975274273114586	0.9952136599195232
27.5	0.9989502387101181	1.0001915900743912	0.9960584348311678	0.994794	0.9951981987396287	0.9973001062470875	0.9943608634172599
27.6	1.000358638704466	1.0009043261055466	0.9957539723395734	0.9970152262221221	0.9969094697228961	0.9951105729145205	0.9960511443648878
27.7	1.0019416371914995	0.9999569839088506	0.9968130984389632	0.9964737434986796	0.9971101071915225	0.9965104791659982	0.9946240039506267
27.8	0.9999543053529836	0.9995686961201284	0.9968636579997271	0.9967129338985624	0.9952411629745027	0.9959163289007231	0.997653
27.9	1.0007889529799798	0.9999354818162364	0.9951723992499122	0.995531	0.9948719735075243	0.9958604980753318	0.9966829084902553
27.983333333333334	1.0013830055548543	1.00011	0.9955442744891919	0.9930780357004615	0.9966065167846818	0.9971217233136153	0.9960812013654664
28.083333333333332	0.9994192319818584	0.9996125337197995	0.9967904433352329	0.995075	0.9963048031993965	0.9961544025685026	0.9956845056691518
28.183333333333334	1.0004860371261626	1.000501870271303	0.997088	0.9959955048203636	0.9956913234995128	0.9955828603411638	0.9958391857994875
28.283333333333335	0.9998592368914159	1.000582461447885	0.9958381001333033	0.9973662662029364	0.9947417037440922	0.9953549878612336	0.9964856948685349
28.383333333333333	1.0005978971174097	1.0000972475595096	0.9959582826957749	0.9975589828887601	0.9963647052576343	0.9946584121557962	0.9951483001210953
28.466666666666665	0.9996182241395509	0.9990109751752626	0.9965270086839304	0.9960739558606103	0.997099	0.9959920106862534	0.9967028992312061
28.566666666666666	0.9992247509813933	1.0006329663630955	0.9954290649982709	0.9966398834734053	0.9971282843678153	0.9987089730014057	0.9954341251832004
28.666666666666668	1.0009432512651426	1.0005202053890363	0.9972275210681755	0.9973459428356262	0.9956579986763092	0.9954891196960625	0.9952648418874894
28.766666666666666	1.0001482015738081	0.9992595827034356	0.996785	0.9961895005992347	0.9959376793206335	0.9965922265226822	0.9949669656694919
28.866666666666667	0.9997153810998347	0.9989878895952076	0.9965315673328516	0.9945137465855575	0.9971160285444057	0.9953722195974655	0.9968256792430032
28.95	1.0006263006999516	1.0008087334690012	0.9954014368229901	0.9950384589779327	0.9947901762142065	0.9964357623576967	0.9955500998363761
29.05	1.001304060303377	1.0000614107384855	0.9985597516802162	0.9980375058099756	0.9967103470189608	0.9954313589162131	0.995638
29.15	0.9979737402503085	0.9999027286286493	0.9978440437995667	0.9955375895093579	0.99661	0.9973045175715629	0.9948870027056886
29.25	0.9994048631106901	0.9988173730002889	0.9981876001591836	0.9973989541363727	0.9968217510766949	0.9966479194941836	0.9957636179631273
29.333333333333332	1.0006087573107345	1.0006839713269713	0.9969233348583337	0.9948657814165199	0.9973732631301259	0.9952211317341844	0.9936504123328307
29.433333333333334	1.0005374141945844	0.9987909537624643	0.9965803310622223	0.9960485161211101	0.9959985453200382	0.9953817315158654	0.9938079280292588
29.533333333333335	0.999556	1.0002941833922527	0.9963402422190322	0.9977890775158608	0.9971684944850692	0.9977229041272729	0.9970097074823945
29.633333333333333	1.0009155160021896	0.9992897523062512	0.9964184299550769	0.9964529937670201	0.9949344919775013	0.9965136498054649	0.9943257023977152
29.733333333333334	1.0004194557870858	0.9977346842981444	0.9964189825185825	0.9942742719427752	0.9952859173858298	0.9971024237690356	0.9963457596818792
29.816666666666666	1.0007916262583367	1.0012628609986747	0.9976400097251179	0.9972032529001049	0.9980708811233046	0.9962531059536388	0.9938630797897543
29.916666666666668	0.9996581562350073	1.0014852159719114	0.9966179053806042	0.9957001764478405	0.9971409533088679	0.9972995548315282	0.9951280258235353
30.016666666666666	1.000574840091581	0.9999288145006969	0.9973598600277704	0.9962285839979085	0.9972752165428491	0.9965237131394242	0.9968813981167173
30.116666666666667	0.9998781169198115	1.0008757399901715	0.9958175171427192	0.9946052727991788	0.9962508224940421	0.9952036242901726	0.9954802031322005
30.2	0.9997812105793736	1.0004242793867142	0.9967543885664916	0.9955508068041822	0.9961761859065366	0.9948862846357265	0.9949858221840058
30.3	1.0001895538483916	0.9999233973068213	0.99738	0.9947515157709431	0.9962231436119597	0.9956941084302768	0.99735
30.4	0.9999626593478489	1.0012076889625865	0.9948702851532165	0.995814	0.9972235768374719	0.9955211017985088	0.9958681085736291
30.5	1.0005727515928646	1.0003498554770063	0.9963091605218413	0.9959447674628128	0.995673	0.9952018321896047	0.9957836087040782
30.6	1.0010875247564672	0.9993898453807856	0.9971025035750297	0.9973139655094387	0.9966190480198533	0.996584	0.9956730216264779
30.683333333333334	1.0000075203002756	1.00082	0.9966659784055929	0.9980173245641151	0.9977034818327792	0.9941265718487355	0.9947083620418729
30.783333333333335	0.9993991823941816	0.9990234763918987	0.9970777763581535	0.9951612519104929	0.9978093776552733	0.9965126848282359	0.9957429183306534
30.883333333333333	1.000120549850804	1.0002090917776818	0.9949548273695757	0.9957671156506597	0.9952503892685302	0.9963800693861954	0.9954972165287546
30.983333333333334	1.00204	0.998739	0.9955166463139111	0.9968955599614558	0.9941345585147348	0.9968326437065893	0.9959511906601339
31.083333333333332	1.0009328923115095	0.9989247167804725	0.9958903173845842	0.9971398667335286	0.996271	0.9969823530309717	0.9950662104827228
31.166666666666668	1.0007413352092474	0.9998383890336946	0.9970236251346031	0.9963964294300306	0.996848	0.9960621783161897	0.9949863892972243
31.266666666666666	1.0008123441656027	0.9996500373697081	0.9954297557026529	0.996223	0.9966843206074505	0.996652	0.9939222013427791
31.366666666666667	1.000695137617642	0.9993748439208221	0.9977046596552751	0.9958256696879454	0.9961819695535388	0.9964987615853604	0.9958912184372813
31.466666666666665	0.9999905616906991	0.9999139797236218	0.9978172444695442	0.9952158265471863	0.9964708764918905	0.995928	0.9955793061671269
31.566666666666666	1.0014063967404772	1.0000789124417764	0.9976069940556573	0.9950060552873959	0.9972949084838332	0.9980583026412901	0.9955352131143915
31.65	0.9998962450886694	0.9999639012487227	0.9978847953581059	0.9963527981449659	0.9953082257385527	0.9961323459461259	0.9952713636895018
31.75	1.0006407531110686	0.9994275990550271	0.9955828157937087	0.9968019019260886	0.9977054097151133	0.9978005158672613	0.9960986400969342
31.85	1.0001502065325758	1.0001482525233854	0.9960968379948082	0.9960624440231828	0.994354	0.9950591534136047	0.99427
31.95	1.0012320488676376	0.9993190884946243	0.9962653698640211	0.9969801222240406	0.9965869625495789	0.9974347894974759	0.9960711351058387
32.05	0.9992331885162072	0.9998386390580273	0.9957868498681575	0.9968601717204749	0.9953820360907724	0.9964568540028446	0.9953279332330434
32.13333333333333	0.9990730424346386	1.000002905044628	0.9952583228750355	0.99492	0.9958111276159884	0.9970290854996327	0.9952370533397846
32.233333333333334	0.9999878884123421	0.9991232361006562	0.9978731915244881	0.9958326336389817	0.9970338181334448	0.9958625658836796	0.9955865368606625
32.333333333333336	1.0001034241613298	0.9997202108657598	0.9964021293316612	0.994809	0.9961	0.9976717603341367	0.9954855907077759
32.43333333333333	0.9997744438435326	1.0007445605569352	0.9967959689702891	0.9949655506742251	0.9961975303180926	0.9952156175785902	0.9967404704819294
32.53333333333333	1.0010310517511773	0.999946	0.9981755819029364	0.9965462254380381	0.9965550147851855	0.9974331352507976	0.9956839385559333
32.61666666666667	1.001053607537314	1.0000863298303138	0.9959591115410332	0.9949266093970012	0.9968130756061915	0.9959579607754594	0.996195
32.71666666666667	0.9997434505225823	0.9999334816215745	0.996428	0.9973978171647748	0.9972728755428721	0.9966159373917373	0.9973132548325766
32.81666666666667	0.9990535776266025	0.999874	0.995109	0.9966128803979579	0.9974597424233979	0.9973342940117716	0.99401
32.916666666666664	1.0005325688775624	0.9994692697771479	0.9953834785090575	0.9940964780091724	0.9975568250695074	0.9952635907322598	0.9961342264513927
33.016666666666666	1.000413858610526	1.000138084867188	0.9976999628654774	0.9955235194858354	0.9986240456473074	0.9968239589115284	0.9951124302100275
33.1	0.9997020982479989	1.0001872563192906	0.9968317474572778	0.9961677560174272	0.996058	0.9966404753841315	0.9951515610221014
33.2	1.0012234442529262	0.9990160590033614	0.9968769195238618	0.9950621932600363	0.995271	0.9944393623248166	0.9957382396466011
33.3	1.001580493993471	1.0014623804161893	0.9974398435952084	0.9974181405320852	0.9964056039042933	0.9969459596040501	0.9955301090954254
33.4	1.0005849484253682	1.0003423547470245	0.9968150324112329	0.9956421908963538	0.9968191346649558	0.9951891496317379	0.9965743063089197
33.65	0.9999702614831764	1.0005243724612485	0.9970636859887602	0.9964910823155457	0.9948705964487143	0.996858	0.9960786493559833
33.75	1.001335554864019	1.0004405309683413	0.9963304342168074	0.996429	0.9964554534332177	0.9942157633154718	0.9935090593631289
33.833333333333336	1.0012185153959556	0.9986930275654804	0.9958850680312807	0.9967943694892535	0.9943243172187617	0.9966829343822068	0.9957466045665735
33.93333333333333	1.00084	0.9981340564989508	0.9967244119963119	0.9969715949370573	0.9950383222117802	0.9964680201679229	0.9947842134348422
34.03333333333333	0.9995005163518982	0.999953	0.9971790336205575	0.9956222938933925	0.995419	0.9931955066766549	0.9967655652418463
34.13333333333333	1.0010743254445797	1.0003658570343008	0.9954695402750573	0.9964865344291546	0.9987242955286803	0.9970333589702182	0.9970638667947576
34.233333333333334	1.0003255568847993	0.9992721672615162	0.9950518022648114	0.9959436304912149	0.9963432231401974	0.9958904123694304	0.99538
34.31666666666667	0.9993606704778525	0.9994079304741861	0.9960027640579769	0.9946847186895736	0.9954759515016186	0.9968988135737198	0.9950707473884705
34.416666666666664	0.9997883114750092	0.9997244612794162	0.9949993087317779	0.9956981867475444	0.996928	0.9954053045310307	0.9953080842703972
34.516666666666666	1.0000182969536522	1.0000354082078822	0.9959078612758875	0.9975855595998583	0.9977779807144038	0.9966763173954937	0.9939787708863207
34.61666666666667	1.000442512812914	0.9995805306052106	0.9964169104054363	0.9952171056402338	0.9957517763812748	0.9985048113905305	0.9967746390533416
34.7	1.0007050788715317	1.00009	0.9966382120894357	0.9973324412979024	0.9952338645628093	0.9965479754240387	0.9967243077552032
34.8	0.9999694260836898	0.9992729173345144	0.9979457154846002	0.9969713106941578	0.997187	0.9953260385443641	0.9947344492499223
34.9	1.0005711643338404	0.9997412962511529	0.9971623185745128	0.9969404703395681	0.9960616146135391	0.9954032367226827	0.9953534533278743
35	1.0010356464483534	0.9992169952254282	0.9970860648107377	0.9952331653640525	0.9969003811347495	0.996281	0.9944846358771894
35.1	1.0000304937861555	0.9984445867201958	0.9973518478569391	0.9951216000260203	0.9964214400806091	0.9959561686748912	0.9955974537901178
35.21666666666667	1.000034670783588	1.0002260934323073	0.9940903417650393	0.9960310351827942	0.9954800826780489	0.9971604602566645	0.9963762420173715
35.31666666666667	1.000734401393509	0.9986901106149318	0.996307	0.9957209261794999	0.9995525964029341	0.9973943983077483	0.9955542114072099
35.416666666666664	1.000890871717337	1.0002943500751413	0.9965130564554137	0.9964046724741145	0.9955278666187583	0.9961295888683288	0.9970000665576806
35.5	0.9993540708219087	0.999189	0.9963805793549421	0.9957914184185621	0.9945743910986694	0.9976792044441889	0.995241
35.6	1.001426947567846	0.9997320453508421	0.9967553555526263	0.9968733890152991	0.9980002380063483	0.9976185487326525	0.9961627238906204
35.7	1.0021331107538132	1.0003816919087067	0.9965714900461324	0.9975619674392043	0.9967753441947957	0.9974634631065658	0.9959180145368538
35.8	1.0004178685280614	1.0002925999048122	0.9979234748034991	0.9962108188166932	0.9954559841488727	0.9966843129211053	0.997024
35.9	1.001711317553062	0.999726	0.9963659364220433	0.9960372885265819	0.99723	0.997578	0.995394
36	1.0018037127362729	1.0011694352396796	0.997475	0.9949057175438919	0.9956849890289866	0.9950326854667526	0.994501
36.083333333333336	0.9993529012626275	1.0005972128835157	0.9967568751022668	0.9950026443726027	0.9974487259529174	0.9963315448169664	0.995871
36.18333333333333	1.000886778259853	1.0010446730976497	0.9953144080708556	0.9968345898595249	0.9960941132014568	0.995154	0.9958125314782198
36.28333333333333	1.0015629506042538	0.9979068677219478	0.9958208325237528	0.9961976015218689	0.9964233679629433	0.9956072604796682	0.9951076097476707
36.38333333333333	1.000271590077969	1.0004191955586152	0.9961281959737519	0.9947631697298204	0.9965321556089383	0.9957218170621376	0.9966928329715785
36.46666666666667	1.0005751742513758	0.9996701226577706	0.9955223100898436	0.996209	0.995586	0.9957143729520855	0.9963149937897776
36.56666666666667	1.0012635434282797	1.0020096003390806	0.9972787713333213	0.9955890374741575	0.9967994427239719	0.9979036305768728	0.9959010011402999
36.666666666666664	1	0.9990863991823014	0.9971268163692769	0.9946825868678278	0.994309	0.9979735224990293	0.996849
36.766666666666666	0.9996571537556233	1.0000280741607888	0.9967585327927836	0.9959646644657739	0.9981585997695057	0.9968152741164675	0.997095
36.86666666666667	1.000162904604771	0.999516	0.9975098810195453	0.9955653031920538	0.9957465435577963	0.9962477296519345	0.9971672231788224
36.96666666666667	0.999902	1.0013051984523493	0.9960501463785836	0.9969943343690129	0.9964984176680918	0.9955205503829494	0.995693
37.05	1.0011254518931558	0.9993218387622843	0.9984939966230478	0.9973041591294078	0.9964341090216617	0.9967434522398532	0.9956487775363887
38.71666666666667	1.0012236948727722	0.999147	0.9986662582959238	0.9994780488243622	0.9981649342400319	0.9986428031342753	0.9988848673392412
38.8	1.0010782518221666	0.9989576366509478	0.9975296351648711	0.9976316069495682	0.9981167371816797	1.0001349336380658	0.999051
38.9	1.0008049091101725	0.9989365512655546	0.9979504122743978	0.9971252282242073	0.9976895735387977	0.9986229521741361	0.995775
39	1.000988529917313	0.9997754662432922	0.9960176832726286	0.9963707054476307	1.000165525279294	0.9979003220835163	0.9953439541814649
39.1	1.0013301247673565	1.0000938305602955	0.9972027938512991	0.9968911541965144	0.9964141416689158	0.9979255493453597	0.9974724718686601
39.18333333333333	1.0012579462517202	0.999438	0.9966791017888512	0.9958012247985931	0.9964319057275656	0.9972591636418007	0.9971075345125792
39.28333333333333	1.0024361101475792	1.0007478108732606	0.9959433634811232	0.9958933194980132	0.9965817297261006	0.9964709150996097	0.995006
39.38333333333333	1.000985355399264	1.000404277440096	0.9957994206879102	0.9966560853186736	0.995781	0.9964609896195401	0.9962857874590269
39.483333333333334	1.000385622107881	1.0002799320052875	0.9969472332299516	0.9974209829610796	0.9969009319582736	0.9959864965306592	0.9981849078493537
39.56666666666667	0.9989579243853942	0.9992022437897973	0.9957107342452588	0.9969322272954843	0.9962643176703808	0.995284	0.9960483087987956
39.666666666666664	1.0001189625917795	0.9988443756282233	0.9953021135328556	0.9939127149746814	0.9967885639593723	0.9967572376288386	0.9945661584023434
39.766666666666666	0.9987306121851084	1.0010484234626407	0.9943214514512632	0.9960395624697775	0.9932590245232956	0.9963771744545084	0.9953940019229943
39.86666666666667	1.0003669926993313	1.0010890107459864	0.9966814501837502	0.9961030907578036	0.9953484358558067	0.9948503047704744	0.994723
39.96666666666667	1.0012275377104103	0.9993790943344785	0.9973564065058604	0.9969305218380875	0.99689	0.9951839111839235	0.9971748792072717
40.05	1.001186101895878	1.000099497778504	0.9952851222050579	0.9943982018469332	0.9962625274939277	0.9971178634046993	0.99529
40.15	0.999609	0.9987263641431771	0.9948387890333964	0.9962507549440651	0.9945031971581891	0.9956895592519116	0.9942665808446904
40.25	1.0018309467595339	1.0004504486002062	0.9963735341702455	0.9960375727694815	0.9964009219043393	0.99738	0.9968770029892741
40.35	1.0004127725911935	1.0002414282580478	0.9945625072805883	0.9956420487749039	0.9953719835614588	0.9955139333962364	0.9970224675298098
40.45	0.9996971693910283	0.99938	0.9956308888186973	0.9959285656175443	0.9952725599153721	0.9969390669095574	0.9942555221369305
40.53333333333333	1.000019550052882	1.0000347414763282	0.9972253108141529	0.995296	0.9970708610154356	0.9988406234662173	0.9953499088702588
40.63333333333333	1.0000603175478247	0.9980487148600473	0.9947024439883856	0.9950174250033739	0.9969255813109739	0.9948609195199932	0.9940710685626254
40.733333333333334	1.0005024944960472	1.0005134547320527	0.9946987141847227	0.9940568261246998	0.9955209813247079	0.9952061056601901	0.9955933422192839
40.81666666666667	1.0013668823447641	0.9996095334278068	0.99697	0.994489	0.9967164060777249	0.996408	0.9954844564813391
40.916666666666664	1.0001509583921138	1.000208425046128	0.9977995624373646	0.9970520356776003	0.9942220017491739	0.9963775880161779	0.992441
41.016666666666666	0.9992340239156938	1.0004796181056905	0.9952932725167657	0.9985396208918449	0.9965990806671075	0.9970959446362123	0.9949662567779688
41.11666666666667	0.9994115463065824	1.0003003506591266	0.9973946715286244	0.9952144053326891	0.9956564839116182	0.9944494256587759	0.9959964179393063
41.21666666666667	1.0011958760698707	1.0000272407463464	0.995837	0.9954925370097959	0.996144	0.9954399058573842	0.9960704262143156
41.3	1.002116068604288	0.9995279421538942	0.9966918107494805	0.9951389388428865	0.9940614366919203	0.9968143091392385	0.9954220740273082
41.4	1.0002125273342712	0.9990468119962864	0.9956945717627196	0.994349	0.9949424789185997	0.995638	0.9967964729122525
41.5	0.9998484602380396	0.9987211136321897	0.9951677024601145	0.9952399871936392	0.9972345933079523	0.9954066830699292	0.9946557622908605
41.6	1.0004948923607198	0.9999345650603495	0.9961690856731675	0.9953984526100796	0.9973465481892105	0.9945288294993325	0.9977522004636666
41.7	1.000187548889624	1.000013656090935	0.9970324661506929	0.9963817909207092	0.9965825559613867	0.9968067271752965	0.9965001562556056
41.78333333333333	0.9993160601452715	0.9993842615040213	0.9966351729901548	0.9966749874714865	0.995888	0.9957987395326768	0.9945955065113987
41.88333333333333	1.0011033138067624	0.9992442478776953	0.9979093844341059	0.9969160254502158	0.9972664033664648	0.9969830423004211	0.9955376233455698
41.983333333333334	1.0001934802259782	0.999457	0.9942613601700274	0.9957033031197342	0.9964054661984124	0.9967499313726762	0.9950423917275474
42.083333333333336	1.0000411033596346	1.0010708423111416	0.9959341080424042	0.9943905272886482	0.9953874066201315	0.9975476918332672	0.9949120974656056
42.18333333333333	0.9996653406705913	0.9997861339481551	0.9977835380957019	0.9943842739448603	0.9944547246880747	0.9959773981739289	0.9949679581176242
42.266666666666666	1.0000634085259248	1.0000193233091434	0.9980585765806222	0.9964227218982292	0.9956619921468585	0.9957703416313666	0.9963057781999777
42.36666666666667	0.9992894109016509	0.9996476204678252	0.9973809955818603	0.9975055452236644	0.9976606553037862	0.9960322640220912	0.9968621162672895
42.46666666666667	1.0011399043042728	1.000911410128307	0.9975793658803765	0.9960532061289509	0.9956228836766526	0.995986	0.9965024247084796
42.56666666666667	1.0003860398076245	0.999048	0.9980004192716561	0.9957230580012457	0.9974958213642215	0.998191	0.9956699025037763
42.666666666666664	1.0010176853593928	1.0003269365798397	0.9966179053806042	0.9951210315402215	0.9966767467839951	0.9941206441314718	0.9966196753663968
42.75	1.000698562755537	0.9994270990063616	0.996306	0.9953441622162857	0.9986277637060946	0.9964062616252678	0.9957874367183028
42.85	0.9996138800622208	1.0002095084849032	0.9994245135665055	0.9952647163258909	0.995141	0.9959473460259405	0.9942497092264413
42.95	1.0009218650382874	0.9993816779192498	0.995708	0.9954045638324177	0.9959722434967659	0.9947867541272513	0.9948154046618578
43.05	1.0014388102405547	1.0000109058232751	0.9954159416150126	0.9958305018172359	0.9971304876619114	0.9956947976997261	0.9958362084550905
43.15	1.0001121958559385	0.9996729562668748	0.9958665571538426	0.9968262046939913	0.9969166304287083	0.9963316826708561	0.993434
43.233333333333334	1.0018819061282125	1.0007031398591468	0.9964046158674364	0.9946597053144224	0.9977989120083167	0.9943829800838659	0.9948266051479223
43.333333333333336	1.000991370275567	0.9993199219090667	0.9960602306625611	0.995999	0.9963904562573827	0.9958232775250709	0.9952672521186678
43.43333333333333	0.9997858052765496	1.000352522403222	0.9957099054000004	0.995578	0.9981513013578123	0.9962466268208157	0.9962208529955128
43.53333333333333	1.0004009934584333	1.000568376743808	0.9956969201576183	0.9963643099823932	0.9966273103727138	0.9948926259146598	0.9955883799786223
43.63333333333333	1.0010082453451952	1.000571460377245	0.9984678879974074	0.9958050620777357	0.997162	0.9955432962747756	0.9954898440569144
43.71666666666667	1.0010010609096107	1.0001245835532209	0.9983826550766661	0.9950637565959833	0.9955059713836782	0.9981691371687335	0.9958991580223399
43.81666666666667	0.9993602527781091	0.9996240348391049	0.9955992545580007	0.995748	0.9956136573826252	0.995794	0.9947172940750637
43.916666666666664	1.0003618967624637	0.9993585089977506	0.9959408769453479	0.997129	0.9962369142000606	0.9963457437676214	0.9939847255751145
44.016666666666666	1.0017232637657196	0.9997213776459792	0.9970239014163558	0.9963417126718874	0.9978438041255249	0.9964797377485605	0.9959950001562601
44.1	1.0006092585504265	1.0013335345433916	0.9949089645986097	0.9949304466761437	0.9959718303791231	0.9966236572095691	0.9956422557343763
44.2	0.9999360936441771	0.9995836975800919	0.9966760626895703	0.9959268601601478	0.9970548871332389	0.9952866123318654	0.9949194699374456
44.3	1.0015826660321359	0.9993556753886466	0.9950093930157553	0.99474	0.9984838610604428	0.9968562167217544	0.9948538265824086
44.4	0.9992965953372352	1.0005292062650144	0.9959294112526065	0.9968004807115914	0.996015	0.9952992948897321	0.9934748907917166
44.5	1.0027481318557996	1.0000785790759994	0.9955457940388324	0.9976165420758978	0.9969796997222093	0.9960140673086304	0.9984962530062897
44.6	0.9990148150904271	1.000206008144245	0.9964868096888968	0.9962442173573779	0.9966808779604253	0.9956204944530942	0.9947693267128577
44.68333333333333	1.0018727167338606	0.9997253780353028	0.9965927637410987	0.9967967855538986	0.9989183231150184	0.9959877372156679	0.9963239258229685
44.78333333333333	1.0004227138450832	1.0006480511645033	0.9955213431037089	0.9952597420751506	0.9966442481960777	0.9955071785556335	0.996061
44.88333333333333	1.000193313146081	0.9996861242150649	0.9948111608581156	0.9953781292427694	0.9988596604097096	0.9970176436267747	0.9957139955565119
44.983333333333334	1.000162904604771	1.0011735189704474	0.9971422881474342	0.9966732820140899	0.9967235667835374	0.996075	0.9947545817691776
45.06666666666667	1.0012657154669449	0.9998633914669671	0.9965731477366494	0.9943761730222263	0.9970661790154813	0.9952937807341379	0.9970635832381484
45.166666666666664	1.0007983929941777	0.9991398210480604	0.9971772377891645	0.9954989324750334	0.994716	0.9967241526952734	0.995454
45.266666666666666	1.0016712183777086	0.9999830697808983	0.9956243961975062	0.9971977101635656	0.9978943421838542	0.9968730348963167	0.9964245884192456
45.36666666666667	1.0001482015738081	1.000561792769713	0.9965638922979303	0.9970457823338124	0.9977161507738318	0.9975135040685831	0.9957525592553673
45.46666666666667	1.0001175424126523	1.000224593286311	0.9957376717161577	0.9956539869766806	0.9973059249543137	0.9957276069255117	0.9938494690725111
45.55	1.0011514328171869	1.0007898149611583	0.9947353215169696	0.995523	0.9963998202572911	0.9956301442253842	0.9967971818037755
45.65	1.0024013575289394	0.9993423407575678	0.9985271504333848	0.9976283381562246	0.998227	0.9970410787880502	0.9959618240329801
45.75	0.9982242765563201	1.0000271574049022	0.9970495956193669	0.9963556405739603	0.9957097760875676	0.9948434120759817	0.9944691820419863
45.85	0.9993712800513315	0.9991288199774204	0.9960838527524262	0.9962673831536827	0.9959021512033338	0.9948541646793904	0.9956225485500347
45.95	0.9999189679547031	1.0000663278836959	0.9981026435201952	0.9953289552211654	0.998016	0.9955916829901146	0.9955903648748871
46.03333333333333	0.9988812347125304	0.9989693044531418	0.9989066234208668	0.9950781108624053	0.9957154220286889	0.9966968576250821	0.9938816527476589
46.13333333333333	0.9997446200818635	0.9997618815878808	0.9970274930791423	0.9958350497036269	0.9967333439010888	0.9979273414459279	0.9978571164090824
46.233333333333334	1.000760465857489	1.0004805348615773	0.9967854702636824	0.9953836719793085	0.9982260756511988	0.9955445369597843	0.9957650357461736
46.333333333333336	0.9995946658740307	1.000176338590095	0.9966996847794355	0.9975440601365392	0.99644	0.9965489404012676	0.9950031191371689
46.43333333333333	1.0017230966858224	0.9989637205763774	0.9960937988955273	0.9983369557045407	0.9962269993766281	0.9961054644376042	0.9970881108848468
46.516666666666666	1.0011536883958005	1.0004434479188897	0.9973075046356135	0.9963556405739603	0.9961888548475892	0.9969749089209197	0.9961588958763958
46.61666666666667	1.0003351639788944	0.9975655011663337	0.9963311249211895	0.9970862869469833	0.995781	0.9963046633084446	0.996649
46.71666666666667	0.9994142195849391	0.9997336288382828	0.9974073804892535	0.9959875460191792	0.9974897623054572	0.9951373165691525	0.9952082723439478
46.81666666666667	1.001094542112154	1.0006057137108284	0.9971688111957037	0.9953117585257489	0.9961513988479553	0.9968960564959225	0.9950467868549905
46.916666666666664	1.0005817739073193	0.9994963557465265	0.9956728836451241	0.9965692491128931	0.9970338181334448	0.9967775021506472	0.996996
47	1.0006480210866016	1.0005433743105356	0.9968247022725811	0.9963763903056198	0.9964690863154374	0.9956258707547987	0.99565
47.21666666666667	1.00028	1.0004271129958184	0.9977791175876569	0.9975804432276683	0.9952228480923289	0.9958665636464854	0.9955444287041915
47.31666666666667	1.0002900524066216	0.999701	0.9965529791686945	0.9959395089691729	0.9973302988952518	0.9965110305815577	0.9947089291550913
47.416666666666664	1.0016302002629198	1.0004801181543561	0.9969559361051651	0.9970294383670943	0.9953506391499027	0.9957054124492449	0.995945
47.516666666666666	1.001410323118064	1.00028	0.9966513354726941	0.9955077440049163	0.9968560398410655	0.9976978147193192	0.9960664564217864
47.6	0.9999653326262059	1.0000275741121234	0.9972599841741304	0.996696	0.9969792866045664	0.9959798795439463	0.9957658864160012
47.7	1.0009274622148472	1.0004403642854527	0.9968760906786035	0.9976347336214622	0.9959800927319834	0.9958274131417667	0.9929589595412202
47.8	0.9997837167778334	1.000501870271303	0.996417	0.9966822356654224	0.9961114641424635	0.9949541087495353	0.994575
47.9	1.0006171948455485	0.9998803931215925	0.9955828157937087	0.9940502885380126	0.995139	0.9963828264639923	0.9952432915851878
48	1.0002042568793545	0.9993934290628881	0.9964077931075938	0.9964643634829979	0.9965164571385036	0.9960001440657549	0.9945085964106695
48.083333333333336	1.0009925398348483	1.0006513014808287	0.9961185261124036	0.9980726098080569	0.9956494609116869	0.9979572557400264	0.9971096611871485
48.18333333333333	1.0001518773315488	0.9991356539758482	0.9964184299550769	0.9971549316071993	0.9960264996138826	0.9966743874410358	0.995273
48.28333333333333	1.0015267778064867	1.0000048218978452	0.9972248963915238	0.996219	0.9966453498431256	0.9960656246634361	0.9953344550350557
48.38333333333333	0.9991113872710706	1.0005636262814863	0.9962143958806281	0.9950765475264584	0.9962429732588247	0.9963354047258822	0.995115
48.46666666666667	1.0001378426201752	1.0002865159793826	0.9962363602799763	0.9959380877546757	0.9966476908431027	0.9966652890843054	0.9954741066651022
48.56666666666667	1.0001452776756052	0.9997266281569664	0.9962972804064705	0.9952026092523623	0.9961975303180926	0.9958420256540913	0.9956241081113855
48.666666666666664	1.0001480344939109	1.0000569103004964	0.9952204722749008	0.9956521393978343	0.9961263363776122	0.9957438736845146	0.9955050143355084
48.766666666666666	1.00001	0.9997017924065824	0.9944384567735775	0.9956582506201722	0.9960387554372921	0.9953436838422655	0.9970029021237728
48.85	1.0008352341115339	0.9991194857356654	0.9966156951265819	0.9962153667030842	0.9980272283590255	0.9953256249826944	0.9939925233818684
48.95	1.0008803456838067	0.9996454535902749	0.9972073525002205	0.9954449263241388	0.9957174876169042	0.9966328934201895	0.996217
49.05	1.000588373563263	1.00169	0.995872	0.9949418163921214	0.9972191702492796	0.994235	0.9947301959007837
49.15	0.9996929088536471	0.9996688725361068	0.9952062437646312	0.997449	0.997165	0.9953560906923524	0.996801
49.25	1.0004595549624395	1.0006843880341927	0.9985044953296546	0.9972976215427205	0.9972059504847028	0.9973003819548674	0.9946588814135621
49.35	1.0017423108740127	0.9998634748084113	0.9978211124140838	0.9955650189491544	0.9984683002958892	0.9971825168790412	0.9956453748570778
49.45	1.0001432727168376	0.9991568227026856	0.9968346484156823	0.9958064832922328	0.9949176918600184	0.9964505127239113	0.9960091779867217
49.53333333333333	1.0017392198959125	0.9992787512356114	0.9977734538117242	0.997468	0.9964295647275884	0.997065	0.9945844478036387
49.63333333333333	1.0002690838795096	0.9994776872630163	0.994639	0.996294	0.9978611550665317	0.9965022079326068	0.996617
49.733333333333334	1.0001654943431793	0.9997397961051566	0.997041	0.996159	0.9966193234316154	0.9954727150831696	0.9978324469840791
49.833333333333336	1.0005930518003876	0.99961	0.9975875161920844	0.9966093273617148	0.995738	0.9966705275321198	0.9936088712895784
49.916666666666664	0.9990514055879375	1.0007151410271178	0.9976039549563765	0.9982036457847011	0.9971698715438791	0.9963443652287229	0.9954056277439728
50.016666666666666	1.002165273634045	1.0001377515014112	0.9973626228452986	0.9960279085109004	0.9963739315516619	0.9959483110031694	0.9962025635942174
50.11666666666667	1.0008551166193131	0.9998560574198738	0.9987951437336088	0.9961522647794074	0.9976580388920472	0.9955796897016972	0.9952910708738432
50.21666666666667	1.000625715920311	1.0007124741009021	0.9967635058643342	0.9961411793063292	0.997571	0.9955461912064624	0.9980514944647103
50.3	1.0003915534442356	0.9997284616687397	0.9965347445730092	0.9951046875735033	0.996077	0.9961510940751461	0.9953170163035879
50.483333333333334	1.0001613173457469	1.0003162688749767	0.9955087722839562	0.9962470597863723	0.9950861061524894	0.9964062616252678	0.995654
50.583333333333336	1.0008943803951804	1.0000694115171327	0.995938	0.9968212304432509	0.9969295747815229	0.9957361538666826	0.9953466479692527
50.666666666666664	1.000041437519429	1.0002673474472068	0.9974221615630288	0.9964355128287042	0.9954700301487355	0.9955330950869261	0.9972732733506748
50.766666666666666	1.0017418931742692	1.0007774804274105	0.9980107798373865	0.9964684850050398	0.996887	0.9973145809055224	0.995987
50.86666666666667	1.002068116673761	1.0004511153317601	0.9978172444695442	0.9976341651356633	0.9965539131381373	0.9962855016177548	0.9977432684304759
50.96666666666667	0.999338	0.9994426838564349	0.997298	0.9985144653952441	0.9963793020810211	0.9962729569137779	0.995045
51.06666666666667	1.0008964688938968	0.9988258738276017	0.9968128221572105	0.994834	0.9965204506090527	0.9979582207172555	0.9938900176676313
51.166666666666664	1.0002862931089322	0.9998284714018298	0.9969092444889405	0.9958924667693148	0.9970200475453441	0.995946	0.996033
51.25	0.9990882467052937	1.0001066651427089	0.9951574800352605	0.994703	0.9960470177901525	0.9964476177922242	0.9953473568607757
51.35	1.0013579435702582	1.0000003214598563	0.9968686310712777	0.9952850396932013	0.9949446822126958	0.997024	0.9949062845551163
51.45	0.9997979185691043	0.9992495817301267	0.995102	0.9954766194074269	0.9965132899032405	0.9968376064466241	0.9963166951294331
51.55	1.0015709704393245	1.0005100377328389	0.9997277327902125	0.9973817574409563	0.9959226693796037	0.9961775620219983	0.99653
51.63333333333333	1.0010428308839376	1.000939996243682	0.9971170083670521	0.9953995895816775	0.9971976881318425	0.9970843649094645	0.9965408466290304
51.733333333333334	1.0008544482997241	1.0000664945665843	0.9952983837291927	0.9958	0.9985140186483834	0.9969532658602124	0.9974903359350417
51.833333333333336	1.0006592989796699	1.0006685531597868	0.994231	0.9936223608528985	0.9963344099638131	0.9963147266424041	0.9965622551530273
51.93333333333333	1.0009610452742057	0.9991713241139837	0.9965958028403796	0.9962811689343056	0.9981064092406042	0.9967536534277024	0.9955895142050593
52.016666666666666	1.0004755110926322	1.0002080083389069	0.9966039531520875	0.9965259020707277	0.9938478548704793	0.9969219730272154	0.9954993432033238
52.11666666666667	0.9989741311354331	0.998946	0.9989092480975185	0.9965241966133311	0.9965490934323021	0.9946553793702193	0.9948114348693285
52.21666666666667	1.0004780172910919	1.0004643666213944	0.9967027238787164	0.995699	0.9950485124469747	0.9971512240460442	0.9956130494036255
52.31666666666667	0.9988867483491415	1.000293600002143	0.9963891440892791	0.9964386395005982	0.9963567183165362	0.9958188662005957	0.994654
52.4	1.0005473554484743	1.0010240044194778	0.9969575937956818	0.9961012431789572	0.9992050267592738	0.9965144769288039	0.9958579005356967
52.5	1.0009780038837826	0.9989217164884797	0.9979611872627575	0.995832	0.9981471701813821	0.9969855236704386	0.9970019096756406
52.6	0.9998520524558318	0.9995370263713165	0.9961838667469428	0.9952004774306162	0.9961449266715481	0.9929196610430551	0.9935364225759198
52.7	0.9996852231783708	0.9993187551288474	0.9976546526580169	0.996487	0.9978723092428933	0.9971612873800036	0.9960602181763832
52.8	1.0012825905365728	0.9994252654945883	0.995545	0.994995	0.9972990396602633	0.9966339962513083	0.9962873470203776
52.88333333333333	0.9995459620839656	1.0005996297853987	0.9959202939547637	0.9947513736494935	0.9964754207859636	0.9970153001106471	0.995544
52.983333333333334	1.000090141309494	0.999214	0.9965419278985821	0.9974020808082666	0.9981693408282242	0.9963729009839228	0.9975973785550264
53.083333333333336	1.0013652950857397	1.0004079444636427	0.9963438338818186	0.9959974945206598	0.9973626597772883	0.9956732924929088	0.9942790573354966
53.18333333333333	0.9998584014919294	1.0004486984298768	0.995518	0.996312	0.9971251171325521	0.9963963361451982	0.9964950522366396
53.266666666666666	1.0012993820662524	1.0003446883074634	0.9975948376585339	0.9962282997550089	0.997867	0.996618	0.9955284077557699
53.36666666666667	1.0005054183942501	0.9996800402896353	0.9979143575056565	0.9961545387226031	0.9949442690950527	0.9951836354761437	0.9963246347144915
53.46666666666667	1.000078863416426	1.0001910066842814	0.9954757566144955	0.9975328325420112	0.9965784247849565	0.9972660563362934	0.9960449061194847
53.55	1.0009362339094559	1.0010931778181984	0.9968021853097273	0.9961438796138739	0.9979616803596664	0.9969237651277835	0.9972130175712134
53.65	0.9993090427895845	0.9997857172409338	0.9973120632845347	0.9944622986207579	0.9974014928357321	0.9968639365395864	0.9955052978921175
53.75	1.001240402862503	0.9996127837441322	0.9981235027925321	0.9970653950938742	0.9971025333680672	0.9969666376875282	0.9967716617089447
53.85	1.0004359131569707	1.0004847019337892	0.997329	0.9956077975055208	0.99755	0.9948399657287352	0.9972030930898902
53.95	0.9999170465358842	0.9995300256900003	0.9957530053534385	0.9963635993751446	0.9958963675563315	0.9953574692312509	0.9955379069021791
54.03333333333333	0.9994134677254013	0.99881	0.9951694982915077	0.9976684164050463	0.9956564839116182	0.9966709410937894	0.9936036254923076
54.13333333333333	1.001438559620709	1.0005992130781776	0.9968277413718621	0.9961885057490867	0.9965649296086179	0.9960332289993201	0.9966980787688492
54.233333333333334	1.0006620557979753	0.999543	0.9969654678256369	0.99678	0.995247	0.9971217233136153	0.9954264691547512
54.333333333333336	1.0004392547549166	0.9990668139429045	0.9970122975827379	0.996948	0.9979064603013829	0.9958569138741956	0.9956174445310686
54.43333333333333	1.0007232070403895	0.9999785693429093	0.9960252810208309	0.9962850062134482	0.995035	0.9961501290979172	0.9952818552840432
54.516666666666666	0.9999776129986578	0.9992212456390844	0.9979180873093194	0.9963827857708573	0.9984576969430516	0.9971876174729659	0.9964350800137871
54.61666666666667	0.9995065312282012	0.9994626024616086	0.9963851380038634	0.9955751095720846	0.9955603652066757	0.9971046294312732	0.9951335551774152
54.71666666666667	1.000313610672142	1.0000051552636224	0.9971759945212768	0.9962649670890373	0.9986456654706256	0.9973271256094992	0.9955043054439854
54.81666666666667	0.9988227567484731	0.999385	0.997255	0.9968073025411782	0.9970321656628728	0.9968749648507746	0.9956163103046316
54.9	1.000975497685323	1.0004907025177747	0.9958910080889661	0.9966606332050646	0.9973199709541762	0.9965912615454532	0.9976675588158113
55	1.00206	1.0004276130444838	0.996304	0.996127	0.9982442528274916	0.9970475579208733	0.9942410607498596
55.1	1.0000505433738323	0.9998086361381004	0.9963855524264926	0.9953116164042992	0.9981021403582929	0.9957841270203521	0.9948792048989348
55.2	0.999853	1.0009525808017625	0.9968483243624463	0.9933911292541999	0.9990352354079928	0.9961599167240969	0.9968999710746219
55.3	1.0004142763102692	0.9998387223994715	0.9972769755019281	0.9956214411646941	0.9973256168952975	0.995005	0.9961929226695035
55.38333333333333	1.000893043756002	1.000154669814592	0.9952751760619568	0.997601	0.9964229548453002	0.997577	0.9956156014131086
55.483333333333334	1.0007106760480917	1.0002925999048122	0.9968461141084237	0.9958620527790742	0.9957882684397413	0.9967649574466705	0.9965829547855012
55.583333333333336	1.0027370210426287	0.9999132296506237	0.9952858129094398	0.9977839611436707	0.9966372251961462	0.9960070367602476	0.9952468360428033
55.68333333333333	1.0009303025731013	0.99963	0.9974217471403994	0.996473	0.9969481650754588	0.9957485607167695	0.9953601169081912
55.766666666666666	1.0010708167667366	1.0006781374258744	0.9961045738838868	0.9964137682468966	0.9955189157364926	0.9955082813867522	0.9955043054439854
55.86666666666667	1.0000094417190948	0.9992153283965434	0.9971485044868723	0.9953187224767853	0.9973016560720025	0.9981343979884901	0.997125
55.96666666666667	1.001254103414082	0.999045	0.9981215688202625	0.9977973205599447	0.9974732375997365	0.9959115040145782	0.9957127195517703
56.06666666666667	0.9995995111910525	1.0004824517147948	0.9954716123882034	0.9976560518389205	0.9959871157319147	0.9960934711491868	0.9978325887623839
56.166666666666664	0.9993244141401368	1.0007811474509574	0.9968063295360194	0.9955243722145337	0.9955106533836323	0.9967043017351342	0.9948841671395964
56.25	0.99913	0.9981487245931375	0.9966755101260648	0.9956862485457676	0.9978165383610855	0.9946182966738484	0.9961820057400481
56.35	1.0010198573980578	1.0009390794877953	0.996319	0.9966542377398271	0.9979021914190717	0.996755	0.9964410347025809
56.45	1.0005337384368438	1.0001814224181935	0.9972849876727595	0.994885	0.9962403568470856	0.9966534336497779	0.9952004745371938
56.55	1.0004961454599497	0.9992018270825762	0.9972145358257934	0.9961488538646142	0.9996970498721099	0.997009	0.9982308440200492
56.65	0.9999490423362184	1.0002648472038798	0.995007	0.998011	0.9987518367048815	0.9995905486270285	0.9969736957930221
56.75	1.0002892170071351	0.9987053620992281	0.9969051002626484	0.9956140508493087	0.996972	0.9974669094538122	0.9960348398598571
56.833333333333336	1.002288160898514	1.0000709950045734	0.9971317894408275	0.9960503636999565	0.9976373830098961	0.995442	0.9958149417093981
56.93333333333333	1.001061794452282	0.9993383403682442	0.997751	0.9980888116533254	0.9979905985946778	0.9967930796402008	0.997442
57.03333333333333	1.000454876725315	1.0003535225005529	0.9967480340861768	0.9977315183287231	0.9965526737852083	0.9986439059653942	0.9958328057757797
57.13333333333333	0.9992030305947434	0.999286	0.9975090521742869	0.995731	0.9970822906035591	0.9971987836380442	0.9966392407724337
57.21666666666667	1.000648856486088	1.0008429868025848	0.9959234711949212	0.9946487619627938	0.9973563253067619	0.9965224724544156	0.9958788837247798
57.31666666666667	1.002054583202079	1.000197423975488	0.9950527692509463	0.9981352853673846	0.9957400713813891	0.9968144469931285	0.9945180955570787
57.416666666666664	0.9995955012735172	1.0001940903177184	0.9973218712867594	0.9977646326265085	0.9987996206455908	0.9969751846286994	0.9966839009383877
57.516666666666666	1.0010441675231159	0.9998668918076253	0.9974814239990061	0.9962101082094446	0.9976017171867155	0.9970066153155862	0.995414
57.6	0.998979	1.0003323537737154	0.9967950019841544	0.9955830683732692	0.9976913637152508	0.9956422753676913	0.9944764127355217
57.7	0.9998047688448939	0.9997097931852297	0.9963500502212568	0.9959270022815974	0.9974363324236268	0.997072	0.9953905992436834
57.8	1.0015717222988625	0.9993065039365437	0.9946603110210824	0.9956060920481241	0.9976211337159374	0.9979236193909018	0.9947619542410175
57.9	1.0024639289504809	0.9985720991298856	0.9966734380129187	0.9967831418947254	0.9957466812636775	0.9975308736587049	0.9968716154136987
57.983333333333334	0.9994883195193948	1.0010595078747249	0.9965585048037506	0.9960394203483279	0.9981580489459817	0.9950631511764104	0.9940801423741209
58.083333333333336	0.9984774026007398	0.9992362470990479	0.9969540021328954	0.9969606515854287	0.9982540299450432	0.9957932253770826	0.9974082462966691
58.18333333333333	1.0002745975161207	0.9997589646373323	0.9974222997039052	0.9964315334281121	0.9964013350219821	0.9962504867297316	0.9956350250408409
58.28333333333333	1.0002937281643625	0.9999616510297281	0.996353	0.9959201804520107	0.9976511535979968	0.9959393505003289	0.9955312433218623
58.38333333333333	1.0007238753599788	0.9996386195918471	0.9972114967265125	0.9972222971743676	0.998593	0.9958427149235405	0.9956144671866716
58.46666666666667	1.0020093880898575	1.0004864521041184	0.9960558101545162	0.996044	0.9971993406024147	0.9951639223698945	0.9969772402506374
58.56666666666667	1.001554930769183	0.9994816876523399	0.997634	0.9967444848604008	0.9983904964731206	0.9980428630056263	0.9960403692137371
58.666666666666664	1.000688120261955	0.9988807124979127	0.9958810619458651	0.996593	0.996057	0.9959233594491057	0.9943089725577705
58.766666666666666	0.9991793887892745	0.9983786636378004	0.9971425644291869	0.9978644018842137	0.9974116830709265	0.9957324318116565	0.9956724545132594
58.85	0.9993026102135383	1.000002905044628	0.9964604247815037	0.9957273216447374	0.9973908894828947	0.9974215555240499	0.9972599461900411
58.95	1.000568825215278	0.9996032828194887	0.9980035965118134	0.9976303278565207	0.9959747222026241	0.996501	0.9955734932566377
59.05	0.9999863011533178	0.9998024688712264	0.9970515295916367	0.9960932843777726	0.9966834943721645	0.9978352550475048	0.9962299268070083
59.15	1.0019583451812302	1.0000634942745916	0.9963420380504254	0.996445	0.9990703504076495	0.9970936011200848	0.996838
59.233333333333334	1.0008887832186206	0.9991306534891936	0.9965837845841325	0.9954037111037194	0.996761	0.997034	0.995522
59.333333333333336	0.9999320001866931	1.0007916484729318	0.9975725969774327	0.9965509154458788	0.998868	0.9966641862531865	0.9961435838194973
59.43333333333333	1.0013094068600907	0.9982448172783482	0.9959512375110783	0.9961930536354777	0.9968822039584567	0.9948618844972221	0.9970976100312562
59.53333333333333	0.9993534860422681	0.9996717061452111	0.9968564746741542	0.9963782378844661	0.9983089745915648	0.9959447268020333	0.9961784612824327
59.63333333333333	1.0003824475898324	1.0007600620655641	0.9966862851144244	0.9956738839796417	0.9962165337296714	0.9974364437441542	0.996137
59.71666666666667	1.0014769879970893	1.0007263921220904	0.9981381457254309	0.9970662478225725	0.9970474510156645	0.9956382776048857	0.9957562454912873
59.81666666666667	0.9980840965224796	1.0004496985272078	0.994283	0.997466	0.9955781292653255	0.9963041118928851	0.9936144006434583
59.916666666666664	1.0001683347014336	1.0003961099785605	0.9974886073245791	0.9965479308954348	0.9961830712005869	0.9947499471386599	0.9953415439502864
60.016666666666666	1.001099638049022	1.0004458648207728	0.9961773741257517	0.9958523885204931	0.9970200475453441	0.9952306436525844	0.9976010647909465
60.11666666666667	1.0001852933110102	0.9991701573337644	0.9967299376313681	0.9959747550887041	0.9958812199094207	0.9953185944343119	0.9940872312893517
60.2	0.9998316687083604	1.0008713228936268	0.9973704968752536	0.9964463140588832	0.9962417339058957	0.9969072226610008	0.9947947050293837
60.3	1.0000087733995056	0.9991019006909303	0.9973794760322199	0.9957739374802463	0.9967416062539491	0.9974394765297311	0.9965682098418212
60.4	0.9994359399715891	1.000079162466109	0.996962	0.9965644169836024	0.9979163751248152	0.9949397719449903	0.9958540725214721
60.5	0.9997966654698746	1.002608575298846	0.9978814799770722	0.9972204495955214	0.9977777053026418	0.9979076283396785	0.9973627354608875
60.6	0.9999157934366543	1.0008857409634806	0.9967958308294127	0.9967486063824428	0.9971661534850922	0.9973585562963861	0.9953710338376466
60.81666666666667	1.0002697521990989	1.0002150923616673	0.9986886371179011	0.9971392982477297	0.9946659655095388	0.9973467008618586	0.9951066172995383
60.916666666666664	1.0004501984881902	0.9997715491954127	0.9968200054827835	0.9972130592801357	0.9974425291882721	0.9974142492678875	0.9955376233455698
61	0.9994266670372887	1.0001440854511734	0.9945105663110603	0.9956046708336269	0.9968268461942921	0.9959376962536506	0.997809
61.1	1.0004679089573048	1.0006233820970076	0.9976125196907135	0.995102	0.9979038438896437	0.9974285860724325	0.9978060762194206
61.2	1.00025	1.0001510027910454	0.9977249663641065	0.9970706535875139	0.9969582176047723	0.9957265040943928	0.9958267093086813
61.3	1.0007146859656268	0.9990488955323925	0.9963803030731894	0.9962496179724672	0.9974798474820249	0.9979123153719337	0.9960536963743709
61.4	1.0021423836881138	0.9993207553235091	0.9953018372511028	0.9949388318416773	0.9962287895530811	0.9966061497655575	0.9962612598123283
61.483333333333334	1.0005055019341986	1.0004047774887614	0.9977654416408929	0.9975203258544355	0.9973879976593935	0.9967342160292328	0.9953065247090465
61.583333333333336	1.0019163245870577	0.9996927915306043	0.9934490918167717	0.9956511445476861	0.9957921242044095	0.9957292611721899	0.9948689968610024
61.68333333333333	1.001435134482814	0.9996518708814817	0.9983359634604416	0.9974855060992536	0.9974054863062812	0.9959830501834129	0.9979764937415687
61.78333333333333	0.9996225682168809	1.0002223430673165	0.9977119811217244	0.9973074279227515	0.9971943831906984	0.9966589478053719	0.9973788981876136
61.86666666666667	1.0010354793684562	1.0000050719221782	0.997427	0.996953	0.9971497664852522	0.9970606540404094	0.9974409970850353
61.96666666666667	0.9991697816951792	1.000561792769713	0.996176	0.9952031777381609	0.9967955869593036	0.9958806247432507	0.9946564711823835
62.06666666666667	0.999328	1.0005337900444478	0.9993615213268654	0.9977687541485504	0.9971333794854126	0.9977100837155164	0.9974653829534292
62.166666666666664	1.001731617760585	0.9995167744003658	0.9973153786655684	0.9969160254502158	0.9982003246514507	0.9968968836192618	0.9978239402858022
62.266666666666666	1.0016401415168095	1.0005564589172815	0.9970837164158388	0.9968532077694385	0.9971824027790509	0.9967298047047575	0.9970976100312562
62.36666666666667	1.001714241451265	0.9999594841521778	0.997151	0.9950947390720228	0.9963284886109297	0.9958436799007696	0.9954327074001543
62.45	1.0005386672938141	0.9985372624061924	0.99664	0.9962106766952434	0.9964610993743389	0.9950268956033785	0.9967255837599447
62.55	1.001034560429021	0.9999827364151213	0.9976618359835898	0.995346	0.9968614103704247	0.9953886242103582	0.9966549781642461
62.65	1.0007952184761288	1.000390526101796	0.9954268547442485	0.998113	0.9961518119655984	0.995716	0.9977931743937006
62.75	1.0012923647105652	0.9995782803862161	0.9951304044234854	0.997669	0.9974674539527343	0.9945978942981498	0.9956923034759055
62.85	0.9996525590584474	1.0006394669957464	0.9957195752613488	0.9944588877059646	0.9954072362669965	0.9953494737056393	0.9934461097958796
62.93333333333333	1.0004344929778435	0.9997838003877163	0.9967017568925817	0.9960250660819058	0.9973659647184324	0.9964454121299865	0.9960124388877278
63.03333333333333	0.999402	0.999228	0.9975055986523768	0.9964866765506044	0.9974892114819334	0.9955001480072507	0.9964703828116365
63.13333333333333	1.0008171894826245	1.0007388099972825	0.9975944232359045	0.9944367167598079	0.9965766346085033	0.9952912993641205	0.9940133647926469
63.233333333333334	1.001253100934698	0.9996286186185381	0.9957922373623372	0.9976090096390624	0.9957104646169727	0.9965941564771402	0.9948345447329809
63.333333333333336	0.9988810676326332	1.0007673961126575	0.9954720268108326	0.9944497919331824	0.9981061338288423	0.9964699501223808	0.9967148086087939
63.43333333333333	1.0014408987392711	0.9993696767512791	0.9969859126753448	0.9962322791556012	0.9965996314906315	0.9967466228793198	0.9952356355567386
63.516666666666666	1.0014735628591946	1.0006410504831869	0.9961219796343137	0.9981931287974217	0.9977969841259827	0.9978414584725481	0.9965521888933996
63.61666666666667	0.9993847299830645	1.0007416436063867	0.9949044059496884	0.9970983672702097	0.9979658115360966	0.9957124429976275	0.9968818234516311
63.71666666666667	1.0008927095962072	0.9998966447032196	0.9967054866962444	0.9957364174175196	0.9970704478977925	0.9962747490143461	0.9970163710627113
63.81666666666667	1.0010816769600615	0.9990889827670728	0.9960849578794375	0.9965193644840404	0.9985875535888409	0.9952544923755292	0.9959894708023801
63.916666666666664	1.002729753067096	0.999757	0.9989331464691363	0.996127	0.9978106170082024	0.9956715003923406	0.9977618413883805
64	1.0003987378798196	1.0002167591905522	0.9984456473163065	0.9966341986154162	0.9959394694970866	0.9969415482795747	0.9972884436292688
64.1	1.0001786936550667	0.9994240987143689	0.9957606031016407	0.9962285839979085	0.9963826070221653	0.9962077520238766	0.9953100691666618
64.2	1.0003985707999223	1.0005678766951427	0.9968100593396824	0.9960570434080934	0.9982530660038761	0.996764	0.9973073001437827
64.3	1.0004870396055463	1.0000193233091434	0.9965105699196384	0.9960745243464093	0.9968486037234912	0.9968218911031805	0.9952906455389294
64.4	1.0004529553064958	1.000338771064922	0.9960943514590329	0.9955530807473777	0.9963429477284355	0.9949064113036453	0.993971
64.5	1.0002242229270828	0.9997008756506958	0.9961007059393475	0.9966073376614187	0.9978479353019551	0.9975795360818237	0.9951697086450922
64.58333333333333	1.001558021747283	0.999857	0.9984336290600593	0.9958583576213814	0.998144	0.9965726512703227	0.9943495211528905
64.68333333333334	1.0011814236587535	0.9993331731987012	0.9969541402737718	0.9966572222902712	0.9973319513658238	0.9960110345230535	0.9978009722004545
64.78333333333333	1.0007988942338695	1.0008115670781055	0.9968904573297495	0.9956892330962118	0.9977063736562805	0.9963078339479113	0.9969480339198866
64.88333333333334	0.9995198140800372	0.9995071901342779	0.996287	0.9961603657020417	0.9962433863764678	0.9967633031999923	0.9976991753777404
64.98333333333333	1.0012351398457378	1.000272181250973	0.9975922129818822	0.9969735846373534	0.9974247651296222	0.9970788507538703	0.9950392726048458
65.06666666666666	1.0009154324622411	1.0014655473910703	0.997264	0.9960205181955147	0.9977756397144267	0.9975046814196324	0.9975494574880663
65.16666666666667	1.000606418192172	0.9998876438272415	0.9970986356304905	0.996222	0.9980583498881329	0.9972098119492326	0.9968382975121141
65.26666666666667	1.0007336495339714	1.000560375965161	0.9959859108710557	0.9969543982416409	0.9954453807960352	0.9961898310181954	0.9961998698064297
65.36666666666666	0.9991319380984393	0.9996466203704943	0.9968276032309857	0.9954375360087534	0.9958791543212057	0.9955245481457553	0.9959044038196108
65.46666666666667	1.0015343799418142	1.0003831087132589	0.9958043937594607	0.998203	0.9970744413683417	0.9965595551507865	0.9955903648748871
65.55	1.0020133144674443	0.9993258391516079	0.9971389727664004	0.9965752182137814	0.9965393163147506	0.9976226843493483	0.9963814878146424
65.65	1.0008006485727914	1.0001945903663838	0.9965543605774585	0.9949685352246693	0.9965767723143844	0.9962198831661838	0.9964150892728363
65.75	1.0002734279568397	0.9990663972356832	0.9969649152621313	0.9971482518990622	0.9971927307201263	0.9982511602331973	0.996887
65.85	1.0002657422815635	0.9995101904262705	0.9976832478194324	0.9959210331807091	0.9984811069428228	0.9974232097707282	0.9964383409147932
65.93333333333334	0.9994928306766221	0.9992484982913517	0.9971067859421983	0.9949158081668222	0.9968542496646123	0.9970292233535226	0.9951009461673536
66.03333333333333	1.0005552917435963	0.9979317868137761	0.9955165081730347	0.9964919350442442	0.9972840297192337	0.9972009893002819	0.9949800092735165
66.13333333333334	1.000810589826681	1.00004	0.997635	0.9975297058701174	0.9961022378484362	0.9965490782551575	0.9955174908263145
66.23333333333333	1.0012925317904626	0.9992994199137832	0.9975440018160172	0.9965743654850832	0.9966023856082517	0.9976349533455454	0.9957960851948843
66.31666666666666	0.9989220857474219	0.999915	0.9967396074927163	0.9956633669923622	0.9971275958384103	0.9967528263043632	0.9963950985318856
66.41666666666667	1.0014081510793988	0.9992894189404743	0.9964551754282003	0.9984830565548554	0.9967640523125533	0.998629	0.9960192442463495
66.51666666666667	0.999985	1.0000083222385034	0.9957630896374159	0.9991218924713579	0.9976738750683629	0.9961989293749259	0.9974055525088813
66.61666666666666	1.000537247114687	1.0007757302570817	0.9982490728491835	0.9972871045554411	0.9979081127719549	0.9964357623576967	0.9963400885496946
66.7	0.9996613307530561	1.0001565033263653	0.9948201400150819	0.9955874741382106	0.9966570548430111	0.9964327295721199	0.9958767570502107
66.8	0.9991605087608788	0.999447	0.998387	0.9971346082398889	0.9986952395877878	0.9947794478710889	0.9955354966710007
66.9	1.0013335499052516	0.9998848935595817	0.9967075588093905	0.9956156141852555	0.996928	0.9962457996974766	0.9965914614837783
67	1.00057	0.9996878743853941	0.9974924752691183	0.9959648065872236	0.9965931593142242	0.9959824987678535	0.9963789358051593
67.08333333333333	1.0007813508446524	1	0.9970752898223783	0.9970027195345464	0.9977125704209258	0.998075	0.9973430282765459
67.18333333333334	1.0019139854684953	1.000178422126201	0.9963435576000659	0.9959336819897343	0.9969153910757792	0.9981163391289191	0.9961719394804204
67.28333333333333	1.0007962209555128	0.9983769968089156	0.996998	0.9964301122136149	0.9966172578434003	0.9973502850629948	0.9965927374885198
67.38333333333334	1.0006289739783085	1.000399693660663	0.9977267621954997	0.9971131479009809	0.9950991882111849	0.9961852818398302	0.9966795058109446
67.48333333333333	1.0006502766652152	1.0001235001144457	0.9976278533279944	0.9952183847332813	0.9964027120807921	0.9982962384551799	0.9972924134217981
67.58333333333333	1.0012641282079204	1.000153336351484	0.9977052122187806	0.9967088123765205	0.9978085514199873	0.998445	0.9985111397282743
67.66666666666667	0.9992839808049885	1.0007240585616517	0.9961888398184934	0.9943009907753231	0.9972759050722542	0.9975516895960729	0.9952237261791509
67.76666666666667	1.0016032168595046	1.0000995811199482	0.9976394571616123	0.9951912395363843	0.9960054306140885	0.9987785892157824	0.9977017273872235
67.86666666666666	0.9992319354169774	1.0005916290067516	0.9940233434399831	0.9980878168031773	0.9963736561398999	0.9972719840535571	0.9950966928182152
67.96666666666667	1.001019356158366	0.9992299131492857	0.9979491690065102	0.9964112100608017	0.9972807247780894	0.9965110305815577	0.9949936199907595
68.05	1.0001789442749125	0.9987538668197767	0.9960863392882014	0.9942873471161497	0.9962458650823258	0.9969068090993312	0.9963877260600454
68.15	1.0006461832077311	0.9993342566374763	0.9965796403578403	0.9959211753021587	0.9970017326631704	0.9973458737385195	0.9961425913713651
68.25	0.9991825633073232	0.9996124503783553	0.9976231565381967	0.9962547343446573	0.995248	0.9968811682758182	0.9964983131376458
68.35	1.0012443292400897	1.0003818585915951	0.9968193147784014	0.9960489424854592	0.9959340989677272	0.9967780535662066	0.997094
68.45	1.0006089243906318	1.0002059248028008	0.9979238892261283	0.9978365460800681	0.9972114587199432	0.9955976107073784	0.9961408900317096
68.53333333333333	0.9992315177172342	0.998618	0.9961559622899091	0.9976877449222086	0.9978714830076071	0.9960457737032968	0.9978724284659809
68.63333333333334	0.9989039575785642	0.9992722506029604	0.9974076567710064	0.9974475596721777	0.9961142182600837	0.9966084932816851	0.9976257342159495
68.73333333333333	1.0006813535261143	1.0000093223358344	0.996433	0.9967800152228314	0.998421	0.9968489104655922	0.9952567605241263
68.83333333333333	0.9995185609808073	0.9996971252857049	0.995898	0.9968405589604131	0.9962827702584356	0.9958807625971405	0.9950133271751012
68.91666666666667	1.001082011119856	1.0002020910963656	0.9952536260852378	0.9988807123711788	0.9973023446014074	0.9978897073339975	0.9956018489175608
69.01666666666667	1.0011503467978546	0.9998845601938046	0.9956942954809667	0.9957698159582045	0.996611	0.9970319804313196	0.9976485605229927
69.11666666666666	0.9999578140308271	0.9988685446470534	0.9956480182873714	0.9974221199326775	0.9973420038951373	0.9984004559959102	0.9941856254327549
69.21666666666667	1.0018309467595339	0.9998979781663275	0.9971757182395239	0.9975848489926097	0.997782	0.9956717761001203	0.995615
69.31666666666666	1.0009884463773642	1.0002681808616491	0.9959160115875954	0.9955213876640896	0.9979637459478815	0.9979121775180438	0.9960785075776788
69.41666666666667	1.000954779778057	0.9997955515313544	0.9975551912270059	0.9971907462125292	0.9958297179099244	0.9963678003899982	0.9958750557105552
69.5	1.0013104093394745	0.99962	0.9962261378551224	0.9971053312212461	0.9980757008291398	0.996805	0.996085
69.6	0.9993453826672487	1.0010795098213428	0.995936	0.9969814013170881	0.9988943622917232	0.997434	0.9946240039506267
69.7	1.000813513724884	0.9995260253006766	0.9954251970537317	0.9950991448369643	0.9961701268477723	0.9973007955165369	0.9961155117151833
69.8	1.0005528690850853	0.9979151185249278	0.9986884989770247	0.996108	0.9966845960192124	0.9968643501012558	0.9960667399783956
69.9	1.0001835389720886	1.0012642778032268	0.9976652895054999	0.9932721736007822	0.9962393929059187	0.9974893796378586	0.9970153786145791
69.98333333333333	1.00092	1.0003251030680664	0.9968005276192105	0.995363	0.9984440640608322	0.9962258108834476	0.9969115968956004
70.08333333333333	1.000777340927117	1.0000816627094362	0.9969381159321089	0.9956305369374764	0.9968974893112486	0.997814	0.9958733543708997
70.18333333333334	0.9990245892644196	1.000581461350554	0.9978568909010723	0.9985568175872614	0.9983745225909239	0.9959556172593318	0.9944015537906845
70.28333333333333	1.0002332452415374	0.999886	0.997173	0.9979849208735783	1.0007	0.9975052328351919	0.9962686322841684
70.36666666666666	1.0021882471199244	0.9996043662582638	0.997775	0.9972808512116532	0.9977913381848614	0.9973308476645253	0.9981897283117107
70.46666666666667	1.000789871919415	1.0004270296543742	0.9965359878408968	0.9971276442888525	0.9954132953257607	0.9952739297739988	0.9954643239620836
70.56666666666666	1.000465903998537	0.9997542141750104	0.9953703551257992	0.9951629573678896	0.9966431465490295	0.9953766309219408	0.9965815370024551
70.66666666666667	1.0000431918583508	0.9991802416485175	0.9957078332868544	0.9965888618729547	0.9983198533561641	0.9966339962513083	0.9950854923321505
70.76666666666667	1.000334328579408	1.000290849734483	0.9967338055759073	0.9965885776300554	0.9958074095572013	0.9972446889833659	0.9958102630253458
70.85	1.000635573634252	1.0000324912573337	0.9975312928553879	0.9984215179671255	0.9959038036739057	0.9957343617661145	0.9952373368963939
70.95	1.0013632065870235	0.9999273143547006	0.9983680121437674	0.997003	0.9979911494182018	0.9963206543596679	0.9955252886330683
71.05	1.0003164510303961	0.9994026799631989	0.9972573594974787	0.9978169333200063	0.997696	0.9972147746892673	0.9958719365878537
71.15	0.9991686121358982	1.0005568756245027	0.9971250205378837	0.9946778968599869	0.9964778994918218	0.9958629794453493	0.9940880819591793
71.25	1.0014615331065886	0.9997944680925793	0.996115	0.9958923246478651	0.997376	0.9944812699073324	0.997863
71.33333333333333	1.0005097624715802	0.9991789915268541	0.9946105803055769	0.9951709161690739	0.9977268918325505	0.9963334747714243	0.9949876653019658
71.43333333333334	0.9992189031849875	1.000840319876369	0.9982202014060151	0.9979236665287479	0.9977686167144955	0.997194	0.9966253464985813
71.53333333333333	1.000711260827732	0.9984083331919505	0.9967447187051433	0.9965843139865637	0.9990589208195259	0.997874	0.9962959954969592
71.63333333333334	1.0009992230307405	1.0002475955249217	0.9978349265017241	0.9953182961124362	0.9963032884347056	0.9960872677241434	0.9965928792668244
71.73333333333333	1.0000884705105209	1.0002796819809547	0.9966561704033683	1.002048599485492	0.9956073229120989	0.9962072006083171	0.9942492838915273
71.81666666666666	1.0005293943595137	1.0012749455080896	0.9966826934516378	0.9983338290326468	0.9989848350555445	0.9953010869903003	0.9947781169677439
71.91666666666667	1.0007102583483483	0.9999193135760533	0.9986741323258788	0.997137	0.9970721003683647	0.9967288397275285	0.9957196666886965
72.01666666666667	1.0018166614283142	1.00026	0.9956038132069222	0.9970857184611844	0.9971982389553666	0.9973715145620325	0.995649
72.11666666666666	1.0003838677689594	0.9990303937317709	0.9979520699649147	0.9973068594369525	0.9974322012471966	0.9974527105031571	0.9961777523909097
72.2	0.9991660223974899	1.0007127241252347	0.99598	0.9969779904022948	0.9973148758365791	0.9973071367954702	0.9968760105411419
72.3	1.0006783460879627	0.9994498512206396	0.9967691696402667	0.9977896460016596	0.9980040937710164	0.995472	0.9981206822773628
72.4	1.000775168888452	1.0003653569856352	0.9965692797921101	0.9968408432033127	0.9984895070015641	0.996437	0.9968270970260495
72.5	0.9998772815203251	1.000845820411689	0.9976645988011178	0.9953090582182043	0.9962220419649118	0.9977832841310293	0.9955179161612284
72.6	0.9994492228234251	0.9994716033375867	0.9956523006545399	0.9977630692905616	0.9965548770793043	0.9960693467184621	0.9956850727823702
72.68333333333334	1.0011630448700497	0.9997556309795625	0.99669	0.9976959879662926	0.9975963466573562	0.9966972711867517	0.9966579555086429
72.78333333333333	1.000602074114842	1.0000221569182477	0.9981182534392289	0.9961865160487905	0.9962493077293509	0.9971127628107745	0.9960091779867217
72.88333333333334	1.0020139827870336	1.0001848394174075	0.9963671796899309	0.9985808361122644	0.9973388366598741	0.9966466788091749	0.9963271867239746
72.98333333333333	0.9991998560766946	0.9993914288682262	0.9971746131125127	0.9953376246295984	0.9971475631911563	0.9971448827671109	0.9970621654551023
73.06666666666666	1.002680046797647	0.9995961987967281	0.996483	0.995261	0.996354	0.9960970553503229	0.9968448193141264
73.16666666666667	0.9999583988104674	1.000276431664629	0.9974883310428263	0.9968401325960641	0.9985276515306031	0.9960206842953433	0.9965850814600705
73.26666666666667	0.9991690298356414	0.9997765496820672	0.9971875983548947	0.996854	0.9980148348297349	0.9954991830300218	0.9958635716678813
73.36666666666666	1.001758851783846	0.9999959877047558	0.9981623203788017	0.9968425486607093	0.9985814945300765	0.9961927259498824	0.9957534099251951
73.46666666666667	1.0016560141070536	0.999882	0.9958193129741124	0.9986955281221904	0.9977274426560745	0.9976583885068206	0.9963691531021408
73.55	1.0002117754747333	0.999997	0.9961808276476619	0.9964041039883156	0.996544	0.9962293950845837	0.9955258557462868
73.65	1.000360810743131	1.0002152590445557	0.9964439860172115	0.9980970546974092	0.9963035638464675	0.9962776439460331	0.9968982697349664
73.75	1.0012289578895375	1.0008349860239374	0.9947465109279584	0.9974044968729118	0.9951685919752123	0.9976593534840498	0.9957483059062289
73.85	0.9990118911922244	0.9993094208870922	0.9974006115863098	0.9962219042897714	0.9966322677844299	0.9953115638859291	0.9973813084187921
73.93333333333334	1.0004793539302703	0.998443	0.9968339577113002	0.996337	0.9966383268431943	0.9957879869292681	0.9970771939553915
74.03333333333333	1.000573419912454	0.9994402669545519	0.9973999208819276	0.9973398316132881	0.9988120141748814	0.9965446669306821	0.9961132432623095
74.13333333333334	1.000319625548445	0.99938	0.9973710494387592	0.9954989324750334	0.9950157384472952	0.9966049090805489	0.9965448164215597
74.23333333333333	0.9997975844093098	1.000777563768855	0.9959977909864264	0.995779	0.9964882274328973	0.9962531059536388	0.9947070860371313
74.33333333333333	1.0015664592820972	1.0007648125278858	0.9958957048787639	0.9965286023782726	0.9967798884888689	0.9970504528525602	0.9966393825507383
74.41666666666667	1.0003205444878802	1.0005641263301517	0.9967563225387612	0.995401	0.9961910581416853	0.9955155876429146	0.9956747229661334
74.51666666666667	0.9981376456295663	1.0004581993545205	0.9969070342349181	0.9966137331266562	0.9970013195455273	0.9975533438427512	0.9969701513354066
74.61666666666666	1.0019652789969686	0.9988144560497406	0.9962655080048975	0.9969094878635285	0.9956830611466525	0.9960198571720043	0.9956486357580839
74.71666666666667	1.001551255011442	1.0003927763207907	0.997972	0.9990104692547753	0.9973391120716362	0.9988555116863216	0.9943717803467154
74.8	0.999802	1.0002795152980661	0.9973026697049392	0.9956053814408755	0.9967407800186631	0.9975114362602353	0.9954477359004436
74.9	1.0006935503586176	0.9998163035509706	0.998052	0.9972286926396051	0.9989663824674896	0.9965649314524909	0.9965806863326274
75	0.999811	1.0003081014134412	0.9983488105619471	0.9947108690363226	0.9986460785882685	0.9966850021905546	0.9963948149752763
75.1	1.0001685853212796	1.0005412907744295	0.9986608708017439	0.9958070517780317	0.9955587127361036	0.9968596630690009	0.9963311565165038
75.2	1.0001230560492635	0.999877	0.9967647491322218	0.9990033631822892	0.9962981933171083	0.9953824207853147	0.9959012846969092
75.28333333333333	1.0009445043643725	0.9994315161029065	0.9950953166408788	0.9972879572841393	0.9965525360793274	0.9956983819008624	0.9962416944062914
75.38333333333334	1.0002994088808708	1.0006929722029494	0.998437	0.9956643618425104	0.9980353530060049	0.9967550319666009	0.9973404762670628
75.48333333333333	0.9998741070022763	1.0007218916841014	0.9976365562032079	0.9978887046521162	0.9986427736471244	0.996207	0.9957844593739058
75.58333333333333	1.0009295507135636	0.999794	0.9983088878486663	0.99682	0.9970875234270373	0.9963422974203751	0.9969653308730497
75.66666666666667	0.9989281006237251	0.9994173480573852	0.9968220775959296	0.9959451938271618	0.9954404233843189	0.9957711687547058	0.9971502097822686
75.76666666666667	1.0014408987392711	0.9996785401436389	0.9982349824797903	0.9964076570245587	0.9966078938434918	0.9945756998218832	0.9960555394923309
75.86666666666666	1.0023301814926868	1.0011365153692042	0.9967882330812106	0.997841	0.9978921388897583	0.9947562884175932	0.9948702728657439
75.96666666666667	1.001990508061462	1.000517038414155	0.9968798204822664	0.9972886678913879	0.9975379593638096	0.9957987395326768	0.9972341425386011
76.06666666666666	1.0010944585722055	0.9997824669246085	0.9959267865759548	0.9996484524425794	0.9983721815909467	0.9974533997726064	0.9948609154976394
76.15	1.0003786047521943	0.9985514304517136	0.9978220794002185	0.9968910120750647	0.9952026053278209	0.9957062395725842	0.9945573681474572
76.25	0.9998919010113395	0.9998828100234756	0.9975636178204665	0.9967659451993088	0.9966252447844987	0.9967526884504735	0.9942679986277366
76.35	1.0030906456452788	0.9997899676545902	0.996663	0.997047	0.9972215112492566	0.9967058181279228	0.9966325771921168
76.45	1.0005034134354824	1.0000824127824344	0.9962084558229427	0.9965557475751695	0.9968742170173583	0.9973272634633891	0.9962258152361744
76.55	1.001916241047109	1.000642133921962	0.9971998928928947	0.9964042461097653	0.9970075163101726	0.9957788885725377	0.9965056856094857
76.63333333333334	1.000843170406656	1.0002119253867863	0.9956423545114388	0.9957779168808385	0.9978747879487514	0.9969412725717951	0.9972551257276842
76.73333333333333	1.0000480371753726	0.999948	0.9970353671090975	0.9952190953405299	0.9971905274260303	0.9960394324243635	0.997078
76.83333333333333	1.000583778866087	0.9999106460658523	0.9952652299188557	0.9982151576221286	0.998126	0.9972479974767224	0.9956277943473055
76.93333333333334	0.9996117080235558	0.9996649554882275	0.9974229904082871	0.9967120811698642	0.9973860697770593	0.9946009270837266	0.9957911229542227
77.01666666666667	1.0012779122994482	1.0005408740672084	0.9975995344483315	0.9969619306784762	0.9994245299335982	0.9972864587119921	0.9962191516558575
77.11666666666666	1.0012947038291276	1.0002495957195834	0.9988350664468895	0.9969970346765575	0.997996	0.9966124910444908	0.9967221810806338
77.21666666666667	1.0014231047302078	1.001	0.9985274267151377	0.9967926640318567	0.9967976525475188	0.9971140034957833	0.9964998726989965
77.3	1.0025686045061435	1.0002850991748304	0.9966133467316829	0.9982759856026098	0.9970327164863969	0.9972303521788211	0.9965760076485751
77.4	1.0001198815312147	0.9990303937317709	0.9975770174854777	0.9959885408693273	0.9969564274283191	0.9943494815886311	0.996981
77.65	1.0009751635255282	0.999735	0.9973340276838829	0.9958670270298146	0.996271	0.9967249798186125	0.9965777089882305
77.75	1.0000930652076967	0.9994349331021204	0.9961392472438642	0.9967660873207588	0.9970612216037651	0.9968898530708791	0.9991188015418572
77.85	1.0014002147842769	0.9992381639522656	0.9951556842038672	0.9965531893890744	0.9976939801269898	0.9958453341474477	0.9963178293558701
77.93333333333334	1.0004645673593586	1.000061244055597	0.9965	0.9972933578992289	0.9961102247895345	0.9975689213323049	0.997094
78.03333333333333	1.0016275269845627	0.999658	0.9959447448898874	0.9956922176466559	0.9967891147828963	0.995378	0.9954979254202776

## Sheet: Fig2_H2-60C_greyvalues_raw
0	1	2	3	4	5	6	7
0	0.9992969877428489	1.0005780548988248	1.0004435641801672	0.9984457727919585	1.0002950375850879	0.9994333598705052	0.9989391214435904
0.1	0.9993207305176964	1.0000152289524584	1.0003541481217733	0.9992880718377043	0.9988454355748877	0.9993636414364933	1.0001217120075159
0.2	1.000925742097387	1.000728247215973	1.0002189335944454	1.00085	0.9994374652246991	0.9989279012239187	1.000254587351777
0.2833333333333333	1.0004698808203152	1.0002808322080472	1.00035	0.9996737561375982	0.9996181213310754	0.9999540694245317	1.0000464159791012
0.38333333333333336	0.9995043413098504	1.0001432876649743	0.9986050827844044	0.9998954137812157	0.9994918797145715	0.9996120133576608	0.999205
0.48333333333333334	0.9994030388038344	0.9994176216273839	0.9999397810218976	1.00085	0.9996943016168968	1.0005009233913127	1.0003763897506832
0.5833333333333334	0.9999823625101133	0.9999851904890287	0.9999048869503293	0.9995141626341939	0.9992045712080454	1.0005684631242617	0.9993643225452264
0.6666666666666666	0.9999079684822578	0.9999393423080044	0.9998983443119102	1.001209843607866	0.9999097829967915	0.9995575458310889	1.0001748621452202
0.7666666666666667	0.9998509858226239	0.9998413220589182	0.9992811554210431	0.9996870555962153	1.000704234548928	0.9997296632150559	1.0007395823583305
0.8666666666666667	0.9989313490101975	0.9999156277316126	1.000184039522877	1.0006113679700996	0.9995811194779622	1.0005401400104443	1.0000685618698113
0.9666666666666667	1.0005743490296442	1.0004373484122333	1.0011654352857398	1.0004251755494609	1.0007608256183953	0.9998603852788281	1.001093916609694
1.05	0.999332	1.000408890920563	1.0012025102367812	1.0007709614735039	1.0001753257073687	0.9987231033240087	0.9995946398086127
1.15	0.9996119752224923	0.9991014272754926	0.9993356774078689	0.9992481734618531	1.0000947922623575	0.9990913038036341	1.0006288529047795
1.25	0.9996214723324314	0.9993907451074732	0.999813	1.0003010472690352	1.000164442809394	1.0002786958828997	1.0000109825539647
1.35	1.0001770532638627	1.0001654212696067	1.000336701085989	1.0000550072846202	0.9996747124005427	1.0005074594945014	1.0006244237266375
1.45	0.9996214723324314	0.9993907451074732	0.999813	1.0003010472690352	1.000164442809394	1.0002786958828997	1.0000109825539647
1.5333333333333334	1.0001659733022672	0.9994381742602568	0.9994992433683461	1.0002633654696202	0.9997770116415028	1.000052110972361	0.9999379011146209
1.6333333333333333	1.0004508866004371	0.9997085204311239	1.0004457450596402	0.9998865474754708	1.0023279629267199	0.9998059177522564	1.0012622253790915
1.7333333333333334	0.9999380426637313	0.9993622876158029	1.0002494659070678	0.9998754645932901	1.0001970915033176	0.9994246450662537	0.9998005965922176
1.8333333333333333	1.0001406476757633	1.0003851763441711	1.000037920598184	0.9999064966633964	1.0001274409562808	1.0000738979829897	1.0001327849528707
1.9333333333333333	1.0002831043248481	1.0003203565020335	1.0002538276660138	1.0000217586380775	1.00004	1.000067361879801	0.9992602368588884
2.0166666666666666	1.000811776778119	1.0001369637779365	0.9992746127826241	0.9990708473469592	0.9996747124005427	1.0006033223412678	1.000048630568172
2.1166666666666667	0.9993935416938955	0.9995883665774051	1.0006136727790635	0.9999951597208434	1.0008870672348993	0.9997732372363133	1.0003409563255468
2.216666666666667	1.000371744017612	1.0000531722746853	1.0012984689335944	0.9996227748795663	0.9997160674128457	1.0001392590148759	0.9996278586446781
2.316666666666667	1.0000124366915868	1.000990688528043	0.9998285561687733	0.9996515903732366	0.9993982867919909	0.9991239843195773	0.9990387779517864
2.4166666666666665	1.0010191303451204	1.00007	1.000033558839238	0.9996427240674919	0.9996072384331011	1.000034681363858	0.9998670342643482
2.5	1.0000979106810377	1.0007456379053272	0.9997195121951219	0.999977	0.9986604263093217	1.0003876309360433	0.999728
2.6	0.9985324703927597	1.0000895346251528	0.9997173313156489	1.000223467093769	0.9992285135835892	0.9997209484108044	1.0008038054413901
2.7	0.9997813403497378	1.000246050829339	0.9995886594267402	1.0006357503108974	1.001061193602491	1.0000608257766124	0.9996876525495956
2.8	0.999126	1.0005575022659519	0.9997609489051095	0.9993412696721723	0.9989803835097713	1.0004922085870613	0.9998160987157148
2.8833333333333333	1.0011869126207094	1.0000737249075582	1.0013682570767313	1.0007155470625997	1.000638937161081	0.9996621234821068	1.000057488924456
2.9833333333333334	1.0009399877622953	0.9997559495839076	0.9988231707317073	0.9988447565504696	1.0006563497978402	0.9999431759192173	0.9993421766545163
3.0833333333333335	0.9997528490199208	1.0006950468090245	1.0008950062310842	0.9996937053255238	1.0006824687529792	0.9999061380011485	1.0010451956501314
3.183333333333333	1.0004144810123377	0.9987204130814636	0.9999790368524123	0.9999020635105241	0.9998793108824628	0.9994965422013284	0.9991650095288347
3.2666666666666666	1.000748462711859	1.0000468483876475	1.000192763040769	1.0003165633040885	0.9997661287435282	0.9998952444958342	1.0001770767342912
3.3666666666666667	0.9998699800425018	1.0004594820168657	0.9998241944098272	0.9990797136527039	0.9991958648896658	0.9997100549054899	1.0003564584490439
3.466666666666667	0.999227	0.9996215669843537	0.9996933416414455	0.9999286624277582	1.000312450221847	1.0010129181410878	0.998884
3.566666666666667	1.0004097324573682	1.0001796500154418	1.0002429232686485	0.9996781892904706	0.9995136455105206	1.000015073054292	0.9999644761834733
3.6666666666666665	1.0011346785160449	0.9992800770843111	1.0003279775680967	1.0008042101200465	1.0003037439034674	1.001285255773947	1.0004228961211745
3.75	1.0001453962307327	1.0003994050900062	0.9996977034003915	1.0000638735903646	1.0001905617645328	1.0002264070573907	0.999422
3.85	1.0003859896825207	1.000408890920563	1.0003170731707316	1.0004539910431312	1.000706411128523	1.0007318657039772	1.000885745237018
3.95	1.0000187680982127	0.9999093038445748	1.000035739718711	0.9999020635105241	1.000123087797091	0.9999736777340976	0.9996942963168087
4.05	1.000596508952835	0.9996800629394537	0.9994250934662631	0.9999862934150986	1.001304970517119	0.9997884881437534	1.0002302268719958
4.15	0.9984992305079732	0.9998618746917911	0.9992593466263129	1.0000261917909499	0.9996181213310754	0.9995335801193973	1.0001194974184446
4.233333333333333	0.9990025773347401	1.000391500231209	0.9996867990030265	1.0003409456448864	1.0001818554461532	1.0004856724838727	1.000569058999862
4.333333333333333	1.0002910185831306	1.0000405245006097	1.0002734555812711	1.0007111139097273	0.9998379558701599	1.0007231508997256	0.9997961674140756
4.433333333333334	1.0005790975846136	0.9999788666019909	0.9986857753249064	0.9996914887490878	1.0001535599114195	0.9993963219524363	0.9998072403594307
4.533333333333333	1.000403401050742	0.9992247430727302	0.9999463236603168	1.000797560390738	0.9995506473636337	1.0007972267358634	0.9996920817277376
4.633333333333334	0.9997370205033558	0.9998413220589182	1.0001556880897275	0.999824	0.9998858406212475	1.0007296870029143	0.9997629485780103
4.716666666666667	1.0004999550017886	1.0001116682297853	0.9993901993946945	0.9998200501823856	0.9995615302616081	1.000736223106103	1.0004871192042342
4.816666666666666	0.9989424289717931	1.0000547532464448	1.0008601121595155	1.0003032638454714	0.9998923703600322	1.0002481940680195	1.0009721142107877
4.916666666666667	0.9990833027692215	0.9989275203819523	0.9999463236603168	1.000132587459886	1.0002972141646826	0.9996948039980499	1.0007262948239044
5.016666666666667	1.0004239781222766	1.0009511642340565	0.9989867366921844	0.99935	0.9997117142536559	1.001008560738962	1.000885745237018
5.116666666666666	0.9987065840749746	0.9998255123413237	0.9993683905999643	1.000223467093769	1.0002754483687337	1.0002176922531394	1.0009167494840123
5.2	1.0000773336095032	0.9986714029569205	1.00004	1.0007399294033976	0.9997639521639334	0.999366	0.9999556178271892
5.3	0.9999079684822578	0.9992927248583868	0.9993967420331137	0.9990353821239805	0.9989194392811142	1.0000891488904298	1.000354243859973
5.4	1.00055	1.0000990204557096	0.9999179722271674	0.999645	1.0000512606704595	1.0007754397252346	1.0003520292709018
5.5	0.9999649511418918	0.9999788666019909	0.9995275948014954	1.000436258431642	1.000083909364383	0.9993897858492476	1.0006687155080578
5.583333333333333	1.0007911997065844	0.9990761317273413	0.999881	0.9997668523479176	1.0001383238542554	0.9994921847992027	1.000150501665439
5.683333333333334	1.0000108538399302	1.0003646237112982	0.9999659515755741	0.9995828765037151	0.9997835413802875	1.0010717430697853	1.00056
5.783333333333333	0.9992795763746275	0.9997780831885399	1.0003018070144205	0.9995274620928108	1.0001122048991167	1.000463885473244	1.0002080809812854
5.883333333333334	1.0005949261011786	0.9997670163862237	0.9989082250311553	1.0003121301512161	1.0004103963036173	1.0007645462199204	0.9997142276184479
5.983333333333333	1.0004366409355285	0.9997480447251103	0.9995145095246573	0.9996914887490878	0.9998009540170466	1.000821192447555	1.0007329385911174
6.066666666666666	0.9993444732925439	1.00016	1.0002123909560263	0.9995695770450981	0.9993504020409034	1.000805941540115	1.001313160927725
6.166666666666667	0.9995834838926753	1.0000784678228365	1.0008622930389888	0.9994077669652575	0.9998618982457037	1.000069540580864	1.0010606977736287
6.266666666666667	0.9998842257074103	1.0006744941761516	1.000809951931636	0.9997934512651516	0.9995158220901154	1.000243836665894	1.0004251107102455
6.366666666666666	1.0011869126207094	1.0000215528394962	0.9997762150614206	0.9998488656760559	1.0005431676589058	1.000666504672091	1.0004804754370211
6.466666666666667	0.9998256601961197	0.9998413220589182	0.9992157290368524	0.9992127082388742	0.9998814874620578	0.9995226866140831	0.9996610774807434
6.55	0.9999570368836093	0.9997685973579832	1.000118613138686	0.9989688848308953	1.0007847679939392	0.9999366398160288	1.000143857898226
6.65	0.9998984713723187	0.9993701924746002	0.999885	0.9993035878727573	1.001061193602491	1.000272159779711	1.00141
6.75	1.000868759437753	1.0001369637779365	1.0002254762328644	1.0004695070781844	1.000271095209544	1.0009606293155788	0.9998515321408512
6.833333333333333	0.999145	1.0004800346497387	1.0002974452554745	0.9990331655475443	0.9997639521639334	0.9990128705653708	1.0001660037889362
6.933333333333334	1.0012723866101603	0.9992579434796788	1.0003715951575574	0.9992902884141404	0.9995484707840387	1.0000455748691726	1.000779444961609
7.033333333333333	1.000545857699827	0.9994618888366487	0.9994992433683461	0.9985388690022776	1.000188385184938	1.0001457951180646	0.9993111724075221
7.133333333333334	0.9998573172292499	0.9998808463529046	1.0000684529108064	0.9983681926166923	1.0005301081813365	0.9996643021831696	1.000272304064345
7.233333333333333	0.9999696996968612	0.9999061419010559	1.0004043083496528	0.9989312030314803	0.9994853499757869	1.0006185732487078	1.0003343125583337
7.316666666666666	1.0001358991207936	1.0007598666511623	1.0003497863628272	1.000245632858131	1.0001492067522297	1.0001697608297562	1.0015988429178868
7.416666666666667	0.9993903759905823	1.0001575164108094	0.9995210521630763	0.9999885099915349	0.9999968461805872	1.0001152933031843	1.0003188104348366
7.516666666666667	0.9988173836909296	1.0001575164108094	0.9989431191027238	0.9987317111522248	0.9994244057471299	1.000259087573334	1.0001128536512316
7.616666666666666	0.9991307883189166	0.9997211682051995	1.0003541481217733	1.0006158011229718	1.0000817327847882	1.0009628080166417	1.0006443550282766
7.716666666666667	0.9998541515259368	0.9995931094926835	1.0002952643760012	0.9995584941629173	0.9998031305966416	1.0009475571092017	0.9995724939179026
7.816666666666666	1.0000979106810377	0.9992563625079193	1.001254851344134	0.9993944675066405	0.9999903164418025	0.9998778148873313	1.000134999541942
7.9	0.9999950253233653	1.0002681844339714	0.9994578066583585	0.9998488656760559	0.999938	1.0001109359010587	1.0013618818872876
8	1.000340086984482	0.9990445122921522	1.0001556880897275	0.9991018794170656	0.9997878945394773	0.9998015603501307	1.0000597035135272
8.1	0.9998050831245853	1.0000737249075582	1.0007597917037565	0.9997313871249388	0.9996877718781121	1.0005009233913127	1.0008702431135208
8.2	1.0005062864084147	0.9998634556635506	1.000205848317607	0.9997291705485026	1.0000077290785616	0.9999671416309089	1.0011603542818246
8.3	1.0000092709882737	0.9994318503732189	0.9994665301762506	0.9986031497189267	1.000538814499716	0.999385	1.0007063635222653
8.4	0.9996863692503478	1.00016	1.0010978280220757	0.9986984625056822	0.999773	0.999745	1.0005181234512284
8.483333333333333	0.9999000542239752	1.0000215528394962	1.0005635125511838	0.9988602725855228	1.000147030172635	0.9997492715246217	1.0005978486577851
8.583333333333334	0.999104	1.0004800346497387	1.0000073882855616	0.999991	1.0002188572992665	0.999882	1.0003320979692627
8.683333333333334	0.9998763114491278	1.0005733119835465	0.9999943030087235	0.9992149248153105	0.999379	1.0004682428753697	1.000154930843581
8.783333333333333	1.0009368220589825	0.9994239455144217	0.9997282357130141	0.9999153629691411	1.0003842773484786	1.0001719395308188	1.000458329546311
8.883333333333333	1.0003036813963826	0.9999788666019909	0.9993509435641802	0.9990907965348848	0.9998618982457037	1.0005553909178846	0.9998205278938568
8.966666666666667	0.9997750089431118	1.0002302411117445	0.9998699928787608	0.9993013712963212	1.000249329413595	1.0000738979829897	1.0008746722916628
9.066666666666666	1.0006487430574995	0.9991219799083655	0.999881	0.9998355662174389	0.9999511380090944	0.9997819520405647	1.0000331284446748
9.166666666666666	1.0005284463316055	1.000720342357176	0.9998765355171799	1.00021	1.0001796788665585	1.000463885473244	1.000252372762706
9.266666666666667	0.9996689578821263	0.9999583139691179	0.9999943030087235	1.000912822365419	0.9998706045640833	1.0008691238709382	1.0003476000927598
9.366666666666667	1.0004223952706202	0.9992247430727302	1.000360690760192	0.9992836386848317	1.0005671100344498	1.0006861129816569	1.000996474690569
9.45	0.9996357179973399	0.9997844070755777	1.0002625511839058	1.0001481034949393	0.9994548778614583	1.0001000423957442	0.9998094549485018
9.55	0.9995265012330413	1.000173326128404	1.0006223962969556	0.9998045341473325	0.9997073610944661	0.9996991614001757	1.0001194974184446
9.65	0.9997496833166077	0.9998444840024372	1.0004130318675448	0.9996848390197791	1.0001905617645328	1.0003505930179746	1.0015678386708926
9.75	1.0000266823564952	1.0000705629640394	0.9997086077977567	1.0001791355650458	1.0001513833318247	1.0011087809878543	1.000354243859973
9.85	0.9985973673106763	0.999903	0.9997914812177318	0.9996427240674919	1.0009806601574798	1.0005597483200104	0.9992491639135335
9.933333333333334	1.0006012575078045	0.998199	0.9995886594267402	1.0000594404374925	0.9993460488817136	1.0012024651335576	1.0001128536512316
10.033333333333333	0.9998494029709672	0.9994413362037757	0.9988231707317073	0.9996139085738216	0.9992350433223739	1.0004791363806842	1.0006775738643419
10.133333333333333	0.999424	0.9997938929061344	0.9993705714794373	0.99912	1.0001535599114195	1.0007318657039772	1.0001615746107941
10.233333333333333	1.0007389656019199	0.9992848199995895	1.0007227167527148	1.0004296087023332	0.9996551231841886	0.9997775946384391	0.9995525626162634
10.316666666666666	0.9999776139551437	0.999158	1.0002341997507564	0.9982462809127028	0.9994309354859144	1.0002525514701452	0.9997651631670813
10.416666666666666	0.9989281833068846	0.9998081216519695	0.9999790368524123	0.9996981384783962	1.0001709725481789	1.0012351456495008	1.0001217120075159
10.516666666666667	1.0006107546177434	0.9989796924500145	1.0008601121595155	0.999621	1.0002863312667083	1.0007449379103546	0.9995569917944054
10.616666666666667	1.0000694193512207	0.9994429171755351	1.0000989852234288	0.9996161251502578	1.000312450221847	1.001008560738962	1.0003165958457656
10.716666666666667	1.0008149424814319	1.000121154060342	0.9998896207940181	0.9999064966633964	1.0001426770134452	1.000790690632675	0.9999135406348398
10.8	1.0009558162788603	0.9996753200241753	0.9997151504361759	0.9993678685894064	0.999172	0.9994812912938884	0.9992978848730958
10.9	1.000498372150132	1.0006175791928114	1.0000902617055367	0.9989001709613738	0.9995963555351265	0.9997667011331246	0.9986645123987838
11	0.9991735253136419	0.9995014131306351	1.0002952643760012	0.9999	0.9993656380980676	0.9997231271118673	0.9996876525495956
11.1	0.9998953056690058	0.999938	0.99965	0.9989489356429697	0.9992524559591331	1.0000412174670466	1.0005380547528677
11.183333333333334	1.0001501447857022	0.9992105143268951	0.9989823749332383	1.0002966141161629	1.0000294948745105	1.0010281690485279	1.0000862785823794
11.283333333333333	1.0002118760003056	1.0004262816099172	1.0006703756453623	0.9991373446400443	1.0009001267124686	0.9998516704745767	1.0006421404392056
11.383333333333333	1.000393903940803	0.9994618888366487	0.9989474808616698	0.999428	0.9994374652246991	1.0005880714338276	1.00015
11.483333333333333	0.9994410272435905	0.9996437005889861	0.9995646697525369	0.9994942134462682	1.0000752030460034	0.9994791125928255	0.9999179698129819
11.583333333333334	1.000710474272103	0.9994318503732189	1.0008448460032044	1.0003719777149929	1.0006977048101435	0.9999562481255947	0.9998958239222715
11.666666666666666	1.0001992131870536	0.9993259252653355	1.0001055278618478	1.0000616570139287	1.0001709725481789	1.0005401400104443	1.0003963210523223
11.766666666666667	0.9997512661682644	1.0003788524571333	1.000029197080292	1.000387493750046	0.999501	1.0005444974125703	1.0002125101594277
11.866666666666667	0.9991798567202681	0.9996136621255565	1.0004588303364785	0.9998111838766409	0.9992894578122463	1.000239479263768	0.9989900569922239
11.966666666666667	1.00023	0.9992895629148678	0.9998416414456114	0.9998399993703112	0.9993438723021186	1.0002329431605794	1.000901247360515
12.05	1.0001042420876638	1.0001812309872014	1.0004217553854369	0.9993168873313744	1.000249329413595	1.0011218531942314	1.0012865858588729
12.15	0.9999206312955098	0.9998444840024372	1.0000793573081714	0.9992149248153105	1.0001143814787115	0.9999409972181545	0.9997009400840217
12.25	0.999208	0.9994555649496107	1.000027016200819	1.0000771730489817	0.9996028852739113	1.000838622056058	1.000662071740845
12.35	1.0003005156930695	0.9998191884542857	1.0002712747017979	0.9990686307705231	0.9998880172008424	1.0012460391548152	1.0006022778359271
12.433333333333334	1.000688314348912	0.9988468908222201	0.9993640288410183	0.9992149248153105	0.9997421863679845	1.0000978636946813	0.9998205278938568
12.533333333333333	1.000479377930254	0.9994697936954459	0.9986683282891222	0.9994986465991406	1.0002602123115694	1.0009366636038872	1.000254587351777
12.633333333333333	0.9997860889047073	0.9988848341444471	0.9993836567562756	1.0001724858357373	1.0002558591523796	1.0002024413456991	1.000053059746314
12.733333333333333	1.0006075889144306	1.0000674010205204	0.9999703133345201	0.9991395612164806	0.9997900711190721	1.0005379613093817	1.000772801194396
12.833333333333334	1.0000852478677857	0.9999677997996747	1.0010062310842085	0.9994986465991406	0.9993482254613084	1.0003505930179746	1.0007528698927568
12.916666666666666	0.998993	0.9992532005644004	1.0001033469823748	0.9994188498474383	1.000601935307968	1.000751474013543	0.9998293862501408
13.016666666666667	0.9996737064370959	1.0009084779965511	0.9995057860067651	0.9987649597987673	0.9994091696899655	1.000771082323109	1.000588990301501
13.116666666666667	1.0006519087608126	0.9997765022167805	1.0013813423535696	1.0003076969983438	1.0007129408673077	1.000738401807166	1.0003055229004105
13.216666666666667	1.0001786361155192	1.0006792370914301	0.9992397187110555	0.99994	1.0002841546871133	1.0007166147965372	1.000254587351777
13.316666666666666	1.0006614058707515	1.0005306257460411	0.9990478013174291	1.0009216886711636	0.9995767663187725	1.0005597483200104	1.0000220554993198
13.4	0.9994394443919339	0.9990034070264063	0.9998002047356239	1.0001126382719605	1.0008152401082677	0.9997579863288731	1.0007285094129754
13.5	0.9999966081750218	1.0005353686613194	1.0001535072102545	1.0006335337344612	0.9990848593303262	1.0003898096371062	0.9995791376851155
13.6	0.9994521072051858	0.9990603220097467	1.000116432259213	0.9997801518065346	0.9993308128245493	1.0005336039072559	1.0011404229801855
13.7	0.9999301284054487	0.99992	0.9995166904041303	0.9987073288114269	1.0005170487037671	0.9999453546202802	1.000983187156143
13.783333333333333	1.0006503259091561	1.0004737107627009	0.9997456827487983	0.9994831305640873	1.0001100283195217	1.0002503727690826	1.0013707402435716
13.883333333333333	1.0014211746658712	1.0002239172247065	1.0003170731707316	0.9993856012008958	1.0002819781075185	1.0000651831787382	1.0012777275025888
13.983333333333333	0.9995549925628584	1.001121909184078	1.0003977657112337	0.9998156170295133	0.9993308128245493	1.000993309831522	1.0001770767342912
14.066666666666666	1.000279938621535	0.9994618888366487	1.0008601121595155	0.9993035878727573	1.0001143814787115	1.0008342646539323	1.001310946338654
14.166666666666666	1.0002261216652142	1.0008926682789567	1.0004675538543706	0.999709	0.9999990227601822	1.0001109359010587	1.000378604339754
14.266666666666667	1.0005885946945525	0.9994729556389648	1.0007685152216486	0.9989023875378101	0.9985711865459309	1.0012721835675695	0.9997496610435842
14.366666666666667	0.9988981091254111	0.9992247430727302	1.000260370304433	0.9985322192729692	1.0003603349729346	1.0001131146021214	1.0004450420118847
14.466666666666667	1.0008450166629055	0.9992484576491221	0.9996475431725119	0.9992481734618531	0.9992502793795381	1.0001697608297562	1.0000065533758227
14.55	0.9996467979589354	0.9998887512117018	0.9995581271141177	0.9992348740032361	1.0004212792015916	1.0004028818434836	1.0005336255747257
14.65	1.0002023788903667	0.9996041762949998	1.0003890421933415	0.9982085991132879	0.9999533145886892	0.9997274845139931	1.0005491276982228
14.75	0.9995739867827363	0.9999361803644855	0.9987533825885704	0.9985543850373308	1.000395160246453	0.9999431759192173	1.0002280122829248
14.85	1.0004350580838721	1.00036	0.9999157913476945	0.9991284783342997	1.000536637920121	1.0000259665596065	1.0019996835397416
14.933333333333334	1.0008925022126005	0.999938	1.0006136727790635	1.0001458869185031	0.9999837867030179	0.9999039593000857	1.0003055229004105
15.033333333333333	1.000694645755538	1.0002887370668443	1.0007619725832293	0.9991949756273849	1.0005649334548548	1.0013135788877643	1.0008791014698049
15.133333333333333	1.0002751900665656	0.9987204130814636	0.9994839772120349	0.999439	1.000889243814494	1.0006621472699653	1.0003830335178963
15.233333333333333	0.9995391640462934	0.9990587410379873	0.9997871194587857	0.9984768048620649	0.9991175080242497	0.99942	1.0015456927801822
15.316666666666666	1.0002941842864437	0.999234	1.0007903240163787	0.9997025716312685	1.0007934743123188	1.0001784756340075	1.0013707402435716
15.416666666666666	1.0006550744641256	0.9999677997996747	1.0005853213459142	1.0003187798805246	0.9998618982457037	1.0000935062925556	1.0006310674938506
15.516666666666667	1.0001010763843508	1.0002776702645282	1.0009102723873953	1.0001658361064287	1.0006759390141944	0.9993135313120473	1.0003165958457656
15.616666666666667	0.9998668143391888	0.9996784819676943	1.0002407423891757	0.9994498819175447	0.9989564411342273	1.000376737430729	1.001217933597671
15.7	1.0001659733022672	0.9996310528149105	0.9997849385793128	0.9991994087802573	1.000083909364383	0.9999889286415378	1.0005602006435779
15.8	1.0005616862163922	0.9998903321834614	0.9999332383834787	0.9986962459292459	0.9997770116415028	1.000307018996717	1.0009411099637935
15.9	1.000659823019095	0.9999693807714342	0.9993836567562756	0.9987516603401504	0.9997138908332509	1.001045598657031	1.00078
16	1.0004936235951627	0.9992848199995895	0.9998787163966528	0.9991040959935018	0.9997595990047436	1.000219870954202	1.0016453492883781
16.083333333333332	0.9989155204936326	1.0007993909451487	1.0001055278618478	0.9996072588445131	1.0004321620995662	0.9998102751543821	0.9989501943889456
16.183333333333334	0.9995629068211409	0.9995978524079618	1.0000793573081714	0.9982994787471711	0.9997051845148713	0.9993571053333046	1.0016785681244436
16.283333333333335	1.0001912989287711	0.9992389718185652	0.9993574862025991	0.9990752804998315	1.0005496973976904	0.9996969826991127	0.9997983820031466
16.383333333333333	1.0004825436335671	1.0000515913029258	0.998795	0.998594	0.9994113462695605	1.0002460153669568	1.0009189640730831
16.466666666666665	1.0005980918044914	1.0002887370668443	0.9990041837279686	0.998991	0.9999554911682842	1.0000586470755497	1.0011404229801855
16.566666666666666	0.9998256601961197	0.999283	1.0014533113761794	0.9996715395611622	1.0003298628586061	1.0003571291211633	1.0002390852282799
16.666666666666668	0.9991925195335201	1.000149611552012	0.999115	0.999082	1.0005954055691832	1.0000608257766124	1.0006930759878392
16.766666666666666	1.0002641101049703	1.0013938363267043	1.0005678743101298	0.9998865474754708	1.0000556138296492	1.000803762839052	1.0006465696173477
16.866666666666667	0.9995771524860493	1.0005432735201167	0.9995166904041303	0.9986785133177566	0.9994374652246991	0.9997470928235589	0.999836
16.966666666666665	1.0010112160868379	1.000582797814103	0.9993422200462879	1.0000306249438222	1.0000991454215473	1.0002481940680195	1.0000109825539647
17.05	1.0002118760003056	0.9999345993927261	1.0004086701085988	0.9987937752924376	1.0001513833318247	1.000002000847915	1.0016918556588696
17.15	1.0001422305274197	0.9997891499908561	1.0005591507922378	0.9984834545913733	0.999192	1.0000630044776755	1.0001150682403026
17.25	0.9996642093271568	1.001011241160916	1.0005853213459142	0.9992459568854168	1.000020788556131	0.999438	0.9999711199506862
17.35	0.9992922391878795	0.9993480588699678	1.0008273989674201	1.0000062426030243	1.000210150980887	0.9999126741043372	1.0014571092173414
17.45	0.9998414887126847	0.9992184191856924	0.9999659515755741	0.9982662301006284	0.9991022719670853	0.9997645224320618	0.99984
17.533333333333335	1.0014164261109018	0.9999899334043071	1.0007794196190136	0.9997269539720665	0.999318	1.000476957679621	1.0001106390621606
17.633333333333333	1.0000868307194422	1.000080048794596	0.9996802563646073	0.9990841468055763	1.0003385691769857	1.0000455748691726	1.0001837205015043
17.733333333333334	0.999113	1.0002571176316553	1.0004653729748976	1.000004026026588	0.9997574224251486	0.999266	0.9998603904971353
17.833333333333332	0.999196	0.9999251135621694	1.0000968043439558	0.9994720476819066	1.0001339706950656	0.9998494917735139	1.0002878061878424
17.916666666666668	1.0003337555778562	0.9996911297417699	0.9997325974719601	0.9996870555962153	0.9999663740662588	1.0005749992274504	1.0018800957299066
18.016666666666666	0.9999222141471662	0.9997907309626155	1.0002167527149723	0.9998045341473325	0.9999772569642331	1.0004312049573008	0.9997430172763712
18.116666666666667	1.000400235347429	0.9998239313695643	1.0008601121595155	0.9984568556741393	1.0017141674809593	1.0008364433549952	1.0006222091375665
18.216666666666665	0.9999000542239752	0.9995377754811026	0.9998656311198147	0.9996338577617472	0.9998880172008424	0.9999889286415378	1.0002058663922144
18.3	0.9997433519099818	1.000453158129828	0.9999485045397899	0.9989445024900974	1.0000534372500545	0.9997078762044271	1.0001239265965867
18.4	0.9995613239694844	0.9995314515940648	1.0006158536585366	0.9990575478883421	1.0005431676589058	1.0002961254914027	1.000467187902595
18.5	1.0000504251313427	0.9996089192102781	1.00035	0.9993102376020659	1.000186208605343	0.9998756361862683	1.0006155653703532
18.6	0.9999681168452047	0.9996531864195429	1.000194943920242	0.9983526765816392	1.0004452215771356	0.9997078762044271	1.0008325950993135
18.683333333333334	0.9996816206953782	0.9995772997750889	0.9997805768203667	0.9988824383498845	1.0008544185409758	0.9997274845139931	0.9999290427583368
18.783333333333335	0.9993935416938955	1.0006112553057736	0.9997195121951219	0.999273	1.0006106416263476	0.9996381577704152	1.0005269818075124
18.883333333333333	0.9993808788806434	0.9997717593015021	1.0008492077621507	0.9990398152768528	0.9994309354859144	1.0009192339953843	1.000790517906964
18.983333333333334	1.0002435330334356	1.0002681844339714	0.9992898789389354	0.9988979543849378	1.0001818554461532	1.0004159540498607	1.0006731446861998
19.083333333333332	1.000156476192328	0.9999282755056883	0.9999419619013707	0.9994188498474383	0.9998945469396271	1.0000760766840526	1.0008613847572367
19.166666666666668	1.0000836650161293	1.0009053160530323	1.000960432615275	0.9992991547198851	0.9998553685069189	0.999985	1.0008392388665264
19.266666666666666	1.0006044232111175	0.9994634698084081	0.9995624888730638	0.9995318952456832	1.0001122048991167	0.9999431759192173	0.9993687517233687
19.366666666666667	1.0002134588519622	1.0005796358705843	0.9992418995905287	0.9993457028250446	1.0000643201480288	0.9995836902438434	1.000146072487297
19.466666666666665	1.0001422305274197	0.9997701783297426	1.0008666547979348	0.99949	1.0000556138296492	1.0000717192819268	1.0020949108697954
19.55	1.000248281588405	0.9995788807468484	0.9992004628805412	0.9986895961999375	1.0000969688419523	1.000886553479441	1.00037
19.65	1.0004461380454677	0.9996689961371374	1.0004806391312089	0.9996737561375982	0.9998423090293497	0.9999453546202802	1.0008525264009527
19.75	1.0004192295673071	1.0011045184947238	1.0001011661029018	0.9987937752924376	1.0002319167768359	1.0005706418253246	0.9996810087823826
19.85	0.9995344154913239	0.9995393564528621	0.999573	0.9985499518844585	0.9994788202370022	1.0002765171818369	1.0004915483823762
19.933333333333334	0.9993887931389259	1.0000421054723692	0.9997631297845824	0.9996781892904706	1.0003255096994164	0.9997667011331246	1.0000264846774618
20.033333333333335	1.00033	1.0007614476229219	0.9995886594267402	0.9988935212320654	1.000271095209544	1.0004900298859984	1.0006443550282766
20.133333333333333	1.000279938621535	1.0003298423325901	0.9993313156489229	1.0001104216955243	1.0000273182949158	0.9999954647447262	0.9995038416567008
20.233333333333334	1.0004081496057116	0.9990919414449358	1.000199305679188	0.9995784433508428	0.9998314261313751	1.0007754397252346	1.0007085781113363
20.333333333333332	1.0010349588616854	1.0004452532710306	1.0002952643760012	0.9992348740032361	0.9992829280734616	1.0002481940680195	1.000777230372538
20.416666666666668	0.9995850667443319	1.000699789724303	1.0003672333986113	1.0000217586380775	1.0002384465156204	0.9998625639798912	0.9989346922654484
20.516666666666666	0.9987334925531351	0.9998223503978046	0.99965	0.9988602725855228	1.0002819781075185	1.000084791488304	1.0002789478315584
20.616666666666667	1.0011805812140833	1.0003124516432362	1.000655109489051	0.9998976303576518	0.9994374652246991	0.999915	0.9999821928960414
20.716666666666665	1.0005854289912395	1.0003930812029684	0.9997762150614206	0.9998466490996198	0.9995223518289001	0.9998385982681995	1.0006022778359271
20.816666666666666	1.0004809607819107	1.0009068970247919	1.0009408047000177	0.9998266999116943	1.0007194706060925	0.9995967624502207	1.001209075241387
20.916666666666668	1.0002387844784661	0.9996753200241753	1.0002734555812711	0.9996826224433429	0.9994657607594328	0.9998516704745767	1.0008370242774556
21	1.0000535908346557	1.000630226966887	1.000951709097383	0.9996161251502578	1.0000142588173464	1.0001719395308188	1.0001039952949475
21.1	0.9994441929469035	1.0001464496084933	1.0003977657112337	0.9986496978240863	1.0009371285655817	1.0002002626446362	1.0001593600217231
21.2	0.9995708210794233	0.9998049597084506	1.000365052519138	0.9983970081103626	0.998488	1.000084791488304	1.0004051794086064
21.3	0.999354	1.0006286459951275	1.000637662453267	1.0003586782563758	0.9994722904982175	0.9999061380011485	1.0010296935266343
21.383333333333333	1.000786451151615	1.0011962148567723	1.0008404842442584	0.999106	1.000601935307968	0.9999606055277204	1.001629847164881
21.483333333333334	0.9991323711705731	0.999283	1.0001055278618478	0.9976987865329682	1.0004321620995662	0.9999126741043372	1.0010407664719894
21.583333333333332	1.0005506062547966	0.9999583139691179	1.0002560085454868	0.9995385449749917	1.001489979782685	0.9994398959736938	1.0006930759878392
21.683333333333334	1.0006297488376215	1.000571731011787	0.9997827576998397	1.0003852771736097	0.9998749577232731	0.9999409972181545	1.0006465696173477
21.783333333333335	1.000564851919705	0.9998808463529046	1.00112	0.9980290564219579	1.0000686733072188	1.000219870954202	1.0007595136599698
21.883333333333333	0.9998193287894938	0.9998460649741966	1.0002276571123374	1.0000306249438222	1.0000186119765362	0.9999039593000857	1.000462758724453
21.966666666666665	0.9997306890967298	1.000374109541855	1.0006114918995905	0.9997269539720665	1.0002776249483287	1.000903983087944	1.0010496248282734
22.066666666666666	1.0001406476757633	0.9996405386454672	1.0004217553854369	0.9999	1.0001949149237226	1.0003571291211633	1.0003431709146178
22.166666666666668	1.0003258413195737	0.9999393423080044	1.0004588303364785	0.99794	1.0004016899852377	1.001365867713273	1.0013640964763586
22.25	0.9994331129853079	0.9993196013782977	0.999959	0.9989932671716932	1.0002515059931898	1.0002024413456991	1.0006133507812824
22.35	0.9998683971908452	0.9999235325904099	0.9994752536941427	0.9983039119000434	0.9993808741552319	0.9994159302620023	0.9997452318654422
22.45	0.9994457757985599	1.000083210738115	1.0002909026170552	0.9986519144005226	0.9997095376740611	1.0001784756340075	1.0000884931714504
22.55	0.9999902767683957	1.0008057148321865	0.9992375378315826	0.9983770589224371	1.000312450221847	0.9998015603501307	1.0005314109856545
22.65	1.0011916611756788	1.0003124516432362	1.0000531867544953	0.999465	1.0004952829078182	1.0001937265414478	1.0004073939976774
22.75	1.0005126178150405	1.0011598525063048	1.0005438846359265	0.9993390530957362	0.999379	0.9994006793545621	1.0008370242774556
22.85	0.9996531293655614	1.0002112694506309	1.00019	1.0001370206127584	0.9998553685069189	1.0007100786933485	1.0008702431135208
22.933333333333334	1.000384406830864	0.9999677997996747	0.999421	0.9997025716312685	0.9998270729721853	0.9998930657947712	1.0003941064632513
23.033333333333335	0.9998778943007843	1.0008721156460838	0.9996911607619725	0.9985964999896182	1.0000077290785616	0.9996643021831696	1.000799376263248
23.133333333333333	0.9989313490101975	0.9998492269177155	1.0000771764286984	0.9988469731269058	0.9987866679258256	0.9996076559555349	1.000378604339754
23.233333333333334	1.000349584094421	1.0009448403470187	1.0000706337902794	0.9989356361843527	1.0006977048101435	0.9999758564351604	0.9999113260457687
23.316666666666666	1.0000076881366171	1.00036	0.9997718533024745	1.0001614029535564	1.001061193602491	1.0010412412549052	1.000451685779098
23.416666666666668	1.0001897160771147	1.0004579010451062	0.9998939825529641	0.9986851630470652	0.999649	1.00111	1.00141
23.516666666666666	0.9999048027789448	0.9998207694260453	1.0020966708207226	0.9996360743381834	1.000334216017796	1.0003876309360433	1.0008569555790947
23.616666666666667	1.0005157835183536	0.9996832248829726	1.0006027683816983	0.9985588181902032	1.0006084650467528	1.0003658439254146	1.0021081984042217
23.716666666666665	1.0006060060627742	0.9999093038445748	1.0008252180879473	1.0000882559311626	1.0000469075112697	1.0005510335157588	1.0006244237266375
23.8	1.0004540523037502	0.9989860163370523	0.9984131653907778	0.9991683767101509	0.9993743444164472	1.0002264070573907	1.0004428274228139
23.9	0.9995454954529194	0.9998729414941073	0.9991284938579311	0.9986097994482354	0.9999707272254486	1.0003440569147861	1.0006089216031404
24	0.9997101120251953	1.0000847917098745	0.9999485045397899	0.9988935212320654	0.9998314261313751	1.0007449379103546	0.9995282021364821
24.1	1.0008766736960355	0.9995235467352674	1.0003737760370304	0.9993080210256297	1.0010459575453265	1.00072	1.0006377112610636
24.2	0.9999570368836093	1.0000705629640394	1.0009277194231796	0.9983460268523306	1.0001209112174962	1.0003157338009687	0.9992845973386697
24.283333333333335	1.0007690397833935	1.0004547391015872	1.0007794196190136	0.9982396311833944	0.9995332347268745	0.9999257463107144	1.000797161674177
24.383333333333333	1.0010064675318684	1.0001322208626582	0.9998176517714082	0.9994232830003107	0.9992393964815638	1.0009737015219562	1.001840233126628
24.483333333333334	0.999009	1.0002776702645282	0.9994120081894248	1.000695597874674	0.9990021493057201	0.9999562481255947	1.0011249208566881
24.583333333333332	0.9998589000809063	0.9998460649741966	0.9994229125867901	0.9991861093216402	1.0005801695120191	1.0004595280711182	1.0007152218785493
24.683333333333334	0.9997370205033558	0.9995867856056457	1.000663833006943	0.9987051122349906	0.9998814874620578	1.0012220734431236	1.0001881496796463
24.766666666666666	0.999142	0.9998255123413237	0.9994359978636281	0.9996560235261089	0.9992655154367025	0.9999126741043372	1.0015124739441168
24.866666666666667	1.0011726669558008	1.0000468483876475	0.9986334342175537	0.998838	0.9993917570532064	1.0003723800286033	1.0010075476359241
24.966666666666665	1.000805445371493	0.9997496256968698	1.0000662720313334	0.9984768048620649	0.999731	0.9996664808842326	1.0006199945484955
25.183333333333334	1.0004619665620325	0.9991694090611493	0.9996824372440805	0.9992237911210552	1.0003777476096938	0.9999192102075258	1.0008791014698049
25.283333333333335	0.9992969877428489	1.000876858561362	1.0002494659070678	0.9995230289399385	0.999775	1.0005749992274504	1.0005358401637965
25.383333333333333	0.9998668143391888	0.9997527876403887	0.9989038632722093	0.9990220826653635	0.9998945469396271	0.9992568850844126	1.000460544135382
25.483333333333334	0.9993998731005215	0.9996500244760239	0.9998983443119102	0.999082	1.0002449762544052	1.000566284423199	1.0008126637976742
25.583333333333332	0.9988743663505636	1.0001954597330365	0.9996977034003915	0.9995274620928108	0.9996551231841886	1.0002416579648308	1.0002235831047825
25.666666666666668	1.0000820821644727	0.9999077228728154	1.0002341997507564	0.9990907965348848	0.9997051845148713	1.0007253296007887	1.0003143812566946
25.766666666666666	0.9995296669363544	0.9997132633464022	0.9987686487448815	0.9981310189380218	0.9999250190539556	1.000790690632675	1.000905676538657
25.866666666666667	0.9998589000809063	0.9994239455144217	0.9992179099163253	0.9984856711678096	0.9999946696009923	1.000871302572001	1.000792732496035
25.966666666666665	0.9999728654001743	0.9995488422834188	1.0001229748976321	1.00013	0.9999707272254486	0.9996773743895468	0.9999179698129819
26.05	0.9998035002729289	0.9993686115028407	1.0007205358732418	0.9987006790821182	0.9998096603354262	1.0012700048665069	1.0009123203058703
26.15	1.0007389656019199	1.0002002026483148	1.0001644116076196	0.9990109997831825	1.0005083423853876	1.0003222699041572	1.000792732496035
26.25	1.0004746293752844	1.0002365649987823	1.0010869236247106	0.9980002409282877	1.0005627568752598	1.0008495155613724	1.0007307240020464
26.35	1.0002846871765045	1.0000847917098745	0.9999921221292504	0.9976345058163191	1.0003538052341499	0.9998930657947712	1.0012201481867422
26.45	0.999246	1.0002966419256416	0.9998743546377068	0.9984413396390861	0.999918	0.9998669213820168	1.001638705521165
26.533333333333335	0.9996626264755003	0.999976	1.0004086701085988	0.998632	1.000686821912169	0.9997492715246217	1.0015523365473953
26.633333333333333	1.0006914800522249	0.9999772856302314	1.0002341997507564	0.9996272080324387	0.9997356566291998	1.0009148765932585	1.0013574527091453
26.733333333333334	0.9998335744544024	1.0000753058793177	1.0004021274701798	0.9983726257695648	0.9985494207499821	1.0002612662743968	1.001408388257779
26.833333333333332	0.9994900956449418	1.0001195730885826	1.0005504272743457	0.997801	1.0000469075112697	1.0006098584444565	1.00141
26.933333333333334	1.0002023788903667	0.9998270933130832	1.0007510681858642	0.9985832005310011	1.000536637920121	1.0001392590148759	1.0014548946282702
27.016666666666666	1.0002910185831306	1.000394662174728	0.9999812177318853	0.9996937053255238	0.9999271956335506	1.0007928693337376	1.0014305341484893
27.116666666666667	1.0006455773541865	0.9994761175824837	1.000648566850632	0.999144	1.0006672326958148	0.9996839104927355	1.0015279760676141
27.216666666666665	0.9995423297496064	0.9999788666019909	0.9998263752893003	0.9991129622992464	1.0008174166878627	1.0000717192819268	1.001113847911333
27.316666666666666	1.0000187680982127	1.000827848436819	1.0004740964927896	0.9991550772515339	0.999792	1.0006185732487078	1.0011537105146116
27.416666666666668	0.9995391640462934	0.9997116823746428	0.99965	0.9977453346381278	1.0005039892261978	1.0001327229116874	1.0000043387867514
27.5	1.0005822632879267	1.0001085062862662	0.9991808349652839	0.998951	0.9993743444164472	1.0006425389603995	1.001437177915702
27.6	1.0006804000906295	0.9997701783297426	0.9995777550293751	0.997173	1.0009719538391002	1.0009824163262078	1.0012622253790915
27.7	0.9994346958369644	1.000408890920563	0.9998699928787608	0.9987494437637141	0.9998270729721853	0.9995074357066428	0.9999556178271892
27.8	0.9998794771524407	1.000699789724303	1.0010912853836567	0.9987139785407354	1.000105675160332	0.9997165910086786	1.0010695561299128
27.9	0.9997702603881423	1.0002112694506309	0.9991677496884458	0.9980024575047239	0.9998248963925905	0.9996098346565978	1.0010673415408418
27.983333333333334	1.0001390648241066	0.9999330184209666	1.0002080291970803	0.9991040959935018	1.001202671276159	1.000361486523289	1.0014460362719861
28.083333333333332	1.0002736072149092	1.000394662174728	1.000334520206516	0.9990774970762678	1.0000534372500545	1.0005009233913127	1.001514688533188
28.183333333333334	1.0011726669558008	0.9995567471422161	0.9994730728146696	0.9984125241454158	0.9995550005228235	0.9999780351362233	1.0014017444905658
28.283333333333335	1.0003780754242382	0.9998776844093857	0.9998918016734911	0.9984457727919585	0.9998989000988169	0.9991239843195773	1.0015324052457562
28.383333333333333	1.0002102931486492	0.999467	1.000109889620794	0.9989046041142462	1.000166619388989	1.0001479738191275	0.9998537467299221
28.483333333333334	0.999474	0.9995978524079618	1.0011414456115364	0.998107	1.0003777476096938	1.0000303239617323	1.0011957877069608
28.583333333333332	1.000631331689278	1.0008025528886677	0.9993705714794373	0.9986208823304161	1.000312450221847	1.0002612662743968	1.0010230497594212
28.683333333333334	1.0000662536479077	0.9999883524325476	0.9995254139220223	0.9984236070275967	0.9995963555351265	0.9996141920587236	1.0020506190883751
28.766666666666666	1.0008640108827833	0.9999361803644855	1.000188401281823	0.9980800376799899	0.9999554911682842	1.0002089774488878	1.0010850582534099
28.866666666666667	0.9998636486358758	1.0003440710784253	1.0011370838525904	0.9981952996546709	1.0001274409562808	0.999368	0.9999246135801948
28.966666666666665	0.9995328326396673	0.999446	1.000356329001246	0.9975990405933404	0.9995288815676847	0.9994006793545621	1.002688420740829
29.066666666666666	0.9999475397736702	1.000350394965463	0.9996366387751467	0.998825	0.9989499113954428	0.9995488310268374	1.000447256600956
29.166666666666668	0.9996008952608968	1.0003140326149957	0.9991284938579311	0.9986031497189267	0.9992176306856148	0.9992176684652808	1.000653213384561
29.25	1.0003796582758946	1.0000926965686718	0.9995886594267402	0.9983792754988732	0.9992524559591331	0.999643	1.0005424839310098
29.35	1.0001833846704886	1.000170164184885	0.9997020651593376	0.9992481734618531	1.0004887531690334	0.9992154897642179	1.0015545511364663
29.45	1.0006186688760261	0.9996326337866699	0.9985483799181056	0.9977120859915852	0.9996181213310754	0.9998734574852054	1.0011957877069608
29.683333333333334	0.9995708210794233	0.9999440852232828	0.9993029642157735	0.9983393771230222	1.000334216017796	0.9993527479311789	1.0016829973025856
29.783333333333335	0.9998414887126847	0.9998919131552207	1.0001207940181591	0.9985322192729692	1.0002863312667083	0.9991065547110742	1.0015545511364663
29.883333333333333	1.0001311505658241	1.000263441518693	1.0001665924870926	0.9985410855787139	0.9982817014598099	1.000034681363858	1.0005159088621576
29.983333333333334	0.9996341351456834	1.0002302411117445	0.9999201531066405	0.9972554712457335	0.9998444856089446	0.9990172279674965	1.0019177437441138
30.066666666666666	1.000384406830864	0.9994745366107243	0.9995515844756988	0.9988669223148312	1.0001361472746604	0.9992394554759094	1.0008835306479469
30.166666666666668	1.0003258413195737	0.9986034211712638	0.998878	0.9982773129828093	0.9991740990937169	0.9993897858492476	1.0023318719003946
30.266666666666666	0.99936	1.000208107507112	0.9996366387751467	0.9986563475533949	1.000123087797091	0.9995640819342776	1.0003055229004105
30.366666666666667	0.9999222141471662	0.99972	0.9995712123909559	0.9988890880791931	0.9992198072652098	1.0001632247265675	1.0008503118118817
30.466666666666665	0.9998525686742803	1.0010728990595346	0.9995842976677942	0.9987051122349906	0.9997595990047436	0.9990542658855653	1.0003320979692627
30.55	1.0004192295673071	0.9996057572667592	1.0002080291970803	0.998594	1.0011308441495275	1.0001479738191275	1.0010319081157053
30.65	1.0002340359234967	1.000086372681634	0.9999986647676695	0.9998355662174389	1.0001579130706093	0.9997296632150559	1.00111
30.75	1.0001754704122061	0.9998223503978046	0.9999441427808438	0.9986984625056822	0.9997530692659589	0.9995836902438434	0.9999600470053313
30.85	1.0001232363075416	0.9999409232797639	0.9986814135659604	0.9988092913274907	0.999213	0.9991457713302059	1.0016874264807276
30.95	1.0003764925725815	1.0005322067178006	1.0001644116076196	0.9979226607530215	1.0004473981567303	0.9999714990330346	1.0006997197550522
31.033333333333335	0.9999443740703573	1.0007946480298704	0.9995036051272921	0.998324	1.0000186119765362	0.9987601412420775	1.0001726475561492
31.133333333333333	0.9994600214634685	0.9997132633464022	0.9987381164322592	0.9981088531736602	1.0002645654707594	1.000052110972361	1.000794947085106
31.233333333333334	1.0010270446034029	0.9996405386454672	0.9995973829446323	0.9978938452593513	0.9985102423172739	1.0003353421105343	0.999836
31.333333333333332	0.9987746466962041	0.9995140609047107	0.9992048246394872	0.998147	0.999729	0.9993832497460592	1.0018092288796339
31.416666666666668	0.9997971688663028	0.9993338301241327	0.9988842353569521	0.9986075828717991	0.9992002180488556	0.999882	1.0007373677692595
31.533333333333335	0.9996768721404089	0.9996816439112132	0.9995363183193875	0.9980600884920643	0.9992611622775127	0.9995466523257747	1.0004295398883878
31.633333333333333	1.0012470609836563	0.9999156277316126	1.0001600498486736	0.9982684466770645	0.9990130322036946	0.9998712787841426	1.0015700532599634
31.716666666666665	0.9998224944928068	0.9995314515940648	0.9998743546377068	0.9988181576332356	0.9994766436574073	1.0009192339953843	1.0002125101594277
31.816666666666666	1.000552189106453	0.9997796641602994	0.9997609489051095	0.9994432321882363	1.0010677233412755	1.000121829406373	1.001632061753952
31.916666666666668	0.999436	0.9998413220589182	1.000415212747018	0.997801	0.9994200525879401	0.9999823925383491	1.001306517160512
32.016666666666666	1.0003385041328257	1.0003472330219443	0.9992767936620971	0.9981775670431816	0.9995201752493051	1.0000891488904298	1.0008303805102423
32.11666666666667	1.0012074896922438	1.000589121701141	0.9998263752893003	0.9981177194794048	0.9994309354859144	1.0004900298859984	1.000566844410791
32.2	1.0003353384295126	0.999592	0.9993313156489229	0.9995318952456832	0.9996681826617582	1.0007100786933485	1.0014991864096907
32.3	1.000444555193811	1.000208107507112	0.9986399768559728	0.9982307648776496	0.9997987774374517	1.0004050605445463	1.002139202651216
32.4	1.000625000282652	0.9997622734709454	0.9998438223250845	0.9980800376799899	0.9997269503108203	1.000084791488304	0.9997230859747319
32.5	1.0002894357314742	0.9994887653565595	1.000027016200819	0.9989555853722782	0.9997030079352763	1.0002634449754597	1.001942104223895
32.6	1.0007658740800804	1.0004215386946387	0.9989954602100766	0.9986053662953628	0.9996747124005427	0.999213	1.001514688533188
32.68333333333333	0.9997560147232338	0.9997844070755777	0.9999201531066405	0.998286	0.9988127868809643	0.9996577660799811	0.9999423302927631
32.78333333333333	0.9995075070131634	1.0008436581544136	0.9994272743457361	0.9984391230626498	0.9993699912572575	0.9996621234821068	1.0006399258501346
32.88333333333333	0.9993112334077575	1.000370947598336	1.0000139309239808	0.9984014412632349	1.0002928610054929	0.9992154897642179	1.0001903642687173
32.983333333333334	1.0004049839023985	1.0000326196418123	1.0002036674381343	0.9989068206906825	0.99994	0.9997492715246217	1.0008724577025918
33.06666666666667	1.000235618775153	0.9999946763195854	1.0005177140822503	0.9985854171074374	0.999546	1.0002373005627052	1.001322019284009
33.166666666666664	0.9999839453617697	1.0000231338112557	0.9996606284493501	0.9979492596702557	0.9985450675907923	1.000002000847915	1.0008104492086032
33.266666666666666	0.9995075070131634	1.0005337876895601	0.9996780754851342	0.9984745882856286	0.9999881398622076	1.0005205317008787	1.0001837205015043
33.36666666666667	1.0007880340032715	1.0001274779473799	0.9987402973117321	0.9987915587160014	1.0006062884671578	1.0001501525201903	1.0009721142107877
33.46666666666667	1.000156476192328	0.9988721863703715	0.9977589015488695	0.9991595104044062	0.9999946696009923	0.9992939230024813	1.0008281659211715
33.55	0.9999079684822578	0.9988089474999933	1.0004653729748976	0.9981310189380218	1.0000926156827625	0.9998647426809539	1.001104989555049
33.65	0.9993428904408874	0.9996041762949998	0.9997653106640555	0.9985100535086076	0.9998684279844885	0.9994246450662537	1.0016519930555912
33.75	0.9999728654001743	1.0005907026729004	0.9993618479615451	0.9986607807062673	1.0001165580583065	0.9994747551906997	1.000783874139751
33.85	1.000112156345946	0.9997891499908561	0.9991284938579311	0.9997025716312685	0.9998379558701599	0.9999409972181545	1.0017870829889235
33.93333333333333	0.9993096505561009	1.0005243018590033	1.0001338792949972	0.9991728098630233	1.0000534372500545	0.9997035188023013	0.9998581759080641
34.03333333333333	0.9993428904408874	1.0005495974071545	0.9989692896564001	0.998466	0.9994635841798378	1.000154509922316	1.0006842176315551
34.13333333333333	1.000308429951352	0.9998681985788289	0.9995188712836033	0.9989267698786081	0.999836	1.000086970189367	1.0012157190086002
34.233333333333334	1.0001691390055802	0.9999899334043071	0.9992986024568274	0.9983260776644051	0.9998531919273241	0.9996991614001757	1.0007152218785493
34.333333333333336	1.000805445371493	1.000461062988625	0.9998787163966528	0.9982662301006284	1.0002166807196715	1.0009519145113275	1.0018490914829121
34.416666666666664	1.000751628415172	0.9996531864195429	0.9993989229125867	0.9987560934930227	0.9999533145886892	0.9993418544258644	1.0013
34.516666666666666	0.9999665339935482	0.9994255264861811	1.0004304789033291	0.9990442484297252	0.9996594763433784	1.0005009233913127	1.0017051431932957
34.61666666666667	1.0004777950785975	0.9990903604731763	1.0001382410539432	0.9991572938279699	1.000397336826048	1.0000194304564178	1.00152
34.71666666666667	1.0001976303353972	1.0000310386700528	0.9988885971158982	0.9985233529672245	0.9995811194779622	0.9996664808842326	1.0003254542020497
34.81666666666667	1.0000551736863121	0.9998634556635506	1.000024835321346	0.9984967540499904	0.9999968461805872	1.000204620046762	1.0013485943528613
34.916666666666664	0.9991181255056646	0.9994033928815488	1.000275636460744	0.999222	1.0009023032920636	1.0000935062925556	1.0010540540064157
35	1.0004524694520935	1.0008357532956162	0.9994621684173046	0.9981243692087134	0.9986778389460808	0.9997144123076158	1.0012467232555944
35.1	1.0001707218572367	0.9998634556635506	0.9990259925226989	0.9976921368036596	1.0001796788665585	0.9996643021831696	1.0012622253790915
35.2	1.0001818018188322	1.0002586986034148	0.9992789745415701	0.9985632513430756	1.0000664967276238	0.9990215853696223	1.0005380547528677
35.3	0.9997465176132948	1.0001843929307201	1.0001077087413208	0.9983216445115327	0.9987453129135226	0.9998429556703252	1.0011227062676173
35.38333333333333	1.0003448355394517	0.9992784961125517	1.000365052519138	0.9989289864550441	0.9991175080242497	1.001095708781477	1.0014504654501282
35.483333333333334	0.9997496833166077	1.0005179779719655	0.9995668506320099	0.9986031497189267	0.9996964781964917	0.999571	1.0007329385911174
35.583333333333336	0.9998937228173492	1.0000215528394962	0.9992484422289478	0.9977054362622766	0.9997530692659589	1.0000433961681094	1.001100560376907
35.68333333333333	1.000188133225458	1.0000262957547745	1.0004501068185863	0.9985765508016927	0.9991849819916914	0.9997318419161187	0.9996167856993229
35.78333333333333	1.0006170860243695	1.0005938646164194	0.999187	0.9989179035728634	0.999916	1.001200286432495	1.0008370242774556
35.86666666666667	0.9998778943007843	1.000876858561362	0.9986465194943919	0.9984346899097775	1.0003690412913142	1.0001762969329446	1.000794947085106
35.96666666666667	0.9998778943007843	0.9996863868264915	0.9988188089727612	0.9986053662953628	0.9994875265553818	0.9996817317916727	1.0006775738643419
36.06666666666667	0.9996547122172178	1.000551178378914	0.9990783336300516	0.9980733879506815	0.9987518426523072	1.0001152933031843	0.9994927687113457
36.166666666666664	0.9998826428557538	0.9995061560459134	0.9994796154530887	0.9990021334774379	1.0000316714541055	1.0002242283563278	1.0004871192042342
36.266666666666666	0.9999142998888838	0.9999978382631044	1.00004	0.9988159410567993	0.9986930750032451	0.9994900060981399	1.0004406128337426
36.35	0.9996183066291183	0.9999598949408773	0.9987860957806658	0.998455	0.9995397644656592	0.999316	1.0006598571517737
36.45	0.9995344154913239	0.999976	0.999809	0.9988225907861079	0.9994570544410533	0.9988276809750266	1.0010761998971258
36.55	1.000672485832347	1.0001922977895175	0.9992397187110555	0.9991883258980765	0.999836	0.999743	1.0010518394173444
36.65	0.9996262208874008	1.000170164184885	0.9994185508278439	0.9986408315183417	1.0000773796255984	0.9996098346565978	1.00163
36.733333333333334	0.9999981910266782	1.0000373625570909	0.9985963592665122	0.9990109997831825	0.9999010766784119	0.9996490512757297	1.0005314109856545
36.833333333333336	1.0000567565379688	1.001019146019713	0.9998830781555991	0.9988159410567993	0.9997008313556816	0.9998146325565078	1.000471617080737
36.93333333333333	0.9996863692503478	1.0001764880719228	0.9996933416414455	0.9970781451308396	0.9997791882210977	0.999438	0.9998094549485018
37.03333333333333	1.0000330137631213	0.9996437005889861	0.9990390777995369	0.9977431180616916	0.999814	1.0002242283563278	1.0008237367430295
37.11666666666667	1.0000140195432432	1.0004831965932575	0.9993116877336656	0.9987516603401504	0.9993721678368523	1.000034681363858	1.0001372141310128
37.21666666666667	1.0003147613579781	0.9996848058547321	1.0012068719957272	0.998913	0.9997182439924407	0.9988494679856553	1.0006244237266375
37.31666666666667	0.9987698981412346	0.9994919273000784	1.0001753160049849	0.9991750264394593	0.9992459262203484	1.000668683373154	1.000901247360515
37.416666666666664	1.0007405484535765	1.0005654071247492	0.998186	0.9990331655475443	1.0000904391031677	0.9990542658855653	1.00026
37.516666666666666	0.9995486611562324	0.9989717875912172	0.9991677496884458	0.9983526765816392	0.9994984094533562	0.9993440331269274	1.0005867757124303
37.6	0.999566	0.9994365932884973	0.9987424781912052	0.998967	0.9989085563831398	0.9996577660799811	1.0006199945484955
37.7	1.0008307709979969	0.9999013989857776	0.9999070678298022	0.9988	1.0002776249483287	0.9999976434457892	1.0006266383157085
37.8	0.9999807796584567	1.0002318220835038	0.9989409382232507	0.9987139785407354	1.0001426770134452	0.9995422949236488	1.0008325950993135
37.9	0.9998335744544024	0.9994255264861811	0.9993051450952465	0.9998688148639815	1.0002776249483287	0.9990738741951312	1.0009588266763616
38	0.9993349761826049	1.0003614617677794	0.9993858376357485	0.99849	0.9998597216661087	0.9996817317916727	1.000265660297132
38.1	0.9996278037390574	1.0005464354636358	0.9995341374399144	0.997685	0.9999032532580067	1.0004268475551752	1.0009211786621544
38.18333333333333	0.9998224944928068	0.9996010143514807	0.9992964215773543	0.9984125241454158	0.9991828054120965	0.9997035188023013	1.000274518653416
38.28333333333333	1.0009748104987384	0.9998934941269803	0.999501	0.9986563475533949	0.999585	0.9982633973997426	1.0005159088621576
38.38333333333333	1.0000979106810377	1.0001369637779365	0.9995450418372797	0.9994343658824917	0.999192	1.000189369139322	1.0010629123626997
38.483333333333334	1.0008228567397146	1.000405728977044	0.9992593466263129	0.9990265158182359	0.9991566864569577	1.0006556111667768	1.001
38.583333333333336	0.9992510850448105	1.0002792512362877	0.9987926384190848	0.9979869414696706	1.0008000040511036	0.9989801900494276	1.00015
38.666666666666664	1.0010270446034029	0.9996721580806563	0.9991808349652839	0.998492	1.0005671100344498	0.999812	1.0005070505058733
38.766666666666666	0.9998842257074103	0.9998729414941073	0.9993073259747195	0.9999153629691411	0.9997095376740611	0.9996577660799811	1.0005048359168023
38.86666666666667	1.0001074077909766	0.9998729414941073	1.0000095691650346	0.9993235370606829	0.9994178760083451	0.9989387947292331	1.0001283557747287
38.96666666666667	0.9995724039310799	1.0001369637779365	0.9992680701442049	0.9990242992417996	0.9992785749142719	1.0003048402956543	1.0017981559342786
39.05	1.001122015702793	1.0002966419256416	0.9990826953889976	0.9982684466770645	0.9997160674128457	0.9996250855640381	1.0004361836556006
39.15	1.0000915792744116	1.000117992116823	1.0003061687733665	0.9984080909925435	1.0003908070872631	0.9999279250117773	1.0018490914829121
39.25	1.0006519087608126	1.0006112553057736	0.9991175894605662	0.9984568556741393	1.000020788556131	0.9992721359918525	0.9998094549485018
39.35	1.0004904578918496	0.9996041762949998	0.9992288143136906	0.9988957378085015	0.9995419410452542	0.9991653796397718	0.9999201844020528
39.43333333333333	1.0002593615500006	0.9994239455144217	0.9996955225209186	0.9993412696721723	0.9997770116415028	1.0000956849936185	1.0003985356413934
39.53333333333333	1.000913079284135	0.9994808604977622	0.9989889175716574	0.9990021334774379	0.9999533145886892	0.9991871666504006	1.0011359938020434
39.63333333333333	0.9991592796487335	1.0007978099733894	0.9997783959408937	0.998144	1.0003538052341499	0.9999126741043372	1.0000862785823794
39.733333333333334	0.9995185869747589	1.0002855751233255	0.9994817963325618	0.9977586340967448	0.9997051845148713	0.9999714990330346	1.0001792913233623
39.833333333333336	1.0004097324573682	1.0002428888858201	0.9983390154886949	0.9987871255631291	0.9997770116415028	1.0001915478403849	1.0000331284446748
39.916666666666664	1.0012723866101603	1.0001053443427474	1.0000466441160762	0.9981864333489262	1.0000664967276238	0.999438	1.0011337792129722
40.016666666666666	1.000735799898607	1.0002365649987823	0.9992528039878938	0.9990996628406295	1.0002166807196715	0.9993788923439333	1.0000951369386635
40.11666666666667	1.000533194886575	0.9995757188033295	0.9991481217731885	0.9987450106108418	0.9990304448404538	0.999076	0.9997142276184479
40.21666666666667	1.000631331689278	0.9997322350075157	0.9992964215773543	0.9990708473469592	0.9991240377630343	0.9990433723802509	1.0004450420118847
40.31666666666667	1.000669320129034	1.0003330042761092	0.9986247106996616	0.9988358902447249	0.999897	0.999743	0.99963
40.4	1.0005870118428961	1.0001006014274691	0.9986726900480684	0.998594	1.0003625115525294	0.9997056975033641	1.000783874139751
40.5	1.000349584094421	0.9999614759126368	1.0010542104326152	0.9991528606750977	0.9995223518289001	0.9999714990330346	1.000464973313524
40.6	1.0005664347713614	1.0003756905136145	0.9994381787431013	0.9988647057383951	1.0000773796255984	0.9999039593000857	1.0007373677692595
40.7	1.0000773336095032	0.9996168240690754	0.9989998219690226	0.9997491197364281	0.9989934429873405	1.0001980839435736	1.000682003042484
40.78333333333333	1.0002656929566267	0.99992	0.9999528662987359	0.9986430480947779	0.9994701139186226	0.9998037390511935	1.0013463797637903
40.88333333333333	0.9992384222315585	0.9993812592769163	0.9997020651593376	0.9984568556741393	0.9990304448404538	0.9987819282527063	1.0010385518829183
40.983333333333334	0.9992415879348714	0.9994919273000784	0.998954	0.9977852330139788	0.9985994820806646	0.9996730169874211	1.000354243859973
41.083333333333336	0.9992859077812535	1.00065	0.9992048246394872	0.9981775670431816	0.9999772569642331	0.9979540218488147	1.000374175161612
41.166666666666664	1.0004967892984755	1.0003677856548172	0.9999397810218976	0.9982684466770645	1.0003298628586061	1.0008930895826298	1.0006399258501346
41.266666666666666	1.0001691390055802	1.0000911155969123	0.9990063646074415	0.9980490056098835	0.9995092923513308	0.9998799935883941	1.0002878061878424
41.36666666666667	0.9998098316795548	0.9997101014028833	0.9987446590706781	0.9993102376020659	1.0004408684179458	0.9996512299767925	1.0025223265605026
41.46666666666667	1.0011900783240224	1.0003551378807416	0.9995123286451841	0.9989334196079165	0.9995179986697104	1.0004050605445463	1.0012068606523161
41.56666666666667	1.0003210927646042	1.0001575164108094	0.9996824372440805	0.9993013712963212	1.0002776249483287	0.9999976434457892	1.0014305341484893
41.65	1.0005031207051016	0.9999994192348639	0.9995254139220223	0.9993346199428639	0.9999076064171964	1.0004682428753697	1.0002058663922144
41.75	1.0002625272533137	1.0000152289524584	1.0004631920954246	0.9985410855787139	1.0000534372500545	0.9995357588204602	1.0007240802348334
41.85	1.0001802189671756	0.9997844070755777	0.9994447213815202	0.9980623050685005	1.0005627568752598	0.9999584268266575	1.0004804754370211
41.95	0.9996278037390574	0.9997765022167805	0.9991721114473918	0.9982795295592455	0.9998074837558314	0.9998691000830796	1.0003941064632513
42.05	1.0003654126109862	0.999882	1.0005198949617233	0.9984258236040329	1.0004278089403764	0.9996555873789181	1.000378604339754
42.13333333333333	0.9992653307097189	0.9995646520010133	1.0000640911518603	0.9988735720441398	1.0000577904092443	0.9997819520405647	1.000794947085106
42.233333333333334	0.9997860889047073	1.0000215528394962	0.9988624265622217	0.9990508981590337	0.999649	1.0005793566295762	1.0008038054413901
42.333333333333336	0.9999475397736702	1.0002602795751743	0.998653	0.9982329814540858	1.00067	1.000311376398843	1.0006044924249984
42.43333333333333	0.9998066659762418	0.9998065406802101	0.9985919975075662	0.9983659760402562	0.9988432589952929	0.9994900060981399	1.0004383982446718
42.53333333333333	1.000704142865477	0.9999456661950423	0.9990521630763752	0.9997845849594069	0.9999881398622076	0.9987056737155058	1.0008658139353788
42.61666666666667	0.9996752892887523	1.000190716817758	0.9997827576998397	0.9990863633820124	1.000334216017796	0.9995074357066428	1.000794947085106
42.71666666666667	1.0006914800522249	1.0004705488191818	0.9988449795264376	0.9990996628406295	1.0007956508919138	0.9995248653151458	0.9996610774807434
42.81666666666667	1.0004303095289027	0.9998966560704992	0.998804	0.998171	0.9994505247022685	0.9992242045684695	1.0002147247484985
42.916666666666664	0.9998541515259368	0.9994081357968271	0.9990085454869146	0.9990087832067464	0.9992045712080454	0.9990891251025713	1.000779444961609
43	0.9994331129853079	1.0003029658126794	0.9996606284493501	0.9985987165660544	0.9989324987586835	0.9996621234821068	1.0009809725670717
43.1	0.9994030388038344	1.0006112553057736	0.9980467776393092	0.9990420318532889	0.9995920023759367	0.9988494679856553	1.0003431709146178
43.2	0.9997338548000428	1.000117992116823	0.9988166280932882	0.9982529306420114	1.0002362699360257	0.9991414139280802	1.0001947934468594
43.3	1.0003226756162606	1.0000183908959772	0.9987839149011928	0.9984834545913733	1.0001557364910145	0.9984529443922124	0.9998050257703597
43.4	0.9991735253136419	0.9999820285455098	0.9997740341819475	0.9990885799584487	1.0004539278955151	0.9996512299767925	1.0006509987954897
43.483333333333334	0.9999791968068003	1.0001875548742392	0.9987577443475164	0.999774	1.0000338480337003	0.9991523074333946	0.9997695923452233
43.583333333333336	1.0004239781222766	1.000789905114592	1.0001556880897275	0.9987959918688737	1.000059966988839	0.9989017568111642	1.0007595136599698
43.68333333333333	0.9997132777285083	1.0000373625570909	0.9992113672779062	0.9987804758338207	0.9998009540170466	0.9990433723802509	1.0000929223495925
43.78333333333333	0.9997813403497378	1.0003424901066658	0.9994447213815202	0.9987028956585545	0.9996964781964917	0.9990455510813139	0.9994506915189963
43.86666666666667	1.0001928817804278	0.9998381601153993	0.9992680701442049	0.9992503900382893	0.9995071157717358	0.999985	0.9998603904971353
43.96666666666667	1.0001232363075416	1.0000610771334826	0.9994752536941427	0.9989821842895124	1.0004038665648327	0.9997165910086786	1.000048630568172
44.06666666666667	0.9990959655824735	1.00007	0.9993356774078689	0.9991994087802573	0.9996681826617582	0.9991828092482749	1.0002988791331973
44.166666666666664	1.000156476192328	0.9995172228482296	0.9998743546377068	0.9989600185251506	0.9997595990047436	0.9993701775396818	1.0001017807058765
44.266666666666666	1.0002102931486492	1.0001875548742392	0.9998241944098272	0.9984590722505754	0.9997334800496048	0.9997754159373761	1.0003874626960383
44.35	1.0003321727261996	0.9996832248829726	0.9992353569521095	0.9980866874092984	0.9987453129135226	0.9996643021831696	1.00048
44.45	1.0007405484535765	1.0001401257214555	1.0000924425850097	0.9994365824589277	0.9995876492167469	0.9993462118279902	1.0004406128337426
44.55	1.000745297008546	1.0003488139937036	0.9997936620972049	0.9992459568854168	0.9996616529229734	0.9990346575759994	1.0001372141310128
44.65	1.0000440937247168	0.9994998321588756	0.9989889175716574	0.9978339976955747	0.9990848593303262	0.9995488310268374	1.000245728995493
44.733333333333334	0.9995344154913239	1.0005480164353953	0.9994338169841552	0.9990996628406295	0.9998945469396271	0.9994856486960142	1.0001372141310128
44.833333333333336	0.9999459569220137	0.999162	0.999813	0.9980445724570112	0.9996050618535061	0.9994965422013284	1.0000729910479533
44.93333333333333	0.9984501621066217	1.0004911014520548	0.9991437600142424	0.9983593263109476	0.9990130322036946	0.9990564445866282	1.0002922353659844
45.03333333333333	1.0002166245552753	0.9987852329236013	1.0000924425850097	0.9984745882856286	0.9990739764323517	0.9998102751543821	1.000467187902595
45.13333333333333	1.0003179270612912	0.9995867856056457	0.9989801940537653	0.9979692088581813	0.9990652701139722	0.9996969826991127	0.9989679111015137
45.233333333333334	0.9994805985350029	0.9998049597084506	0.9996758946056613	0.99794	0.9997900711190721	0.9997035188023013	1.0007085781113363
45.31666666666667	1.000944736317265	0.9997132633464022	0.9996889798824995	0.9989977003245656	1.0002515059931898	1.0000259665596065	0.9996743650151695
45.416666666666664	1.0003432526877951	0.9995014131306351	0.9993640288410183	0.9981376686673303	0.9991849819916914	0.9996468725746667	0.9995636355616183
45.516666666666666	0.9987018355200052	1.000059496161723	0.9995101477657111	0.9978406474248832	0.9996333573882398	0.9997274845139931	1.0001150682403026
45.61666666666667	1.0000409280214038	1.0003298423325901	0.9985832739896742	0.9993922509302043	0.9995637068412031	0.9986642783953111	0.999936
45.71666666666667	1.0004192295673071	0.9999187896751316	1.0002996261349473	0.9995451947043001	0.999461	0.9994486107779453	0.9997695923452233
45.8	1.0001390648241066	0.9994935082718378	0.9991132277016199	0.9983571097345115	0.9999859632826127	0.99978	1.0021237005277186
45.9	1.0009463191689214	1.0009274496576646	0.9993662097204913	0.9983837086517455	1.0006759390141944	0.9995640819342776	0.9999511886490472
46	1.000381241127551	0.9998365791436399	1.0001731351255116	0.9976389389691914	1.0001796788665585	0.9995008996034541	1.001111633322262
46.1	1.0000108538399302	0.9998587127482722	1.0001731351255116	0.9983371605465859	1.0001579130706093	1.00053	0.9997585193998683
46.18333333333333	1.0002340359234967	0.999976	0.9999921221292504	0.9996582401025451	0.9995550005228235	0.9999823925383491	1.0011382083911142
46.28333333333333	0.9995945638542708	1.0005069111696494	1.0007816004984866	0.9973685166439783	0.9995071157717358	1.0001588673244417	0.9996677212479563
46.38333333333333	1.0000171852465563	0.9995836236621268	0.9992288143136906	0.9983814920753095	0.9991349206610087	0.9997013401012385	1.0002169393375697
46.483333333333334	1.00023	0.9991330467106817	0.9996649902082961	0.9986984625056822	0.9998510153477291	1.0000303239617323	1.0004228961211745
46.583333333333336	1.001004884680212	0.9985986782559855	0.9999223339861135	0.9986142326011076	0.9995767663187725	1.000102221096807	1.000378604339754
46.666666666666664	1.000792782558241	1.0002191743094282	0.9990783336300516	0.9985987165660544	0.999089	0.9988276809750266	0.9999666907725442
46.766666666666666	0.9991687767586725	1.0014017411855016	0.9991503026526616	0.9980556553391919	0.9994483481226737	0.9998625639798912	1.0012002168851029
46.86666666666667	0.9988933605704415	0.999737	0.9987359355527861	0.9981775670431816	1.0009567177819358	0.9998603852788281	1.000157145432652
46.96666666666667	1.0003638297593296	1.0007029516678219	0.9992200907957984	0.9983726257695648	1.0000534372500545	1.0000891488904298	0.9996322878228201
47.06666666666667	0.9993049020011315	1.0010333747655482	0.999495	0.9991262617578636	1.000351628654555	0.9994900060981399	1.0008591701681657
47.166666666666664	1.0005442748481705	1.0002602795751743	0.9995842976677942	0.9985344358494053	0.9994222291675349	0.9986054534666136	1.0008613847572367
47.25	0.9995771524860493	1.000106925314507	0.9993116877336656	0.9982307648776496	0.9999620209070688	0.9993418544258644	1.000126141185658
47.35	1.0004366409355285	1.0005258828307628	0.9994534448994125	0.9984679385563201	0.9999903164418025	0.9995510097279003	1.0001770767342912
47.45	0.9995423297496064	0.9996863868264915	1.0001644116076196	0.9991794595923317	0.9994069931103707	0.9994769338917625	1.0012555816118784
47.55	0.9999807796584567	1.0000262957547745	0.9990194498842798	0.9980290564219579	0.9997182439924407	0.999333	1.0003918918741803
47.63333333333333	0.9988300465041816	1.0001353828061772	0.9990478013174291	0.9980246232690856	0.9983295862108976	0.9991152695153258	1.000571273588933
47.733333333333334	0.9999997738783348	1.0001970407047958	0.9983978992344668	0.9987184116936078	1.0004452215771356	1.0005880714338276	1.0006111361922112
47.833333333333336	1.000542691996514	1.0003677856548172	0.9998874399145451	0.998825	0.9993482254613084	0.9991457713302059	1.000983187156143
47.93333333333333	0.9999522883286398	0.9997322350075157	0.998575	0.9988	0.9982773483006201	0.9979126265286201	1.0002878061878424
48.03333333333333	1.0008038625198366	0.9997480447251103	0.9986465194943919	0.9977364683323832	0.9992002180488556	0.9992263832695323	1.0016497784665201
48.11666666666667	0.9999190484438533	0.9996263098996321	0.9992920598184083	0.9989090372671185	0.999046	0.99959	1.0005004067386603
48.21666666666667	1.0001818018188322	1.0001148301733043	0.9987642869859354	0.996852	0.9994	0.9998102751543821	1.001308731749583
48.31666666666667	1.000492040743506	1.0003662046830577	0.9982190671176784	0.9992237911210552	1.0003276862790111	0.9999039593000857	1.0002767332424871
48.416666666666664	0.9996927006569738	1.000024714783015	0.9996998842798647	0.9980334895748303	0.9991828054120965	0.999521	1.000989830923356
48.516666666666666	1.000112156345946	1.0010997755794455	0.9996126491009434	0.9983482434287668	1.0002449762544052	0.9997274845139931	0.9999999096086095
48.6	1.000571183326331	0.9994207835709028	0.9993247730105037	0.9985987165660544	0.9998553685069189	1.0000564683744868	0.999623
48.7	1.0007342170469504	0.9998081216519695	0.9989256720669396	0.9984590722505754	1.00025	0.9988342170782152	1.000272304064345
48.8	1.0000013567299912	1.0002413079140606	0.9983869948371016	0.9977918827432875	0.9987257236971685	0.9993069952088586	1.0003431709146178
48.9	0.9999902767683957	1.0000436864441287	0.9994272743457361	0.998747	1.0001753257073687	0.99995	1.0003431709146178
48.983333333333334	0.999522	0.9999677997996747	0.9982147053587324	0.9979315270587662	1.000915362769633	0.9989082929143528	1.0001682183780072
49.083333333333336	1.0004366409355285	1.0009068970247919	0.998732	0.9974128481727018	1.0008152401082677	0.9994464320768824	1.0000907077605214
49.18333333333333	1.0001580590439847	0.99912	1.0005896831048602	0.9984080909925435	1.0006998813897383	0.9999649629298462	0.9999999096086095
49.28333333333333	1.0023566399948625	0.9999393423080044	0.9988449795264376	0.9991861093216402	1.0001709725481789	1.0004529919679295	0.9995614209725474
49.36666666666667	0.9990374000711831	0.9997986358214128	0.9989409382232507	0.999146	0.9998227198129955	0.99959	1.0002966645441265
49.46666666666667	0.9998873914107232	1.0004911014520548	0.998575	0.999222	0.9994265823267247	0.9997056975033641	1.0007174364676203
49.56666666666667	0.9998335744544024	1.00051	0.999115	0.9986674304355757	0.999546	0.9999714990330346	1.0001062098840185
49.666666666666664	0.9999981910266782	1.0005559212941924	0.9994708919351967	0.9976056903226488	0.999792	1.0004028818434836	0.9999799783069704
49.766666666666666	1.0005284463316055	0.9998792653811451	0.9999506854192629	0.9987826924102567	0.9995310581472797	0.9997514502256847	1.0014903280534067
49.86666666666667	1.000710474272103	0.999301	0.9998111091329891	0.9980534387627559	0.9998074837558314	0.9990847677004456	1.00048
49.95	1.000397069644116	1.0001670022413662	0.9991197703400391	0.9984723717091925	0.9994244057471299	0.9989104716154158	1.00056
50.05	0.9995882324476448	0.9993939070509921	0.9982474185508278	0.9981620510081283	0.9991762756733118	0.9984790888049668	1.0000464159791012
50.15	1.0004081496057116	0.9982571883559429	1.000181858643404	0.9993058044491936	1.0001317941154706	1.0000738979829897	1.0007550844818278
50.25	0.999243	0.9995820426903673	0.9994425405020473	0.9985876336838735	0.9997269503108203	0.9990303001738737	0.9999821928960414
50.333333333333336	0.9999871110650826	1.0007108565266192	0.9989060441516824	0.9986253154832884	0.9989520879750375	0.9997013401012385	0.9991140739802011
50.43333333333333	1.0000076881366171	1.0009922694998024	0.9996017447035783	0.9978495137306279	0.9995114689309256	0.9989366160281702	0.9993333182982322
50.53333333333333	0.9996452151072788	0.9998176074825262	0.9999615898166281	0.9983704091931286	1.0001209112174962	0.9992067749599663	0.9999556178271892
50.63333333333333	0.9994378615402774	0.9992579434796788	0.9998111091329891	0.9986962459292459	1.0013354426314476	0.9997187697097415	1.000885745237018
50.733333333333334	0.9994758499800334	0.9999440852232828	0.9978308705714793	0.9977675004024895	0.999501	1.0000891488904298	1.000150501665439
50.81666666666667	0.9996942835086303	1.000453158129828	0.9994839772120349	0.999273	0.9999881398622076	1.000219870954202	0.9991340052818404
50.916666666666664	1.0008830051026614	0.9991804758634655	0.9990783336300516	0.9987427940344056	0.9997835413802875	1.0003135550999056	0.9995658501506894
51.016666666666666	1.0012961293850078	1.0005274638025223	1.0001513263307815	0.9983216445115327	1.0004299855199712	0.9999388185170915	1.000566844410791
51.11666666666667	1.0004556351554066	0.9997069394593644	0.9985265711233754	0.9995252455163748	1.0006280542631067	0.9993266035184245	1.0000242700883908
51.21666666666667	1.0003638297593296	1.0003124516432362	0.9989889175716574	0.9988868715027569	1.0000969688419523	1.0000128943532294	1.0007462261255438
51.3	1.0000963278293813	0.9994824414695216	0.9985636460744168	0.9983061284764796	0.9994	0.999468	0.9998382446064249
51.4	0.998923	1.000016809924218	0.9999070678298022	0.9978339976955747	1.0006149947855374	0.9988102513665236	1.0001992226250014
51.5	1.000571183326331	1.000464224932144	0.998878	0.9980844708328622	0.9992350433223739	0.9986991376123171	0.9993931122031497
51.6	0.9999222141471662	1.0003867573159306	0.9988733309595869	0.998452	0.9987257236971685	0.9994333598705052	0.9998338154282829
51.68333333333333	1.0004588008587196	0.9997116823746428	0.9986923179633256	0.9976788373450426	0.9994069931103707	1.0000107156521665	1.000779444961609
51.78333333333333	1.0011631698458618	1.0005116540849277	0.9991851967242299	0.9983637594638199	1.0003211565402266	0.9988494679856553	1.0005513422872938
51.88333333333333	1.0000963278293813	0.9998587127482722	0.9982910361402884	0.9973219685388187	1.0006911750713587	0.9996534086778553	1.0002368706392089
51.983333333333334	1.0004651322653455	1.000987526584524	0.9987512017090973	0.9984768048620649	0.999792	0.9990106918643078	0.998465
52.083333333333336	1.0000535908346557	0.9991883807222627	0.9992767936620971	0.9993279702135552	0.9994766436574073	0.9995727967385291	1.0011603542818246
52.166666666666664	0.9990326515162136	0.9998602937200317	0.9997478636282713	0.9979093612944046	1.0000360246132953	1.0001806543350706	1.0002058663922144
52.266666666666666	1.0007278856403246	1.0001432876649743	0.9995537653551717	0.9979714254346174	0.9990043258853151	0.9993440331269274	1.0003298833801917
52.36666666666667	0.99943	0.9997875690190966	1.0002232953533914	0.9981265857851495	0.9998248963925905	0.9998538491756397	1.0011891439397478
52.46666666666667	0.9997021977669128	1.001787498294809	0.9994512640199393	0.9994476653411086	1.0000926156827625	0.9985008758155958	0.9996655066588854
52.55	1.0007880340032715	1.0001670022413662	1.0003715951575574	0.9993856012008958	0.9998488387681344	0.9988668975941583	1.00048
52.65	1.001046038823281	0.9997148443181617	0.9980642246750934	0.9988757886205759	0.9994809968165971	0.9995335801193973	0.9994440477517833
52.75	1.0008766736960355	0.9993939070509921	0.9994643492967775	0.9977364683323832	0.9997225971516305	0.9997361993182445	0.998997
52.85	0.9992241765666501	0.9994365932884973	0.9994927007299269	0.9989932671716932	0.9994657607594328	0.9990869464015084	1.0005380547528677
52.95	0.9993808788806434	0.9998634556635506	0.999344	0.9981110697500963	0.9995528239432285	0.9994093941588136	0.9998005965922176
53.05	1.0007658740800804	1.000499006310852	1.0003694142780843	0.9975480593353083	1.0000947922623575	0.9986163469719279	1.0006886468096972
53.13333333333333	0.9999237969988227	0.9995124799329513	0.9986247106996616	0.9974571797014252	1.0002819781075185	0.9985597007442932	0.9997518756326552
53.233333333333334	0.9997813403497378	0.9999915143760665	0.9995166904041303	0.9979559093995641	0.9996572997637836	0.999009	0.9994861249441327
53.333333333333336	0.999338	0.9998523888612344	0.999266	0.9979315270587662	0.9996616529229734	0.9990869464015084	1.0005602006435779
53.43333333333333	1.00033	1.0004895204802953	0.9989954602100766	0.9985189198143521	0.9991762756733118	0.9991261630206402	0.9996721504260985
53.516666666666666	1.000609171766087	0.999833	0.9980991187466619	0.9975657919467978	0.9989738537709866	0.9989540456366732	1.0001770767342912
53.61666666666667	0.9997306890967298	1.0006476176562409	0.9985527416770518	0.9990885799584487	0.9997966008578568	0.999538	1.0003476000927598
53.71666666666667	1.0006297488376215	1.0001243160038609	0.9996889798824995	0.9974106315962656	1.0004974594874132	0.9998712787841426	1.001417246614063
53.81666666666667	0.9997734260914553	1.0004721297909414	0.999344	0.9981487515495113	0.9992263370039943	0.9995771541406547	1.0011293500348302
53.9	1.0010064675318684	1.000149611552012	0.9996715328467153	0.9997025716312685	0.9995071157717358	0.9993004591056699	1.000061918102598
54	1.000716805678729	0.9996247289278726	0.9993596670820722	0.9995717936215344	0.9994113462695605	1.000411596647735	1.0012046460632449
54.1	0.9998573172292499	1.0000468483876475	0.9987730105038275	0.9987671763752035	0.9992198072652098	0.9989605817398618	0.9995016270676298
54.2	0.999338	1.0002112694506309	0.9987642869859354	0.9977519843674362	0.9993329894041442	0.9982503251933654	0.9999489740599761
54.3	1.0010761130047543	0.9995377754811026	0.9986879562043796	0.999106	1.0003059204830624	1.000307018996717	1.0000198409102488
54.4	0.9996800378437218	0.9996990346005671	0.9998547267224497	0.9987871255631291	0.9997269503108203	0.9996098346565978	1.0000109825539647
54.483333333333334	1.000352749797734	0.99981	0.9987097649991098	0.9983526765816392	0.9994875265553818	0.9991196269174515	1.0006421404392056
54.583333333333336	0.9995470783045759	0.9998429030306777	0.9996235534983086	0.9986341817890331	0.9998597216661087	0.9998843509905198	1.0001150682403026
54.68333333333333	0.9993587189574524	1.0008041338604272	0.9990172690048068	0.9977453346381278	0.9996681826617582	0.9992438128780352	0.9994728374097066
54.78333333333333	1.000498372150132	1.0006144172492923	0.9993138686131385	0.9990420318532889	0.9998401324497548	0.9993963219524363	1.0004096085867484
54.88333333333333	1.0001406476757633	1.0003330042761092	0.9989780131742921	0.9979492596702557	0.9993808741552319	0.9998996018979599	0.9998293862501408
54.96666666666667	0.9996784549920653	1.0001749071001635	1.0003236158091506	0.9987117619642992	0.999233	0.9991501287323318	1.0005159088621576
55.06666666666667	0.9999475397736702	0.998687	0.9989954602100766	0.9993146707549383	0.9992676920162973	0.9996446938736038	1.0003343125583337
55.166666666666664	0.9997338548000428	0.9997986358214128	0.9980685864340394	0.9978140485076491	1.0008348293246216	0.9995270440162087	0.99953
55.266666666666666	1.0002419501817792	1.0001227350321014	0.9996693519672422	0.9995983925387684	1.0003037439034674	0.9987318181282602	1.0000220554993198
55.36666666666667	1.0002989328414131	0.9998270933130832	0.9996453622930388	0.9983792754988732	0.9989368519178733	0.9994246450662537	1.0006155653703532
55.45	1.0011204328511363	1.0002618605469336	0.9986421577354458	0.9981531847023837	0.9994548778614583	0.9989387947292331	1.0012489378446654
55.55	0.9997211919867909	1.0004737107627009	0.9985047623286452	0.9977098694151489	0.9994657607594328	0.9995488310268374	1.0012445086665234
55.65	1.0001026592360072	1.0000405245006097	0.9994381787431013	0.9979536928231281	0.9993547552000932	1.000034681363858	1.0010385518829183
55.75	1.000555354809766	0.9998982370422587	0.9974557593021186	0.9991284783342997	0.999775	0.999368	1.0004361836556006
55.85	0.9992305079732761	1.0001749071001635	0.9992244525547445	0.9984191738747245	0.999357	0.9997732372363133	0.9998758926206325
55.93333333333333	1.000393903940803	0.9997527876403887	0.9985134858465372	0.9980733879506815	1.0003146268014418	0.998375	0.9996212148774649
56.03333333333333	0.9998810600040973	1.0000753058793177	0.9986988606017446	0.9966880276780733	0.9996507700249988	0.9998429556703252	1.000471617080737
56.13333333333333	0.9991719424619855	1.0001922977895175	0.9992048246394872	0.9980002409282877	1.0003712178709092	0.9988407531814039	1.0002036518031434
56.233333333333334	0.9988838634605026	0.9991456944847574	0.9989278529464126	0.9981088531736602	0.9992633388571075	0.9994093941588136	0.9993820392577948
56.333333333333336	1.0010001361252423	0.999882	0.9995057860067651	0.9989600185251506	0.9993765209960421	0.9992394554759094	0.9998581759080641
56.416666666666664	1.0003859896825207	1.0008484010696919	0.9998372796866654	0.9981088531736602	0.9996507700249988	0.9989867261526163	1.0000729910479533
56.516666666666666	0.9991909366818634	1.0001053443427474	0.9995254139220223	0.997185	0.9999859632826127	0.9995444736247117	0.9993842538468657
56.61666666666667	0.9997892546080204	0.9997907309626155	0.9998634502403417	0.9990375987004165	1.0001296175358758	0.9983875833603263	1.0001925788577883
56.71666666666667	1.0010713644497848	0.9997559495839076	0.9999092487092753	0.9983571097345115	1.0002362699360257	0.999795	1.0013375214075062
56.81666666666667	0.9994821813866593	1.000461062988625	0.9996693519672422	0.9976212063577021	1.0000556138296492	0.9989104716154158	1.0002058663922144
56.9	1.000941570613952	0.9998887512117018	0.9992506231084208	0.998144	0.9998379558701599	0.9985509859400418	0.9994551206971384
57	0.9990326515162136	0.9999156277316126	0.9996758946056613	0.9989312030314803	1.000103498580737	0.9990978399068228	1.0001792913233623
57.1	0.9991497825387945	0.9996342147584294	1.000035739718711	0.9994809139876513	0.9992111009468302	0.9981065309232157	0.9997961674140756
57.2	0.9996230551840879	0.9994081357968271	1.0010956471426027	0.9986075828717991	0.9996181213310754	0.9990564445866282	0.9996433607681753
57.3	0.9998541515259368	1.0000990204557096	0.9977349118746661	0.9975591422174892	1.0002406230952154	0.9986577422921225	1.0000131971430357
57.38333333333333	1.000498372150132	1.0002397269423011	0.9986988606017446	0.99835	0.9985820694439055	0.9995357588204602	1.0011249208566881
57.483333333333334	1.0008228567397146	1.0003630427395387	0.9986377959764998	0.998107	0.9998466621885393	0.9989213651207302	0.9995724939179026
57.583333333333336	0.9998921399656927	1.0000753058793177	0.9985418372796866	0.998798	0.9999076064171964	0.999283	0.9990232758282892
57.68333333333333	0.998968	0.9994207835709028	0.9990194498842798	0.9988647057383951	0.9990913890691108	0.9989191864196673	1.000349814681831
57.766666666666666	0.9997781746464248	0.9999504091103206	0.9986923179633256	0.9980201901162132	0.9999924930213974	0.9994028580556249	0.9999578324162601
57.86666666666667	1.001046038823281	1.0004752917344601	0.9993792949973294	0.9984036578396711	0.9993416957225238	0.9991915240525263	1.0005181234512284
57.96666666666667	0.9997006149152563	1.0004484152145494	0.9983521007655332	0.998324	1.0010046025330237	0.9992786720950412	0.9990520654862125
58.06666666666667	1.0008481823662185	1.0006207411363301	0.9994796154530887	0.9980201901162132	0.9989542645546325	0.9995836902438434	0.9999246135801948
58.166666666666664	1.0010998557796018	0.9994476600908135	0.9983978992344668	0.9990974462641934	0.998673	0.9995727967385291	0.9999334719364789
58.266666666666666	1.0005221149249794	1.0001986216765553	0.9984327933060352	0.9982063825368518	0.9994374652246991	0.9995314014183345	0.9993931122031497
58.35	1.0006234174309956	1.001121909184078	0.9979704468577532	0.998428	1.000249329413595	0.999231	1.000471617080737
58.45	0.9999380426637313	1.0000531722746853	0.997962	0.9975325433002552	0.9992589856979177	0.9996555873789181	1.000458329546311
58.55	0.9987493210697002	0.9992326479315274	0.9982823126223962	0.9984213904511605	1.0000991454215473	0.9987252820250716	1.0002390852282799
58.65	1.000463549413689	0.9998460649741966	0.9987686487448815	0.999222	1.000334216017796	0.9994420746747567	1.0004849046151632
58.733333333333334	0.9999728654001743	1.0000152289524584	0.9992113672779062	0.997991	0.9986190712970187	0.9992263832695323	0.9999866220741834
58.833333333333336	1.0008165253330885	0.9995014131306351	0.9999288766245327	0.9971535087296695	1.000536637920121	0.9984289786805208	1.0010296935266343
58.93333333333333	1.0001343162691372	0.9999093038445748	0.9993487626847071	0.9984768048620649	0.9999467848499046	0.9984137277730807	1.0013773840107847
59.03333333333333	0.9995834838926753	1.0008325913520975	0.998808	0.9988026415981823	0.999673	1.0002416579648308	1.000256801940848
59.13333333333333	1.0002435330334356	1.0003061277561984	0.9996388196546199	1.0000195420616411	1.00004	0.9991828092482749	1.0015722678490346
59.21666666666667	0.9999285455537923	0.9986966985050718	0.9999114295887483	0.9985787673781288	1.0002972141646826	0.9997013401012385	1.0014305341484893
59.31666666666667	0.9995391640462934	0.9997480447251103	0.998343	0.9983748423460009	1.001226613651703	0.9996141920587236	0.9998603904971353
59.416666666666664	0.9995945638542708	0.9996089192102781	0.9983717286807904	0.9982152488425965	1.000623701103917	0.9996381577704152	1.0008348096883843
59.5	1.0001928817804278	1.0001685832131257	0.9993574862025991	0.9988048581746184	0.9996529466045938	0.9998255260618223	1.0005380547528677
59.6	0.9996974492119434	1.0006191601645709	0.9990652483532134	0.9991927590509488	0.9998270729721853	0.9984703740007154	0.9986246497955056
59.7	1.001017547493464	1.000540111576598	0.998657	0.9985189198143521	0.999814	0.999263	1.000901247360515
59.8	1.0010666158948154	1.0002397269423011	0.998804	0.9999020635105241	0.9997683053231232	0.9993026378067328	0.9995569917944054
59.88333333333333	0.9998509858226239	0.9996215669843537	0.997495	0.999171	0.9996812421393274	0.9989344373271074	1.0000862785823794
59.983333333333334	1.0001738875605497	1.001132975986394	0.9983259302118568	0.9994410156118001	0.9997356566291998	0.9989867261526163	1.0000641326916693
60.083333333333336	0.9997940031629897	1.0007219233289353	0.9984044418728858	0.9986230989068523	0.9996333573882398	0.9992939230024813	0.9994639790534224
60.18333333333333	1.0011710841041443	1.000007324093661	0.9993204112515577	0.9988225907861079	0.9997117142536559	0.9992699572907897	1.0013906715452108
60.28333333333333	1.0011948268789919	1.0002681844339714	0.9993029642157735	0.9993434862486086	0.9994309354859144	0.9987470690357003	1.000449471190027
60.36666666666667	0.9998177459378372	1.0014507513100448	0.9990456204379561	0.9986696470120119	0.9991653927753372	0.9988886846047871	0.9999799783069704
60.46666666666667	0.9992289251216194	1.0000120670089394	0.9984327933060352	0.9988292405154163	0.9997530692659589	1.0004355623594265	0.9984629847933211
60.56666666666667	0.9999554540319527	1.00001	0.9999201531066405	0.9983371605465859	1.0004408684179458	0.998222	0.9991140739802011
60.666666666666664	1.0011188499994799	0.9998887512117018	0.9987664678654086	0.9982883958649901	0.9992045712080454	0.9988233235729009	1.0005336255747257
60.766666666666666	1.0002704415115962	0.9998776844093857	0.9990914189068897	0.998031	1.0005562271364752	0.9987296394271974	1.000053059746314
60.85	1.0000108538399302	1.0008	0.9978504984867366	0.9990730639233955	0.9998836640416526	0.9987318181282602	0.9995392750818373
60.95	1.0002451158850922	0.9995535851986971	0.9988755118390599	0.9989977003245656	0.9996681826617582	0.9984943397124071	0.9997142276184479
61.05	0.9997132777285083	1.0004942633955736	0.9993553053231262	0.9994365824589277	0.9992698685958923	0.9983549028443832	1.000374175161612
61.15	1.0000330137631213	1.0003551378807416	0.9986792326864873	0.9986297486361607	0.9992633388571075	0.9991653796397718	0.9994994124785588
61.233333333333334	1.0004097324573682	0.9993448969264489	0.9988427986469645	0.9990597644647784	0.9986647794685115	0.9996860891937984	0.9994041851485049
61.333333333333336	1.0007310513436376	1.0008721156460838	0.9992309951931635	0.9984812380149373	0.999775	0.9985531646411047	1.0003476000927598
61.43333333333333	0.9995344154913239	1.000717180413657	0.998492	0.9989733179837677	0.9992851046530565	0.9988952207079755	0.9989679111015137
61.53333333333333	0.9997164434318213	0.9998523888612344	0.9994861580915079	0.9988602725855228	1.000312450221847	0.9993135313120473	0.9999799783069704
61.63333333333333	1.0000282652081518	0.998143	0.9989343955848318	0.9984590722505754	0.9995680600003929	0.9993527479311789	0.999728
61.71666666666667	0.9999886939167393	1.0001749071001635	0.9991372173758233	0.9996737561375982	1.0001122048991167	0.9987165672208201	0.9998426737845671
61.81666666666667	1.000248281588405	0.9996025953232403	0.9987075841196367	0.9993168873313744	1.000501812646603	0.9988865059037241	0.9999932658413966
61.916666666666664	1.0001976303353972	1.000149611552012	0.9983172066939646	0.9986962459292459	0.9992589856979177	0.9986860654059398	0.9990232758282892
62.016666666666666	1.000631331689278	1.000720342357176	0.9983695478013174	0.9993058044491936	0.9998880172008424	0.9995815115427805	0.9988106752774712
62.1	0.9997955860146464	0.9993701924746002	0.9989169485490476	0.9983970081103626	1.0001383238542554	0.9998996018979599	1.0009499683200775
62.2	1.0009320735040128	1.0000310386700528	0.99934	0.9980534387627559	0.9988367292565081	0.9995597245321518	0.9987353792490565
62.3	1.0000029395816479	0.9999677997996747	0.9989038632722093	0.9994055503888214	0.9992655154367025	0.9984616591964639	0.9994595498752804
62.4	1.0002403673301228	1.0006017694752167	0.999183	1.0004916728425461	0.9999054298376017	0.9994747551906997	1.000666500918987
62.483333333333334	1.0001358991207936	1.000516397000206	0.999037	0.998492	0.9995963555351265	1.0001850117371962	1.0008237367430295
62.583333333333336	1.0004303095289027	1.000894249250716	0.998954	0.9992681226497787	0.9989651474526069	1.0000804340861784	1.0000995661168055
62.68333333333333	0.9999966081750218	1.0003725285700955	0.9977567206693964	0.9985543850373308	1.0000338480337003	0.9990411936791881	0.9991317906927694
62.78333333333333	1.0011441756259838	1.0000895346251528	0.9985222093644294	0.9985233529672245	0.9996812421393274	0.9991326991238287	0.9998160987157148
62.88333333333333	1.0006519087608126	1.0008784395331216	0.9980860334698237	0.9983615428873839	1.0006759390141944	0.9993069952088586	1.000270089475274
62.983333333333334	1.0002831043248481	1.0002191743094282	0.998269	0.9979137944472769	0.9989194392811142	0.9985357350326016	1.0007484407146146
63.06666666666667	1.0002815214731915	0.9998745224658668	0.9976651237315293	0.9989001709613738	0.9987474894931174	0.9989082929143528	1.0010673415408418
63.166666666666664	1.0010349588616854	0.9999915143760665	0.9983259302118568	0.9979004949886598	0.9996202979106704	0.9996751956884841	1.0001660037889362
63.266666666666666	1.0001960474837408	0.999938	0.9989518426206159	0.9995695770450981	0.9997334800496048	0.9990825889993826	1.0003232396129786
63.36666666666667	0.9997496833166077	1.0007124374983787	0.998878	0.9981110697500963	1.000227563617646	1.0000608257766124	1.001304302571441
63.45	1.0009352392073259	1.0002413079140606	0.9985549225565248	0.9986563475533949	1.0002515059931898	0.9992154897642179	1.000766157427183
63.55	0.9996325522940268	1.0001274779473799	0.9980227879651058	0.998825	1.0004016899852377	0.9990194066685595	1.0006067070140692
63.65	1.0010238789000898	1.000585959757622	0.9986290724586077	0.9978561634599363	1.0002645654707594	0.9993462118279902	1.0014703967517675
63.75	1.000637663095904	1.000062658105242	0.99965	0.9986696470120119	0.9996333573882398	0.9985422711357903	0.9992845973386697
63.85	0.9999237969988227	1.0004152148076009	0.998581	0.9986142326011076	0.9995832960575571	0.9984246212783952	0.999526
63.95	1.0009874733119903	1.000173326128404	0.9982714082250311	0.997812	1.0003385691769857	0.99793	1.000157145432652
64.03333333333333	1.0001501447857022	1.0001859739024797	0.9990892380274168	0.9986031497189267	1.0003472754953653	0.9994333598705052	1.0004228961211745
64.13333333333334	1.0012913808300383	1.0001369637779365	0.9993073259747195	0.9986275320597247	0.9989847366689609	0.9994660403864483	1.0010385518829183
64.23333333333333	1.0006930629038815	1.0009685549234106	0.9988427986469645	0.9981022034443517	0.9999968461805872	0.9993309609205502	0.9993510350108004
64.33333333333333	1.000925742097387	0.9998998180140181	0.9989692896564001	0.9991107457228103	1.0000120822377514	0.9985074119187842	0.9992713098042436
64.41666666666667	1.00052	1.0006286459951275	0.9979486380630229	0.9980246232690856	0.9993525786204982	0.9990499084834396	1.0001283557747287
64.51666666666667	1.000387572534177	1.0004594820168657	0.9985876357486202	0.9991351280636083	1.000373394450504	0.9983723324528861	0.9999711199506862
64.61666666666666	1.0006392459475606	1.000391500231209	0.9979224675093467	0.9983881418046179	0.9988432589952929	0.9975771065649377	0.9987774564414059
64.71666666666667	1.000431892380559	1.0007092755548597	0.998882	0.9987760426809481	1.000395160246453	0.9987209246229459	1.0004029648195354
64.81666666666666	0.9999918596200522	0.9994682127236865	0.9979791703756452	0.9977165191444576	0.9994374652246991	0.998956	1.0003298833801917
64.9	1.000672485832347	1.0010586703136997	0.9994229125867901	1.0001370206127584	0.9991066251262751	0.9985444498368531	1.0003476000927598
65	1.0001327334174805	1.0003472330219443	0.9993291347694497	0.9987184116936078	1.0002406230952154	0.9989453308324217	0.9992004429539709
65.1	1.0006186688760261	0.9999630568843962	0.9981667260103256	0.9986120160246714	0.9994657607594328	0.9987274607261344	0.9998338154282829
65.2	0.9991814395719245	0.9991883807222627	0.9986639665301762	0.9988336736682887	1.0000947922623575	0.9983440093390687	0.998682
65.28333333333333	1.000970061943769	1.0005258828307628	0.9991284938579311	0.9985543850373308	0.9994570544410533	0.9997884881437534	0.9998338154282829
65.38333333333334	1.0009874733119903	0.9999140467598532	0.9993640288410183	0.9992792055319595	0.9997857179598824	0.9979910597668835	0.9999910512523255
65.48333333333333	1.0003131785063215	1.0007124374983787	0.9982365141534626	0.999594	1.0003298628586061	1.0003484143169117	1.000039772211888
65.58333333333333	0.9991719424619855	1.0000737249075582	0.9982212479971515	0.9989844008659485	0.9994505247022685	0.9982067511721079	1.0002944499550552
65.68333333333334	1.0013420320830462	1.0000183908959772	0.9987359355527861	0.9991240451814274	1.0000730264664086	1.0003636652243517	0.9989612673343006
65.78333333333333	1.000536360589888	0.9998729414941073	0.9987468399501512	0.9998710314404178	1.0001426770134452	0.999128	1.0001106390621606
65.86666666666666	0.9999570368836093	1.0011313950146346	0.9986770518070144	0.9990220826653635	0.9999359019519302	0.9985161267230359	1.0003010937222685
65.96666666666667	1.0012280667637783	0.9992895629148678	0.9990194498842798	0.999592	0.9995092923513308	0.9982546825954911	0.9993931122031497
66.06666666666666	1.000795948261554	0.9994539839778513	0.9972354904753427	1.0002500660110034	0.9999685506458535	0.9993549266322418	0.9996699358370275
66.16666666666667	1.000305264248039	1.0006381318256843	0.9986094445433504	0.998428	1.0006171713651324	0.9996730169874211	0.9990077737047922
66.26666666666667	1.000729468491981	0.999688	0.99857	0.9998399993703112	1.0000490840908647	0.9988276809750266	1.0002988791331973
66.35	1.0011457584776404	0.9999978382631044	0.9980642246750934	0.9989711014073314	0.9999772569642331	0.9994812912938884	0.9996854379605247
66.45	1.001061867339846	1.0002602795751743	0.9988711500801138	0.9990996628406295	0.9991523332977679	0.9983135075241887	0.9996677212479563
66.55	0.9996816206953782	1.0006349698821653	0.9981252893003382	1.0000062426030243	0.9993395191429288	0.9983396519369431	0.9993377474763743
66.65	1.0004493037487805	0.9998523888612344	0.9982953978992345	0.9989821842895124	0.9993351659837391	0.9998385982681995	0.9998803217987745
66.75	1.0001548933406716	1.0000847917098745	0.9989758322948192	0.9991240451814274	0.9989346753382784	1.0001588673244417	0.9990454217189996
66.85	1.0005442748481705	0.9997828261038183	0.9976324105394339	0.9995296786692471	0.9997770116415028	0.9993266035184245	0.9992248034337522
66.93333333333334	1.0000472594280299	0.999397	0.9988427986469645	0.9995230289399385	0.9993308128245493	0.9996490512757297	0.998465
67.03333333333333	1.000431892380559	0.9993923260792326	0.9986268915791348	0.9988802217734484	1.0003037439034674	0.9980520633966439	1.0001925788577883
67.13333333333334	1.000656657315782	1.0013274355128072	0.9994294552252092	0.999222	0.9993504020409034	1.0000477535702352	1.0010252643484923
67.23333333333333	1.0000330137631213	0.9994824414695216	0.9984458785828733	0.9999042800869603	0.999503	0.9997775946384391	1.000070776458882
67.33333333333333	1.0013056264949467	0.9997353969510346	0.9980882143492967	0.9995762267744067	1.0000469075112697	0.9981544623465989	1.0000331284446748
67.41666666666667	0.9996483808105918	0.9997638544427048	0.9978308705714793	0.9988713554677036	1.0007760616755597	0.9998364195671365	0.9990587092534257
67.51666666666667	1.000596508952835	1.0000120670089394	0.9989431191027238	0.9976234229341382	1.0000316714541055	0.9983156862252515	1.000039772211888
67.61666666666666	1.0009494848722345	0.9994919273000784	0.9980816717108776	0.9990021334774379	1.000020788556131	0.99776	0.9988638254151758
67.71666666666667	1.0009304906523564	1.0005306257460411	0.9991197703400391	0.9990907965348848	0.9986996047420297	0.9992852081982299	1.000360887627186
67.81666666666666	1.0008149424814319	0.9998761034376262	0.9980642246750934	1.0002633654696202	0.9993090470286005	0.9989889048536791	0.9994440477517833
67.9	1.0016316939361858	1.000786743171073	0.9983695478013174	0.9993457028250446	1.0004691639526795	0.9989409734302959	1.0007240802348334
68	1.0020622295867536	0.9997543686121481	0.9987184885170018	0.9987206282700438	0.9994135228491553	0.9982525038944282	1.00004
68.1	1.000716805678729	1.0006112553057736	0.9997173313156489	0.9989179035728634	0.9999663740662588	0.99947	0.9998603904971353
68.2	0.9998747285974712	1.0002175933376687	0.998882	0.9995850930801514	1.0004212792015916	0.9989082929143528	0.99984
68.28333333333333	1.0004350580838721	1.0002017836200743	0.9987708296243546	0.9983371605465859	0.9992372199019688	0.9983374732358803	0.998461
68.38333333333334	1.0017440764037973	1.0003219374737928	0.9995494035962257	0.9996759727140345	1.000162266229799	0.9982655761008054	0.9990897135004199
68.48333333333333	1.0001010763843508	1.0009843646410053	0.998428	0.9993058044491936	0.9995571771024183	0.9989475095334845	0.9998958239222715
68.58333333333333	1.0015557170566738	0.9995282896505459	0.9992811554210431	0.997351	1.000582346091614	0.9995030783045171	1.0006288529047795
68.68333333333334	0.9998652314875323	1.0008404962108945	0.9981994392024212	0.9987494437637141	0.9993982867919909	0.9986207043740537	0.9992513785026044
68.76666666666667	1.000694645755538	1.0001543544672906	0.9990390777995369	0.999106	0.9995637068412031	0.9996185494608494	1.0008746722916628
68.86666666666666	1.0013404492313898	1.0007092755548597	0.9984327933060352	0.9990752804998315	0.999649	0.9984028342677664	0.999728
68.96666666666667	0.9999981910266782	0.9993733544181191	0.9989104059106284	0.998452	1.0002841546871133	0.9991653796397718	1.0008038054413901
69.06666666666666	1.0001374819724502	0.9995298706223052	0.9989125867901013	0.9982196819954688	0.9994635841798378	0.9991479500312689	0.9997961674140756
69.15	1.0002989328414131	0.99912	0.9999266957450595	0.9992104916624381	1.000601935307968	0.9984464082890238	0.9995459188490502
69.25	0.9993523875508264	1.0001685832131257	0.9987708296243546	0.9992326574267998	0.9995702365799879	0.9991544861344576	1.0008015908523191
69.35	1.0009494848722345	1.0000436864441287	0.9982801317429232	0.998594	0.9992894578122463	0.9989170077186045	0.9995060562457719
69.45	1.0001390648241066	0.9989923402240901	0.9987904575396118	0.9991905424745126	1.0001492067522297	0.99942	0.9997740215233654
69.53333333333333	1.000716805678729	1.0001527734955311	0.9986334342175537	0.9991949756273849	0.9995419410452542	0.9986359552814938	0.999519
69.63333333333334	0.999287	1.0010254699067511	0.9990587057147943	0.999465	0.9992894578122463	0.999181	0.9997208713856609
69.73333333333333	1.0008228567397146	0.9998381601153993	0.9991328556168773	0.999594	0.9992176306856148	0.9981980363678564	0.9998183133047859
69.83333333333333	1.0010317931583723	1.0005606642094709	0.9984175271497241	1.000323213033397	1.0002210338788613	0.9997231271118673	1.0013397359965772
69.93333333333334	1.0002751900665656	1.0002523747163767	0.9992833363005162	0.9995230289399385	1.0000643201480288	0.9984420508868981	1.0000685618698113
70.03333333333333	0.9999791968068003	1.0001100872580257	0.9983826330781556	0.9988935212320654	1.0006345840018913	0.9993462118279902	1.0008635993463078
70.11666666666666	1.0003907382374901	1.0003835953724116	0.9987970001780309	0.9985410855787139	0.9998401324497548	0.9981217818306558	1.000274518653416
70.21666666666667	1.001096690076289	0.9989069677490795	0.9986203489407156	0.9982263317247773	1.000003375919372	0.9991130908142628	0.9999268281692659
70.31666666666666	0.9995644896727973	1.000865791759046	0.9985309328823214	0.9983659760402562	0.9998444856089446	0.999263	0.9989989153485082
70.41666666666667	0.9988537892790291	1.0005416925483572	0.9995188712836033	0.9995296786692471	0.9992045712080454	0.9983483667411945	0.9995702793288315
70.5	1.0013578605996114	1.0004247006381575	0.9987730105038275	0.999144	0.9992002180488556	0.9985640581464189	1.0008724577025918
70.6	1.0001754704122061	0.9999251135621694	0.9990935997863628	0.9983947915339265	0.9992785749142719	0.9987950004590835	0.9997695923452233
70.7	1.0005569376614225	0.9998191884542857	0.9992309951931635	0.9981354520908943	0.9992851046530565	0.9980193828807008	1.000772801194396
70.8	1.0002087102969928	0.9993860021921948	0.9981536407334876	0.9990774970762678	1.000399513405643	0.9985139480219729	0.9990321341845735
70.88333333333334	0.999348	1.0000152289524584	0.9982714082250311	0.9995318952456832	0.999213	0.9998560278767025	0.99953
70.98333333333333	1.0002625272533137	0.9997385588945535	0.9985571034359978	1.0005448706770144	1.0001274409562808	0.9983657963496976	0.9994484769299253
71.08333333333333	1.0009526505755473	0.9998792653811451	0.9979835321345912	0.9990885799584487	0.9998270729721853	0.999178	0.9999666907725442
71.18333333333334	1.0000694193512207	1.0001258969756204	0.9982474185508278	0.9993612188600979	1.0004691639526795	0.9992242045684695	0.9999024676894847
71.28333333333333	1.0004144810123377	0.9989322632972307	0.998725	0.9988713554677036	1.0000991454215473	0.9993767136428705	1.0001903642687173
71.36666666666666	1.0001295677141677	0.9996437005889861	0.9988624265622217	0.9998444325231836	0.9999772569642331	0.9988451105835295	0.9992248034337522
71.46666666666667	0.9995359983429803	0.9994128787121055	0.9983281110913299	0.999146	1.000499636067008	0.9988167874697123	0.9990144174720051
71.56666666666666	0.9989186861969456	1.0002697654057309	0.9984262506676161	0.9993900343537682	1.0002798015279235	0.998272	0.99889
71.66666666666667	1.0009399877622953	1.0003756905136145	0.9969737849385792	0.9998134004530772	0.9999990227601822	0.9986773506016884	0.9984496972588948
71.76666666666667	1.000067836499564	1.0002934799821228	0.9992048246394872	1.0001126382719605	0.999627	0.9988668975941583	0.9995437042599793
71.85	1.001728247887232	0.9999361803644855	0.9984785917749687	0.9983083450529157	0.9991784522529067	0.999078	0.9999644761834733
71.95	1.0003669954626426	1.000589121701141	0.9986007210254583	1.0001990847529714	0.9989107329627346	0.9991065547110742	0.9997208713856609
72.05	1.0014797401771618	1.000141706693215	0.9989082250311553	0.9986873796235013	0.9991610396161474	0.9991566648355203	0.9993288891200902
72.15	1.0000551736863121	1.0006918848655058	0.9984502403418193	0.999222	1.0003407457565805	0.9986054534666136	1.0000109825539647
72.25	1.0009114964324783	0.9997353969510346	0.9976367722983799	0.9996870555962153	0.9997878945394773	0.9993396757248016	0.9993820392577948
72.33333333333333	1.0006455773541865	1.0005005872826116	0.9986203489407156	0.9993612188600979	0.9997334800496048	0.9988581827899068	0.999734
72.43333333333334	1.0006993943105076	1.0005116540849277	0.9986247106996616	0.9993545691307895	0.9988911437463804	0.9994246450662537	0.9993045286403089
72.53333333333333	1.0011046043345713	1.00059	0.9993073259747195	0.9990885799584487	1.0002689186299492	0.9986686357974369	0.9995636355616183
72.63333333333334	1.0002166245552753	1.0004626439603845	0.998195	1.0000128923323328	0.9993373425633341	0.9986926015091285	1.0004826900260921
72.71666666666667	1.0005743490296442	1.0001401257214555	0.9989322147053586	0.9991550772515339	0.9988106103013695	0.9986664570963739	1.0015124739441168
72.81666666666666	1.0012312324670913	1.0005005872826116	0.99919	0.9993058044491936	0.9992894578122463	0.9987209246229459	0.9999201844020528
72.91666666666667	1.0003195099129476	0.9988279191611067	0.9982125244792592	1.0006867315689294	0.999627	0.9980542420977069	0.9996810087823826
73.01666666666667	0.9997132777285083	1.0002934799821228	0.9989016823927362	0.9994432321882363	0.9993699912572575	0.9985727729506704	0.9987375938381277
73.11666666666666	1.001141009922671	1.0008484010696919	0.9981841730461098	1.000015108908769	0.999773	0.9990063344621821	0.9992513785026044
73.2	1.0002941842864437	1.0002207552811877	0.9980336923624711	0.9993346199428639	1.0000708498868136	0.9985357350326016	0.998567
73.3	1.0008925022126005	1.0001891358459987	0.9982823126223962	0.9992947215670127	1.0002449762544052	0.9985727729506704	0.9991096448020591
73.4	1.0004667151170021	0.9992294859880085	0.9984502403418193	0.9990797136527039	0.9990500340568078	0.9986032747655508	0.9987575251397667
73.5	1.0011188499994799	1.0001290589191392	0.998878	0.998967	1.0006324074222965	0.9985662368474819	1.0002235831047825
73.6	1.000726302788668	1.0003235184455523	0.9986770518070144	0.9999308790041943	0.9988541418932673	0.9990978399068228	0.9999578324162601
73.7	1.0003622469076732	1.000193878761277	0.9982147053587324	0.9988270239389803	0.9992720451754872	0.9988211448718379	0.9994396185736413
73.78333333333333	1.0006297488376215	0.9991867997505033	0.998882	0.997825	0.9997225971516305	0.9986468487868081	1.000245728995493
73.88333333333334	1.0002751900665656	0.9998982370422587	0.9995472227167526	0.9983925749574902	0.999646	0.9990128705653708	0.9991185031583432
73.98333333333333	1.000666154425721	0.9998255123413237	0.9989889175716574	0.9984590722505754	0.9990086790445049	0.9990237640706852	0.9995702793288315
74.08333333333333	1.0002831043248481	1.000408890920563	0.9989234911874665	0.9988602725855228	0.9996921250373019	0.9989845474515534	0.9998005965922176
74.16666666666667	1.0013008779399775	0.9995156418764702	0.9983237493323838	0.9994742642583426	1.000107851739927	0.9977448665467789	0.998459
74.26666666666667	1.0005822632879267	0.9995836236621268	0.9986421577354458	0.9985676844959479	0.9995985321147214	0.9971261154449231	0.9987597397288378
74.36666666666666	1.0013309521214508	1.0005843787858626	0.9986748709275413	0.9997491197364281	0.9997487161067691	0.9987819282527063	0.9994772665878486
74.46666666666667	1.0000472594280299	0.9995077370176729	0.9989518426206159	0.9979869414696706	0.9995179986697104	0.9985379137336645	0.9996522191244593
74.56666666666666	1.0002435330334356	1.0004515771580684	0.9980882143492967	0.9984723717091925	1.0001513833318247	0.9990738741951312	0.9989214047310223
74.65	0.9998114145312113	0.9999282755056883	0.997567	0.9997003550548325	0.9996137681718856	0.999488	0.9992668806261016
74.75	1.001077695856411	1.000990688528043	0.9982103435997863	0.9988935212320654	0.9992306901631841	0.9997579863288731	0.9995038416567008
74.85	1.0003131785063215	0.999196	0.9986421577354458	0.9991838927452041	0.9997683053231232	0.9991915240525263	1.000252372762706
74.95	1.0015683798699258	1.0007061136113409	0.9985527416770518	0.9994122001181298	0.999916	0.9991326991238287	0.9996034981648968
75.03333333333333	1.000251447291718	0.999647	0.9990259925226989	0.9987826924102567	0.9998880172008424	0.9984943397124071	1.0002036518031434
75.13333333333334	0.9999586197352658	1.0004468342427901	0.998795	0.9980334895748303	0.9989520879750375	0.9993963219524363	0.9994994124785588
75.23333333333333	1.001166335549175	0.9997844070755777	0.9985091240875912	1.0000394912495667	0.9997356566291998	0.9989518669356103	0.9999334719364789
75.33333333333333	1.000336921281169	0.9997986358214128	0.9989474808616698	0.9993745183187149	1.0000577904092443	0.9988930420069128	0.9993576787780135
75.41666666666667	0.9996974492119434	0.9998602937200317	0.9989998219690226	0.9998023175708963	1.0000186119765362	0.9994551468811339	0.9996743650151695
75.51666666666667	0.9998446544159978	0.9994271074579406	0.9995341374399144	0.9993346199428639	0.9989956195669355	1.000069540580864	1.0000840639933084
75.61666666666666	1.000761125525111	0.998961	0.9995603079935909	0.9997291705485026	1.0000055524989668	0.9988472892845923	1.0001106390621606
75.71666666666667	1.0008165253330885	0.9991093321342899	0.999272	0.9992703392262148	0.9993199299265748	0.9987100311176315	0.999945
75.81666666666666	1.0002831043248481	0.9996342147584294	0.9989998219690226	0.9999862934150986	1.0005888758303987	0.9998952444958342	0.9983854741758352
75.9	1.0017266650355756	0.9993891641357137	0.9978832116788321	0.9987184116936078	1.0001775022869634	0.9993636414364933	0.9991650095288347
76	0.9998778943007843	1.0001369637779365	0.9989409382232507	0.9996560235261089	0.9998618982457037	0.9987318181282602	0.9993643225452264
76.1	0.9998937228173492	1.0002476318010984	0.9979006587146162	0.9984369064862137	0.9986778389460808	0.9987971791601463	0.9995348459036951
76.2	0.9996008952608968	1.000027876726534	0.9988209898522342	0.9981487515495113	1.000828299585837	0.9995815115427805	1.0001128536512316
76.28333333333333	1.0006503259091561	0.9999045609292965	0.9980533202777283	0.9987339277286609	0.9994962328737613	0.9988015365622721	0.9985050619856705
76.38333333333334	1.0000694193512207	0.9999282755056883	0.9988144472138151	0.9987006790821182	0.9998901937804373	0.9996664808842326	0.9993643225452264
76.48333333333333	0.9993903759905823	1.0002365649987823	0.9975451753605126	0.9987605266458951	0.9994439949634839	0.9994551468811339	0.9977853205375886
76.58333333333333	0.9997227748384473	1.0013606359197558	0.9992331760726366	0.9998134004530772	0.9999032532580067	1.0000956849936185	1.0009344661965804
76.68333333333334	1.0000013567299912	0.9993559637287651	0.9981667260103256	0.9992149248153105	1.0001405004338502	0.9998255260618223	1.00004
76.76666666666667	1.0012692209068472	0.9993290872088544	0.996653	0.9989245533021718	1.0000708498868136	0.9991196269174515	0.9988948296621701
76.86666666666666	1.0009178278391044	1.0006001885034572	0.9978941160761973	0.9987294945757885	0.9992742217550821	0.9983962981645778	0.9995171291911269
76.96666666666667	1.0002419501817792	1.0001085062862662	0.9986617856507031	0.9992747723790871	0.9985515973295769	0.9992263832695323	0.9997895236468626
77.06666666666666	1.00125	1.0003140326149957	0.9979333719067116	0.9987649597987673	1.0000534372500545	0.9994290024683795	1.0003918918741803
77.15	1.000416063863994	1.00007	0.9989300338258856	0.9992237911210552	0.9994135228491553	0.9987296394271974	0.9993288891200902
77.25	1.0029138037779501	0.9995520042269377	0.9982234288766244	0.9982462809127028	0.9999729038050433	0.9979954171690092	0.9996588628916723
77.35	1.0000076881366171	0.9985955163124666	0.9975081004094711	0.9979049281415322	0.9996877718781121	0.9986294191783052	1.0000353430337459
77.45	1.0014354203307798	1.000453158129828	0.9987599252269894	0.9986297486361607	1.0000904391031677	0.9991370565259544	0.9992713098042436
77.55	1.0010713644497848	1.0004768727062197	0.9986726900480684	0.9994587482232896	1.0007194706060925	0.9994072154577507	1.0001039952949475
77.63333333333334	1.0005759318813006	1.0003899192594494	0.9982975787787074	0.999146	0.9999054298376017	0.9987187459218829	1.000453900368169
77.73333333333333	1.0009558162788603	1.000149611552012	0.9978374132098985	0.9989023875378101	0.9992372199019688	0.9985400924347273	0.9999932658413966
77.83333333333333	1.000840268107936	0.9997290730639968	0.9991175894605662	0.9985277861200968	0.9994570544410533	0.9992808507961042	1.000378604339754
77.93333333333334	1.0008608451794705	1.0002539556881365	0.9979726277372263	0.9988092913274907	0.9989803835097713	0.9978189423829166	1.000245728995493
78.03333333333333	1.0007627083767674	0.9994429171755351	0.9979639042193341	0.999312	0.9990543872159976	0.9994486107779453	0.9998847509769165
78.11666666666666	1.0010808615597238	0.9996689961371374	0.998269	0.9989356361843527	0.9999554911682842	0.9983897620613892	0.9990144174720051
78.21666666666667	1.000251447291718	0.9993844212204352	0.9984088036318318	0.9987250614229162	1.000582346091614	0.9992024175578407	0.9995370604927661
78.31666666666666	1.0008355195529666	0.9996057572667592	0.9985680078333629	0.9985566016137671	0.999276	0.9988712549962839	1.0004915483823762
78.41666666666667	0.9996420494039658	1.0001021823992284	0.9979028395940893	0.9974992946537126	1.0009632475207206	0.999061	1.0007506553036858
78.5	0.9999412083670443	1.0007472188770867	0.9981710877692718	0.9984878877442457	1.0009110096104432	0.9989344373271074	1.0002811624206291
78.6	0.9995201698264153	1.0003693666265765	0.9972791080648031	0.9996139085738216	1.0008609482797604	0.9995139718098315	0.9995392750818373
78.7	1.0003780754242382	1.0001432876649743	0.9979595424603881	0.9992171413917468	1.00004	0.9980389911902667	0.999406
78.8	0.9998953056690058	1.000955907149335	0.9990696101121594	0.9985277861200968	0.9997051845148713	0.9984137277730807	0.9999113260457687
78.88333333333334	1.0000013567299912	1.000775676368757	0.9983237493323838	0.9995318952456832	0.999316	0.9996120133576608	0.9995769230960446
78.98333333333333	1.0005442748481705	1.0005211399154845	0.9973619814847783	0.9993900343537682	0.9995920023759367	0.9994638616853854	1.000247943584564
79.08333333333333	0.9996958663602868	0.9999077228728154	0.9978614028841019	0.999082	0.9997595990047436	0.9995117931087686	0.9984939890403153
79.18333333333334	1.0002815214731915	1.0000579151899636	0.9985963592665122	0.9996959219019601	0.9994069931103707	0.9973897382735306	1.0006288529047795
79.28333333333333	1.0011251814061057	1.000170164184885	0.9994316361046821	0.9992304408503637	0.9997465395271743	0.9987100311176315	1.000039772211888
79.36666666666666	1.0011441756259838	1.0002096884788716	0.9990129072458607	0.9996737561375982	0.9999816101234229	0.9989366160281702	0.9996522191244593
79.46666666666667	1.000381241127551	1.0003409091349065	0.9987686487448815	0.9997025716312685	1.0002950375850879	0.9995510097279003	1.0000176263211777
79.56666666666666	1.000776954041676	0.9992279050162491	0.9992506231084208	0.9991395612164806	0.9993025172898157	0.9985400924347273	0.9987021604129912
79.66666666666667	1.0007753711900196	1.0003235184455523	0.9986334342175537	0.9988048581746184	1.0002232104584563	0.9988821485015984	0.9998293862501408
79.76666666666667	1.0008450166629055	1.0009021541095133	0.9986268915791348	0.9994565316468533	0.999215	0.9990390149781252	0.9993244599419482
79.85	0.9996072266675228	0.9993259252653355	0.9992920598184083	0.9983859252281818	1.000501812646603	0.9990390149781252	0.9996212148774649
79.95	1.0006044232111175	1.0001258969756204	0.9988122663343421	0.9988048581746184	0.9998923703600322	0.9988973994090385	1.0005203380402996
80.05	0.9989044405320371	1.0002175933376687	0.9980249688445789	0.9990464650061612	0.9983295862108976	0.9991958814546521	1.0002014372140724
80.15	1.000067836499564	1.0007978099733894	0.9991350364963503	0.9992991547198851	0.9996681826617582	0.9992612424865382	0.9994949833004168
80.25	1.0004382237871852	1.0001606783543284	0.9988449795264376	1.000094905660471	0.9997030079352763	0.9991348778248916	0.9990564946643545
80.35	0.9999475397736702	0.9994903463283189	0.9976934751646787	0.9999685608036093	0.9988171400401541	0.9985575220432304	0.9998537467299221
80.43333333333334	0.9998003345696157	1.0008958302224755	0.9987032223606906	0.9996249914560026	0.9997443629475793	0.9992220258674065	1.000265660297132
80.53333333333333	1.0010397074166548	1.000734571103011	0.9981798112871638	0.998774	0.999916	0.9994246450662537	1.0000995661168055
80.63333333333334	1.000352749797734	1.000495844367333	0.9984546021007655	0.9972576878221697	0.9997225971516305	0.9992939230024813	1.0001416433091548
80.73333333333333	0.9998889742623798	0.9997211682051995	0.9981492789745415	0.9987804758338207	0.9995680600003929	0.9994464320768824	0.998248
80.83333333333333	1.0004556351554066	0.9999535710538395	0.9977065604415167	0.9985255695436607	0.9991653927753372	0.9980041319732607	0.9990299195955024
80.91666666666667	1.000501537853445	0.9996278908713916	0.9994469022609933	0.9987317111522248	1.0001317941154706	0.9990106918643078	1.0003320979692627
81.01666666666667	1.0015398885401088	0.9997464637533507	0.9985876357486202	0.9999264458513221	0.9997900711190721	0.9984071916698922	0.9994905541222747
81.11666666666666	0.9997433519099818	1.0005337876895601	0.9989387573437778	0.9998488656760559	1.0006215245243222	0.999316	1.000146072487297
81.21666666666667	1.0011710841041443	1.0006207411363301	0.9972398522342887	0.9992636894969064	1.000186208605343	0.9984812675060298	0.9996632920698143
81.31666666666666	0.9988838634605026	1.0006523605715194	0.9982757699839772	0.998324	0.9991697459345271	0.9992764933939783	0.9991517219944085
81.4	1.0001343162691372	0.9999614759126368	0.9984633256186576	0.998913	1.0008848906553043	0.9982307168837995	0.9992469493244623
81.5	1.0004429723421546	1.0006713322326328	0.9976956560441516	0.9996693229847259	0.9992720451754872	0.9996011198523463	0.9986135768501504
81.6	1.0008988336192264	0.9996105001820376	0.9983281110913299	0.9992237911210552	0.9993656380980676	1.0007405805082288	0.9992513785026044
81.7	1.0001469790823891	1.0000262957547745	0.998428	0.9986408315183417	1.0001165580583065	0.9994725764896368	0.9997518756326552
81.8	0.9997338548000428	0.9994903463283189	0.9981754495282178	0.9999353121570667	1.0001818554461532	0.9990150492664337	0.9992270180228232
81.88333333333334	1.0006186688760261	0.9997622734709454	0.9978308705714793	0.9991572938279699	0.9998597216661087	0.999368	0.9990011299375791
81.98333333333333	1.0009748104987384	0.9995298706223052	0.9987839149011928	0.9994232830003107	0.9999293722131454	0.9993026378067328	0.9994661936424935
82.08333333333333	1.0011884954723658	1.0006760751479111	0.9974208652305501	0.9995185957870661	0.9992350433223739	0.9988821485015984	1.0005380547528677
82.18333333333334	0.9996895349536609	1.0000768868510772	0.9980031600498486	0.9991018794170656	1.0003189799606316	0.9982895418124971	0.9992513785026044
82.26666666666667	0.9997053634702258	1.0000152289524584	0.9979115631119814	1.000347595374195	0.9999924930213974	0.999283	0.9992646660370305
82.36666666666666	1.0011679184008313	1.0012341581789992	0.9979181057504004	0.9992415237325445	0.9992111009468302	0.9987862856548321	0.9997518756326552
82.46666666666667	1.0012154039505263	0.9998144455390073	0.9981034805056079	0.9993545691307895	0.9995332347268745	1.0000107156521665	1.000139428720084
82.56666666666666	1.0007342170469504	1.0003282613608309	0.998265	0.9986474812476502	1.0003211565402266	0.9999235676096515	0.9991893700086159
82.7	1.0006060060627742	0.9998555508047533	0.9983150258144916	0.9990176495124912	0.9999772569642331	0.9992176684652808	0.9991185031583432
82.78333333333333	1.0003986524957726	0.9999488281385612	0.9983324728502759	0.9994144166945661	1.0005279316017415	0.9998320621650109	0.9983212510927757
82.88333333333334	1.0002609444016572	1.0005211399154845	0.9993225921310308	0.9983792754988732	0.9993242830857646	0.9997340206171815	0.9985870017812981
82.98333333333333	1.0016665166726286	1.0002855751233255	0.9978679455225208	0.9989578019487144	0.999627	0.9987187459218829	0.9992535930916755
83.08333333333333	1.0006075889144306	1.0003725285700955	0.9969301673491187	0.9982529306420114	0.9995354113064694	0.9994573255821968	0.9991982283648999
83.18333333333334	1.0006360802442475	1.000307708727958	0.9991306747374042	0.998428	0.9995876492167469	0.9987950004590835	0.9991827262414028
83.26666666666667	0.9999348769604183	0.9998492269177155	0.9976869325262595	0.9978716794949896	0.9994461715430787	0.9996882678948612	0.9991162885692723
83.36666666666666	1.000533194886575	1.00001	0.9980097026882677	0.9991861093216402	1.0007347066632566	0.9997710585352504	0.9992580222698175
83.46666666666667	1.0013911004843978	0.9997717593015021	0.9981427363361224	1.0001990847529714	0.9996311808086448	0.9998669213820168	0.9996854379605247
83.56666666666666	1.000571183326331	0.9994998321588756	0.9969083585543884	0.9992127082388742	0.999544	0.9995880476459692	0.9986534394534288
83.66666666666667	1.0011695012524877	0.999737	0.9976956560441516	1.0002256836702055	0.9995245284084949	0.9987644986442032	0.9994839103550617
83.75	1.0007627083767674	0.9999266945339288	0.9983302919708028	0.9988935212320654	0.9990652701139722	0.9986403126836195	0.9997496610435842
83.85	0.9999332941087617	0.9999472471668017	0.999028	0.9996072588445131	1.0001600896502043	0.9984071916698922	1.0001770767342912
83.95	1.0001580590439847	1.0002887370668443	0.9985331137617945	1.000531571218397	0.9993721678368523	0.9995836902438434	0.999832
84.05	1.0004777950785975	0.9999219516186505	0.9973881520384547	0.999082	0.9993678146776626	0.9987231033240087	0.9989258339091643
84.15	0.9999174655921967	1.0000057431219016	0.9979399145451308	0.9983726257695648	0.9995550005228235	1.0007078999922856	0.9985316370545226
84.23333333333333	1.0006914800522249	1.0001464496084933	0.9983150258144916	0.9997845849594069	0.9994287589063197	0.9993440331269274	0.9986733707550679
84.36666666666666	1.0007088914204465	0.9993116965195004	0.9976891134057326	1.0000173254852052	0.9991806288325016	0.9980912800157756	0.9990476363080705
84.46666666666667	1.0014116775559323	0.9998460649741966	0.9985178476054832	0.9999862934150986	0.9994069931103707	0.9989627604409247	0.9990254904173603
84.55	0.9991608625003899	1.000208107507112	0.9984131653907778	0.9997114379370132	0.9995136455105206	0.9984159064741437	0.9998603904971353
84.65	1.0002087102969928	1.0001100872580257	0.9980206070856329	0.9998200501823856	0.9990065024649101	0.9982699335029311	0.999096
84.75	1.000492040743506	1.0004262816099172	0.9986094445433504	0.9991528606750977	0.999773	0.9987928217580205	0.9988571816479627
84.85	1.0010808615597238	1.0002903180386038	0.9982583229481929	0.998825	0.9998858406212475	0.9986555635910597	0.9987065895911332
84.95	1.0010080503835248	0.9996437005889861	0.9973510770874131	0.9991683767101509	1.000582346091614	0.9989671178430505	0.9982681009550711
85.03333333333333	1.0006740686840037	1.0000057431219016	0.9978526793662097	0.9992104916624381	1.0000817327847882	0.9994638616853854	0.9986268643845765
85.13333333333334	1.0009763933503948	1.0005527593506736	0.9975408136015665	0.9999286624277582	0.9996812421393274	0.9988102513665236	0.998775
85.23333333333333	1.0002831043248481	1.0000326196418123	0.9983891757165747	0.9996538069496727	0.9997073610944661	0.9998320621650109	0.9999179698129819
85.33333333333333	1.0008750908443789	0.9999488281385612	0.9986705091685952	0.9993567857072255	0.9991392738201985	0.9991675583408347	0.9999821928960414
85.43333333333334	0.9998715628941582	1.0001986216765553	0.9981405554566494	0.9987494437637141	0.999276	0.9997667011331246	0.999417
85.51666666666667	0.9994426100952469	1.000307708727958	0.9978265088125333	0.9994166332710022	0.9993699912572575	0.9994507894790081	1.000358673038115
85.61666666666666	1.000473046523628	0.999525	0.9985592843154708	0.9983083450529157	0.9993134001877902	0.9971413663523631	0.9994816957659907
85.71666666666667	0.9993555532541395	1.0003519759372226	0.9987664678654086	0.9997801518065346	0.9992023946284504	0.9989627604409247	0.9978362560862221
85.81666666666666	0.9995391640462934	1.0001685832131257	0.9987468399501512	0.9987494437637141	0.9994178760083451	0.9989867261526163	0.9995857814523287
85.9	1.0016411910461247	1.000048429359407	0.9977741677051806	0.9998865474754708	1.0007085877081179	0.9990237640706852	0.9987375938381277
86	0.9999032199272883	0.9998176074825262	0.9977698059462345	0.9993368365192999	0.9991523332977679	0.9997296632150559	0.9992314472009652
86.1	0.9999111341855708	1.0009859456127645	0.9983150258144916	0.9991085291463742	0.9990609169547824	0.9987753921495176	0.9994329748064282
86.2	1.0007247199370115	1.0006159982210518	0.9986356150970268	0.9993279702135552	0.9986582497297267	0.9986773506016884	0.998766
86.3	1.0003749097209251	0.9998270933130832	0.9987621061064625	0.9996604566789813	0.9998444856089446	0.9992024175578407	0.9987088041802044
86.38333333333334	1.000998553273586	1.0000405245006097	0.9987446590706781	0.9993168873313744	0.9997051845148713	0.9982328955848623	0.9988771129496019
86.48333333333333	0.9999681168452047	0.9993860021921948	0.9985832739896742	0.9999885099915349	1.0004517513159201	0.9997601650299361	0.9996477899463173
86.58333333333333	1.0001976303353972	0.999903	0.997881	0.9985233529672245	0.9995484707840387	0.999181	0.9987641689069798
86.68333333333334	1.0002593615500006	1.000083210738115	0.9987141267580558	0.99812	0.9992916343918411	0.999882	1.0000264846774618
86.78333333333333	1.0009463191689214	0.9993923260792326	0.9971373508990564	0.9995850930801514	1.0002014446625074	0.9989170077186045	0.9991185031583432
86.86666666666666	1.000767456931737	1.000190716817758	0.9985505607975786	0.9992415237325445	0.9999337253723353	0.9983723324528861	0.9993443912435874
86.96666666666667	1.0004841264852236	0.9999677997996747	0.9988122663343421	0.9987006790821182	0.9993395191429288	0.9995488310268374	0.9997053692621638
87.06666666666666	1.0002831043248481	0.9992073523833762	0.9978047000178031	0.9987206282700438	0.9995832960575571	0.9997013401012385	0.9990432071299284
87.16666666666667	1.0017456592554537	1.0008926682789567	0.9982779508634501	1.0002168173644608	0.9997117142536559	0.9998102751543821	1.0002944499550552
87.25	1.000843433811249	1.000013647980699	0.9986312533380808	1.0001747024121734	0.9990609169547824	0.999059	1.000053059746314
87.35	1.000973227647082	0.9991694090611493	0.9975211856863094	0.9996848390197791	0.9999359019519302	0.9986991376123171	0.9998426737845671
87.45	1.0003622469076732	0.9992769151407922	0.9987751913833006	0.9991528606750977	0.9997878945394773	0.9996577660799811	0.9994241164501442
87.55	1.000371744017612	1.000429443553436	0.9989671087769272	0.999645	0.999318	0.9991326991238287	0.9987220917146304
87.63333333333334	1.0000662536479077	1.0003725285700955	0.9992549848673669	0.9997668523479176	1.0003799241892888	0.999111	0.9995791376851155
87.73333333333333	1.000156476192328	0.9999156277316126	0.9982016200818942	0.9983393771230222	0.9994461715430787	0.9976555398032011	0.999623
87.83333333333333	0.9999111341855708	0.9997259111204779	0.9974601210610646	0.9985721176488203	0.9991653927753372	0.9986555635910597	0.9987597397288378
87.93333333333334	0.999069	0.999269	0.9977523589104503	0.9995252455163748	0.9995724131595827	0.998239	0.9996987254949508
88.03333333333333	1.0004904578918496	1.0002713463774904	0.9989409382232507	0.9985211363907883	1.0002188572992665	0.9992590637854754	0.9985161349310254
88.11666666666666	1.0008735079927225	1.0005416925483572	0.9993662097204913	0.9986120160246714	0.9998597216661087	0.9996555873789181	0.9980953630075314
88.21666666666667	1.000336921281169	1.0002887370668443	0.9977458162720312	0.9990575478883421	0.9994788202370022	0.999521	0.9995437042599793
88.31666666666666	1.000856096624501	0.99992	0.9981427363361224	0.9996848390197791	0.9992067477876404	0.9991196269174515	0.9994551206971384
88.41666666666667	1.0010064675318684	1.000734571103011	0.9980664055545665	0.9990331655475443	0.9995789428983674	0.9991719157429605	0.9987685980851219
88.51666666666667	1.0009336563556694	1.0005353686613194	0.9972769271853302	0.9992636894969064	0.9992959875510309	0.9996991614001757	0.9982105216392246
88.6	1.0011789983624269	1.0004373484122333	0.997419	0.9984302567569052	1.0001992680829126	1.0003462356158488	0.9991738678851187
88.7	1.0009209935424175	0.9990919414449358	0.9978962969556702	0.9981664841610006	1.000001199339777	0.9987579625410147	0.9991074302129881
88.8	1.0004303095289027	1.0007013706960624	0.9984720491365497	0.9989378527607888	0.9994570544410533	0.9987231033240087	0.9984098346556165
88.9	1.0001548933406716	1.0008246864933001	0.9981558216129607	0.9995518444336088	0.9993743444164472	0.9987448903346373	0.9987641689069798
89	1.0003353384295126	0.999993	0.9979290101477656	0.9989267698786081	1.0004909297486284	0.9984420508868981	0.9997718069342943
89.1	1.000764291228424	1.0001116682297853	0.9991655688089727	0.9999264458513221	0.9996246510698602	0.9984420508868981	0.9995127000129849
89.18333333333334	1.0012818837200992	1.0007835812275543	0.9981012996261348	0.9991816761687679	0.9999881398622076	0.9994507894790081	0.9990653530206388
89.28333333333333	1.0018342989482176	0.9998270933130832	0.9977436353925583	0.9985809839545651	0.9990565637955926	0.9983374732358803	0.999205
89.38333333333334	0.9996420494039658	0.9998792653811451	0.9975211856863094	0.9995806599272791	0.9986060118194493	0.9979540218488147	0.9986069330829374
89.48333333333333	1.0013911004843978	0.9999583139691179	0.997259	0.9995762267744067	1.0001122048991167	0.9981043522221529	0.9986844437004231
89.58333333333333	1.0003147613579781	0.9996547673913024	0.9973314491721559	0.9979115778708408	0.9999968461805872	0.9975400686468688	0.9989524089780165
89.66666666666667	1.0003	1.0006602654303165	0.9984131653907778	0.9991905424745126	0.999215	0.997863	0.9994263310392151
89.76666666666667	1.001258140945252	0.9998176074825262	0.9984873152928609	0.9990996628406295	1.000475693691464	0.9988146087686492	0.9995791376851155
89.86666666666666	1.0004904578918496	1.0004547391015872	0.99842	0.9992082750860019	1.0001187346379012	0.9988799698005354	0.998988
89.96666666666667	1.0000804993128163	0.9997243301487184	0.998581	0.9990242992417996	0.9992350433223739	0.9997667011331246	0.9999888366632546
90.06666666666666	1.0000583393896252	1.0007914860863516	0.99919	0.9988757886205759	1.0004191026219968	0.9985814877549218	0.9991517219944085
90.15	1.001052370229907	1.0007930670581109	0.9981689068897988	0.9987073288114269	0.9995397644656592	0.9991392352270174	0.9986622978097129
90.25	1.0002182074069317	0.999359	0.9993683905999643	0.9987693929516397	1.0008413590634064	0.9985618794453561	0.9984873452731021
90.35	0.9994932613482549	1.000162259326088	0.9980816717108776	0.9997203042427578	0.9991088017058701	0.9992677785897268	0.9995791376851155
90.45	1.0013657748578937	0.9998144455390073	0.9980598629161473	0.9985410855787139	1.000499636067008	0.9988385744803409	1.0000286992665328
90.55	0.9997291062450733	1.0000010002066233	0.9974426740252803	0.9993723017422788	0.9997378332087947	0.9994137515609394	0.998897
90.63333333333334	1.0011109357411974	1.00059	0.9976040591062845	1.0001170714248329	0.9990347979996436	0.9996708382863583	0.9993111724075221
90.73333333333333	0.9998889742623798	0.9998966560704992	0.9979028395940893	0.9997446865835558	0.999189	0.9993636414364933	0.999422
90.83333333333333	1.0003923210891466	1.0001322208626582	0.9976934751646787	0.9984679385563201	0.9993395191429288	0.9989082929143528	0.9993156015856641
90.93333333333334	1.0001517276373588	1.0004673868756628	0.9978395940893714	0.9980113238104685	0.9993939336328013	0.9984529443922124	0.9992713098042436
91.03333333333333	1.0006170860243695	0.9993022106889435	0.9993073259747195	0.9993811680480235	0.9997138908332509	0.9993135313120473	0.9988394649353945
91.13333333333334	1.0007848682999585	0.9998934941269803	0.9987970001780309	0.9983460268523306	0.998177	0.9989714752451762	0.999313
91.21666666666667	0.9996404665523094	1.0005211399154845	0.998195	0.9993346199428639	0.9994527012818635	0.9982416103891137	0.9997607339889393
91.31666666666666	1.0018501274647826	1.0002586986034148	0.9984349741855082	0.9985898502603098	1.0008870672348993	0.99959	0.9991495074053375
91.41666666666667	1.0022141833457776	1.0008231055215406	0.9992375378315826	0.9990464650061612	0.9988345526769132	0.9985270202283502	0.9991915845976869
91.51666666666667	0.9994726842767204	0.9996753200241753	0.9978265088125333	0.999401	0.9993112236081952	0.999131	0.9983566845179119
91.61666666666666	1.0000583393896252	1.0008167816345028	0.9994098273099519	0.9991218286049913	0.9987627255502818	0.9983766898550118	0.9986512248643578
91.78333333333333	1.0012945465333514	1.0005843787858626	0.9994817963325618	0.9987538769165865	1.0005409910793108	0.9985204841251616	0.9985161349310254
91.88333333333334	1.0001849675221453	0.9997654354144643	0.9988013619369769	0.9980866874092984	0.9989782069301764	0.9990542658855653	0.9983035343802075
91.98333333333333	1.00087	1.0001780690436823	0.9987577443475164	0.9989312030314803	1.0001426770134452	0.9987361755303859	0.9992690952151727
92.08333333333333	1.000890919360944	1.0005764739270653	0.9976673046110022	0.998645	0.9990391511588335	0.9986991376123171	1.0004051794086064
92.18333333333334	1.0007373827502635	1.0010760610030536	0.9986377959764998	0.9998333496410028	0.9993460488817136	0.9993113526109844	0.9988217482228264
92.26666666666667	0.9999396255153877	1.0006491986280004	0.9982779508634501	0.9987538769165865	1.000375571030099	0.9979910597668835	0.9994595498752804
92.36666666666666	1.0010745301530979	1.0002887370668443	0.9986181680612427	1.0000904725075987	0.999814	0.9995575458310889	0.9985028473965993
92.46666666666667	1.000064670796251	1.0002903180386038	0.9973903329179277	0.9992038419331296	0.9997791882210977	0.9983701537518234	0.9990454217189996
92.56666666666666	1.0008149424814319	0.9994634698084081	0.9994381787431013	0.9988314570918526	0.9994287589063197	0.9995226866140831	0.9991827262414028
92.66666666666667	1.000723137085355	0.9998587127482722	0.9978047000178031	0.9983704091931286	1.000044730931675	0.9993636414364933	0.9996057127539679
92.75	0.9999206312955098	0.9996437005889861	0.9988602456827488	0.9996006091152047	0.9997204205720355	0.9987579625410147	0.998886
92.85	1.0008988336192264	0.9997211682051995	0.9984306124265622	0.9996405074910557	0.9999859632826127	0.9994115728598764	1.000360887627186
92.95	0.9999744482518307	1.000429443553436	0.9980424158803631	0.9998754645932901	1.0015487474317473	0.9989801900494276	0.9989324776763775
93.05	1.0004065667540551	0.9999772856302314	0.9987446590706781	0.9986297486361607	0.9984014133375291	0.9987906430569577	0.9991162885692723
93.15	1.0002577786983442	1.0002444698575794	0.9989692896564001	0.9987427940344056	0.9997508926863641	0.9991130908142628	0.9998249570719988
93.23333333333333	1.000305264248039	1.0003994050900062	0.9986268915791348	0.9994454487646725	0.9998989000988169	0.9988908633058499	0.9990011299375791
93.33333333333333	1.0000124366915868	1.0010997755794455	0.9982495994303007	0.9991107457228103	1.0003603349729346	0.999161	0.9985892163703691
93.43333333333334	1.0009194106907608	1.000141706693215	0.9985004005696991	0.9988092913274907	0.9997966008578568	0.9987557838399518	0.9994994124785588
93.53333333333333	1.0009494848722345	1.0006523605715194	0.9980947569877159	0.998286	0.9989194392811142	0.9980738504072726	1.0001682183780072
93.61666666666666	1.0005379434415447	1.0000926965686718	0.9986726900480684	0.999734	0.9999924930213974	0.9986795293027512	0.9996367170009621
93.71666666666667	1.0001374819724502	1.0010728990595346	0.9991219512195122	0.9997203042427578	0.9997487161067691	0.9983352945348173	0.9988793275386729
93.81666666666666	0.9997987517179593	0.9997290730639968	0.9978570411251557	1.0006246674287165	0.9992785749142719	0.9993701775396818	0.9982681009550711
93.91666666666667	1.0007785368933324	1.0004721297909414	0.9985527416770518	0.9991550772515339	0.9993460488817136	0.9990695167930055	0.9986113622610794
94.01666666666667	1.0001422305274197	0.9997338159792751	0.9979551807014421	0.9997247373956304	0.9997443629475793	0.9997972029480049	0.9996322878228201
94.11666666666666	0.9998256601961197	0.9993480588699678	0.9985919975075662	0.9985477353080224	1.001056840443301	0.9991457713302059	0.9992868119277408
94.2	0.9994489415018729	0.9996848058547321	0.9979420954246038	0.9996028256916407	0.9994244057471299	0.9991479500312689	0.9998603904971353
94.3	1.0000789164611597	1.0003662046830577	0.9980118835677406	0.9990464650061612	1.0001492067522297	0.9985030545166586	0.9994684082315646
94.45	1.0005537719581095	0.9999140467598532	0.9974906533736869	0.9992237911210552	1.000059966988839	1.0001850117371962	0.9986180060282924
94.55	1.0010745301530979	1.0002365649987823	0.9984131653907778	0.9993856012008958	0.9989564411342273	0.9982372529869881	0.9995060562457719
94.65	1.0015572999083302	0.9997765022167805	0.9973554388463591	1.0000173254852052	0.9986930750032451	0.9990303001738737	1.0003210250239076
94.75	1.0001533104890152	1.0004215386946387	0.9988515221648567	1.0004074429379717	1.0006977048101435	0.9998908870937084	1.0002346560501378
94.85	1.0009637305371428	0.9995282896505459	0.9975233665657823	0.997801	0.9999620209070688	0.9990847677004456	0.9981241526654547
94.95	1.0007342170469504	1.0001685832131257	0.9980511393982552	0.998951	0.9994984094533562	0.9988756123984097	0.9992646660370305
95.03333333333333	1.0002292873685272	1.0005654071247492	0.9999964838881964	0.9997136545134494	0.9986081883990442	0.9987775708505804	0.9984829160949601
95.13333333333334	1.0000979106810377	1.0002349840270228	0.9984546021007655	0.9993944675066405	1.000225387038051	0.9980716717062098	0.9989391214435904
95.23333333333333	1.0011299299610754	1.000246050829339	0.9987337546733132	1.0004961059954185	0.9995724131595827	0.9985727729506704	1.000057488924456
95.33333333333333	1.0008228567397146	1.0009827836692458	0.9991524835321345	0.9990220826653635	0.9979552145205757	0.9985727729506704	0.9994728374097066
95.43333333333334	1.0011900783240224	1.0008167816345028	0.9984436977034004	0.9990641976176508	0.9996638295025682	0.9995335801193973	0.9987110187692753
95.51666666666667	1.0010254617517464	1.000283994151566	0.9984785917749687	1.0009726699291956	0.9998248963925905	0.9989257225228559	0.9992956702840249
95.61666666666666	1.0021382064662654	1.0000531722746853	0.9975953355883923	1.0002434162816947	1.0002754483687337	0.9982546825954911	0.9991915845976869
95.71666666666667	1.0014465002923754	1.000391500231209	0.9981819921666369	0.9992769889555233	0.9995550005228235	0.9991261630206402	0.9995835668632576
95.81666666666666	1.000523697776636	1.0002697654057309	0.9983935374755207	0.9997757186536623	1.0000926156827625	0.9989889048536791	0.9991539365834795
95.91666666666667	1.0008418509595924	0.9999077228728154	0.9979595424603881	0.9990065666303102	0.9997356566291998	0.9989322586260444	0.9996034981648968
96	1.0007310513436376	1.0003677856548172	0.9980903952287697	0.9989821842895124	0.9985994820806646	0.9985880238581105	0.9991472928162665
96.1	0.9999617854385787	1.0001812309872014	0.9985614651949439	0.9996937053255238	0.9994265823267247	0.9988429318824666	0.9991295761036983
96.2	1.0017124193706672	1.00141	0.9991393982552964	0.9992614729204701	0.9997508926863641	0.9992285619705952	0.9994728374097066
96.3	1.0005537719581095	1.0001274779473799	0.9982408759124086	0.9998843308990347	1.0001513833318247	0.9989039355122271	0.9992358763791074
96.4	1.0013357006764203	0.9997274920922373	0.9974688445789567	0.9998532988289283	0.9989412050770632	0.9986947802101913	0.9986357227408605
96.48333333333333	0.9998842257074103	0.9998460649741966	0.9974535784226455	0.9994033338123851	0.9991218611834394	0.9997056975033641	0.9991273615146272
96.58333333333333	0.9999269627021358	0.9993338301241327	0.9979420954246038	0.9995141626341939	0.9991610396161474	0.9991370565259544	1.000134999541942
96.68333333333334	1.0018358817998743	1.0003930812029684	0.9978286896920063	0.999222	1.0006715858550046	0.9994072154577507	0.9992912411058829
96.78333333333333	1.0012850494234122	1.000117992116823	0.9980707673135125	1.000210167635152	0.9983252330517078	0.9993004591056699	0.99963
96.86666666666666	1.0006360802442475	1.0006491986280004	0.9974688445789567	1.0002966141161629	0.9995832960575571	0.9995139718098315	0.9993510350108004
96.96666666666667	1.0004667151170021	0.999938	0.9990935997863628	0.9998577319818006	0.9986604263093217	0.9979888810658206	0.9998005965922176
97.06666666666666	1.0000045224333043	0.9998049597084506	0.9974993768915791	0.997838	0.9990108556240999	0.9995531884289631	0.9980599295823952
97.16666666666667	1.000067836499564	0.9994255264861811	0.9984349741855082	1.000210167635152	0.9997530692659589	0.9992895656003556	0.9996588628916723
97.26666666666667	1.0004508866004371	0.9995630710292539	0.9982299715150436	1.0010214346107915	0.9991370972406037	0.9992002388567778	0.9993997559703629
97.35	0.9995692382277669	1.0010365367090672	0.9981754495282178	1.0003586782563758	0.9991436269793883	0.9986250617761794	0.9995348459036951
97.45	1.0006392459475606	0.9990903604731763	0.9975757076731351	1.0001924350236628	0.9990913890691108	0.9993941432513734	0.9990653530206388
97.55	1.0003638297593296	1.0000737249075582	0.9985134858465372	1.0001857852943543	1.0008217698470525	0.9984551230932754	0.9987375938381277
97.65	1.0002989328414131	0.9995504232551782	0.9984655064981306	1.000553736982759	0.9999554911682842	0.999385	0.9988527524698206
97.75	1.0005379434415447	1.0004926824238143	0.9981710877692718	0.9999818602622262	0.9991262143426292	0.9987971791601463	0.998671
97.83333333333333	1.000387572534177	1.000339328163147	0.9978308705714793	1.0006867315689294	0.9991196846038445	0.9992961017035441	0.9992203742556102
97.93333333333334	1.000723137085355	0.999592	0.9979922556524835	1.000389710326482	0.9990369745792385	0.9998625639798912	0.9997540902217262
98.03333333333333	1.0005949261011786	1.0002792512362877	0.9983521007655332	0.9990287323946719	0.9995179986697104	0.9993266035184245	0.997931
98.13333333333334	1.0000377623180907	1.0008136196909838	0.998644	1.0000239752145135	0.9996986547760865	0.9992242045684695	0.9982703155441421
98.21666666666667	1.0004334752322157	0.9990698078403034	0.9978134235356951	1.0001924350236628	0.9990217385220742	1.0000782553851155	0.9994971978894878
98.31666666666666	0.9998557343775932	1.0002855751233255	0.9982561420687198	0.9999619110743009	1.000434338679161	0.9985749516517334	0.9996876525495956
98.41666666666667	1.0012011582856177	1.0005353686613194	0.9987751913833006	1.000389710326482	0.9996115915922908	0.9993505692301161	0.999313
98.51666666666667	0.999354	1.0006049314187357	0.9983521007655332	0.9992038419331296	0.9988454355748877	0.998651	0.9987730272632639
98.61666666666666	0.9996626264755003	0.9990049879981658	0.998492	0.9993368365192999	1.0003168033810368	0.9996621234821068	0.9986401519190026
98.71666666666667	1.0003448355394517	0.9992879819431084	0.998112	1.0002146007880244	1.0000273182949158	0.9982633973997426	0.9994285456282862
98.8	1.000662988722408	1.0000942775404313	0.9987577443475164	0.9998555154053644	0.9996333573882398	0.9994987209023913	0.9990188466501472
98.9	1.0002023788903667	0.999938	0.9990020028484955	0.9991550772515339	1.0006977048101435	0.9987841069537691	0.9984386243135398
99	1.0000393451697471	1.0000974394839501	0.9975887929499732	0.9990375987004165	0.9991066251262751	0.9984899823102813	0.9995459188490502
99.1	1.0013246207148248	0.9997780831885399	0.9979093822325084	0.9994764808347789	0.9995811194779622	0.9998560278767025	0.9984341951353978
99.2	1.0001406476757633	1.0002381459705416	0.9986465194943919	1.0000461409788755	0.9988541418932673	0.9990433723802509	0.9988261774009685
99.28333333333333	0.9999696996968612	0.9997322350075157	0.9986356150970268	0.9995873096565875	1.0005671100344498	0.99942	0.9983721866414091
99.38333333333334	1.0002831043248481	1.0004974253390926	0.9978592220046287	0.9999951597208434	0.9998662514048935	0.9999126741043372	0.998992
99.48333333333333	1.000767456931737	0.9999093038445748	0.9981645451308527	1.0005581701356314	1.0002362699360257	0.9996229068629751	0.999205
99.58333333333333	1.000156476192328	1.0005353686613194	0.9986356150970268	0.9996538069496727	1.000022965135726	0.9986315978793681	0.9987685980851219
99.68333333333334	1.000308429951352	0.9999836095172692	0.9984894961723338	1.0006291005815888	0.9988563184728623	0.9993396757248016	0.9988948296621701
99.76666666666667	1.0000140195432432	1.000582797814103	0.9973161830158446	0.9996759727140345	0.9991545098773629	0.9979867023647577	0.9985205641091675
100.03333333333333	1.0003733268692685	1.000318775530274	0.9982561420687198	0.9992127082388742	0.9989542645546325	0.9988647188930955	0.9985559975343039
100.13333333333334	1.0012074896922438	0.9991646661458709	0.9985549225565248	0.9993590022836618	0.9999337253723353	0.9997841307416278	0.9994329748064282
100.23333333333333	1.0003780754242382	1.0002207552811877	0.9983891757165747	0.9995008631755768	1.0007194706060925	0.9991588435365832	0.9993886830250077
100.31666666666666	1.000381241127551	0.9994950892435973	0.9979639042193341	0.999977	0.9998423090293497	0.9987819282527063	0.9994706228206355
100.41666666666667	0.998974	1.000432605496955	0.9981034805056079	0.9993966840830767	1.0001405004338502	0.9995619032332146	0.9987021604129912
100.51666666666667	1.0003701611659557	0.9990840365861385	0.9989322147053586	0.9994543150704173	0.9990913890691108	0.9986054534666136	0.9981839465703722
100.61666666666666	1.0001833846704886	1.0009306116011836	0.9997740341819475	0.9992348740032361	0.9989	0.9989627604409247	0.9990653530206388
100.71666666666667	0.9997433519099818	0.9995772997750889	0.9989998219690226	0.9997380368542473	0.99996	0.9984420508868981	0.9992735243933147
100.8	1.0004065667540551	1.0003614617677794	0.9972529375111269	0.9995540610100448	0.999731	0.9999584268266575	0.9985161349310254
100.9	1.000564851919705	1.000059496161723	0.9991045041837279	0.9994764808347789	1.0000904391031677	0.9989714752451762	0.9989811986359398
101	1.0006202517276825	1.0003978241182467	0.9996649902082961	0.9988181576332356	0.999544	0.9989496882345476	0.9995370604927661
101.1	1.0010697815981284	0.9994919273000784	0.9989147676695744	1.000001809450152	0.9992350433223739	0.9986315978793681	0.998565
101.2	1.000545857699827	0.9999298564774477	0.9979159248709275	1.0001591863771202	0.9993982867919909	0.9987318181282602	0.998361
101.28333333333333	1.0001912989287711	0.9998950750987398	0.9995777550293751	1.0008529748016424	0.9992198072652098	0.998701	0.9986335081517896
101.38333333333334	1.0006392459475606	1.0000610771334826	0.9975975164678653	0.999222	0.9993460488817136	0.9986860654059398	0.9988062460993292
101.48333333333333	1.0001390648241066	0.999903	0.9980118835677406	1.0003076969983438	0.9991479801385781	0.999161	0.9997075838512348
101.58333333333333	0.9996183066291183	1.000106925314507	0.9983150258144916	0.9995318952456832	0.9998793108824628	0.9999823925383491	0.9991694387069767
101.68333333333334	1.0003321727261996	1.000536949633079	0.9985527416770518	0.9994831305640873	0.9997182439924407	0.9992067749599663	0.9991805116523318
101.76666666666667	1.000894085064257	0.9997938929061344	0.9985156667260102	0.9998710314404178	0.9986604263093217	0.9994072154577507	0.9996544337135302
101.86666666666666	0.9995945638542708	1.0004278625816765	0.9972769271853302	0.9998821143225985	1.0000795562051932	0.9989867261526163	0.9987265208927725
101.96666666666667	1.00064	0.9994998321588756	0.9987446590706781	0.998659	0.9986343073541828	0.9979540218488147	0.9982769593113552
102.06666666666666	0.9999206312955098	1.0001654212696067	0.9984676873776036	0.9998045341473325	0.9998858406212475	0.9982002150689192	0.9990764259659938
102.15	0.9999079684822578	0.9989496539865848	0.9987599252269894	0.999133	0.9999707272254486	0.999231	0.9984054054774745
102.25	1.0010127989384945	1.0000847917098745	0.9986835944454335	1.000001809450152	1.0006345840018913	1.0000738979829897	0.999209
102.35	1.000811776778119	0.9989875973088118	0.9978526793662097	0.9999929431444072	1.0003385691769857	0.9993614627354304	0.9994462623408543
102.45	0.9997180262834778	1.000748799848846	0.9980227879651058	0.9999508281921199	1.001304970517119	0.9987470690357003	1.000467187902595
102.55	1.0004382237871852	0.9999583139691179	0.9977719868257077	0.9991262617578636	0.9993395191429288	0.9999235676096515	0.9987530959616246
102.63333333333334	1.001166335549175	1.0002729273492499	0.9979202866298735	0.9994321493060554	0.9992568091183229	0.9996817317916727	0.9990409925408575
102.73333333333333	1.001090358669663	1.0004310245251955	0.9981405554566494	0.9995208123635024	0.9991936883100708	0.9986642783953111	0.999406
102.83333333333333	1.0033680822033655	0.9985306964703289	0.9941211945878582	1.003694625792816	1.0015487474317473	1.0019214364843056	1.0020439753211619
103.51666666666667	1.0002704415115962	1.001243644009556	1.0037781288944276	1.004115775315689	1.005122691126565	1.0015532360046802	1.0037580672621322
103.6	1.0008260224430274	1.000318775530274	0.9997958429766778	1.0001946516000988	0.9995767663187725	1.0008255498496808	0.9999733345397573
103.7	1.0013752719678328	0.9998065406802101	0.9991503026526616	0.9991661601337146	1.00004	0.9999409972181545	0.9998847509769165
103.8	0.9999696996968612	1.0006903038937462	0.9986988606017446	1.000516055183344	0.9998553685069189	0.9996338003682895	1.0003143812566946
103.9	1.0000266823564952	0.9999583139691179	0.9987359355527861	0.9992703392262148	0.999215	0.999316	0.9986357227408605
103.98333333333333	1.0015398885401088	0.9992927248583868	0.9987119458785827	0.9995540610100448	1.000105675160332	0.999263	1.0001150682403026
104.08333333333333	1.0006360802442475	1.0002413079140606	0.9987468399501512	1.000143670342067	0.9998009540170466	0.9995597245321518	0.9989856278140818
104.18333333333334	1.0005094521117275	1.0011630144498238	0.9977087413209897	0.999465	0.9991566864569577	0.9994616829843226	0.9992491639135335
104.28333333333333	1.0018058076184007	1.0014270367336529	0.9983019405376534	1.000181352141482	0.9996681826617582	0.9995531884289631	0.9983899033539773
104.38333333333334	0.9994394443919339	0.9996247289278726	0.9990216307637528	0.9995363283985556	0.9983731178027955	0.9992002388567778	0.9985892163703691
104.46666666666667	0.9997417690583253	0.9998381601153993	0.998428	0.998774	0.9994331120655093	0.9985270202283502	0.9989612673343006
104.56666666666666	1.0002023788903667	1.000106925314507	0.9980075218087946	1.0003985766322268	0.9991327440814138	0.9992721359918525	0.9992934556949538
104.66666666666667	1.0013388663797333	0.9997844070755777	0.9977392736336123	0.99994	1.0005170487037671	0.9990847677004456	0.9980621441714661
104.76666666666667	1.0011837469173963	1.0000389435288501	0.9978199661741143	0.9988225907861079	1.0006128182059426	0.9989976196579305	0.9976125825900489
104.86666666666666	1.0009	1.0000120670089394	0.9973794285205625	0.999594	0.9998379558701599	0.9994943635002657	0.9978096810173697
104.95	1.0014211746658712	0.99992	0.9981165657824461	0.9996538069496727	1.0000142588173464	0.9992372767748466	0.9990587092534257
105.05	0.9994204501720559	1.0002444698575794	0.9978330514509525	0.9999796436857902	0.9987017813216247	0.9987187459218829	0.9984297659572557
105.15	0.9998842257074103	0.9999172087033721	0.9986988606017446	1.000247849434567	0.9995767663187725	0.9979605579520033	0.9985825726031561
105.25	1.0002672758082831	1.0006112553057736	0.9976607619725832	1.0004030097850993	0.9988693779504316	0.9984681952996526	0.9989014734293831
105.35	0.9999728654001743	1.0004373484122333	0.9983891757165747	0.9993989006595128	0.9992655154367025	0.9986926015091285	0.999417
105.43333333333334	1.0013958490393673	0.9996658341936185	0.9984502403418193	0.9990575478883421	0.9994701139186226	0.9981849641614792	0.9978783332785714
105.53333333333333	0.9998494029709672	1.0000563342182043	0.9973074594979525	1.0004983225718547	1.0003690412913142	0.999333	0.9988217482228264
105.8	1.0001960474837408	0.9993528017852462	0.9990717909916325	0.9996715395611622	0.9992785749142719	0.9989976196579305	0.9978938354020687
105.88333333333334	1.0003290070228865	0.9996452815607455	0.9977567206693964	0.9987849089866929	0.9990543872159976	0.9986207043740537	0.9981152943091707
105.98333333333333	1.0008070282231494	0.9997116823746428	0.99857	0.9997491197364281	1.0000686733072188	0.9987209246229459	0.9982813884894972
106.08333333333333	1.0011077700378843	0.9989939211958496	0.9982844935018692	0.9993789514715872	0.9990152087832896	0.9989279012239187	0.9990830697332069
106.18333333333334	0.9989202690486021	0.9993954880227515	0.9979006587146162	0.99935	0.9989651474526069	0.9986337765804308	0.9998249570719988
106.26666666666667	1.0003416698361387	1.0004452532710306	0.9972158625600854	0.999428	0.9985733631255259	0.9990390149781252	0.9985382808217357
106.36666666666666	0.9995375811946369	1.000173326128404	0.9975255474452555	1.00049	1.0002188572992665	0.9992372767748466	0.9977742475922334
106.46666666666667	0.9995470783045759	1.0002729273492499	0.9973030977390065	1.0002899643868544	1.000001199339777	0.9987928217580205	0.9991871554195448
106.56666666666666	1.0003210927646042	0.9992500386208815	0.9980991187466619	0.9998887640519071	0.9987496660727124	0.999521	0.998474
106.66666666666667	1.0010127989384945	0.9990919414449358	0.9981340128182302	1.0008751405660041	0.9991653927753372	0.9996599447810439	1.0000929223495925
106.75	1.0000979106810377	0.999851	0.9985571034359978	0.9991639435572786	0.999501	0.9987427116335745	0.9989524089780165
106.85	0.9997101120251953	0.9992326479315274	0.998657	1.0003919269029184	0.9989324987586835	0.9984028342677664	0.9993687517233687
106.95	1.0004825436335671	0.9992452957056032	0.9985919975075662	0.9995584941629173	0.9991044485466803	0.9987361755303859	0.9986268643845765
107.05	1.0011916611756788	0.9999219516186505	0.9982365141534626	0.9999508281921199	0.9990326214200487	0.9984071916698922	0.9990077737047922
107.13333333333334	1.000878256547692	1.0003820144006523	0.9975495371194586	0.999144	0.9994178760083451	0.9991370565259544	0.999411
107.23333333333333	1.0003147613579781	1.0001480305802528	0.9977523589104503	0.9991151788756827	1.0004452215771356	0.9984529443922124	0.9994617644643514
107.33333333333333	1.000416063863994	1.0000879536533935	0.9988449795264376	0.9989112538435547	0.9987649021298766	0.9983309371326916	0.998897
107.43333333333334	1.001166335549175	0.9996452815607455	0.9990739718711055	0.9986918127763736	0.9995071157717358	0.9992438128780352	0.9977410287561681
107.53333333333333	1.0001580590439847	0.9998950750987398	0.9983695478013174	0.9992370905796721	0.9991566864569577	0.999059	0.998569
107.61666666666666	1.0014370031824362	0.9997259111204779	0.9983193875734377	1.0009881859642489	0.9988	0.9988734336973469	0.9986556540424998
107.71666666666667	0.9995993124092404	0.9997654354144643	0.9978243279330603	0.9998045341473325	0.9990282682608589	0.9993505692301161	0.9991827262414028
107.81666666666666	0.9996531293655614	0.9993654495593218	0.9980031600498486	1.000655699498823	0.9985363612724125	0.9984725527017784	0.998691
107.91666666666667	1.000998553273586	0.9993717734463596	0.9978744881609399	1.0001946516000988	0.998345	0.9996185494608494	0.9980931484184605
108.01666666666667	1.0009668962404559	0.9997559495839076	0.9977392736336123	0.9992193579681828	0.9994	0.9996839104927355	0.998359
108.1	1.0005474405514836	0.9994713746672054	0.9986072636638774	0.9982285483012135	0.9984188259742883	0.9974725289139198	0.9984629847933211
108.2	1.0004746293752844	1.0004389293839928	0.9985004005696991	0.9996937053255238	0.9996181213310754	0.9985880238581105	0.999409
108.3	1.0000045224333043	1.0005638261529897	0.9985919975075662	0.9997136545134494	0.9989869132485559	0.9986228830751166	0.9982459550643609
108.4	1.000305264248039	0.9995630710292539	0.998492	0.9994343658824917	0.9994069931103707	0.9983047927199372	1.0001194974184446
108.5	1.0002815214731915	0.9996911297417699	0.9967535161118034	0.9992326574267998	0.9993852273144217	0.9992895656003556	0.9982703155441421
108.58333333333333	0.9999348769604183	1.0000515913029258	0.9977479971515043	0.999312	0.9992959875510309	0.9994290024683795	0.9988084606884003
108.68333333333334	1.0006028403594611	0.9994207835709028	0.9988275324906534	0.9998023175708963	0.9979008000307034	0.9982655761008054	0.9989501943889456
108.78333333333333	1.0017234993322628	0.9995140609047107	0.9966859088481395	0.9993966840830767	0.9992633388571075	0.9984529443922124	0.9999755491288284
108.88333333333334	1.0013847690777717	1.000318775530274	0.9984262506676161	1.0001126382719605	0.9989999727261253	0.9984943397124071	0.9977011661528897
108.96666666666667	1.0009811419053645	1.0000721439357987	0.9975037386505251	0.9995983925387684	0.9986430136725626	0.9998233473607594	0.9982614571878581
109.06666666666666	1.0003828239792076	1.0002318220835038	0.9986399768559728	0.9996560235261089	0.9986908984236501	0.9985967386623621	0.9989789840468689
109.16666666666667	1.0003780754242382	1.0001148301733043	0.9979726277372263	0.9984989706264266	0.999729	0.9980084893753864	0.9991694387069767
109.26666666666667	0.9998984713723187	0.9995678139445322	0.9973532579668861	1.0000505741317478	0.9999446082703097	0.9988058939643978	0.9987398084271986
109.35	0.9996420494039658	0.9995203847917485	0.9983281110913299	0.9983415936994583	0.998676	0.9989692965441133	0.9976236555354041
109.45	1.0002134588519622	1.0001243160038609	0.9972398522342887	0.9994720476819066	0.9988693779504316	0.999436	0.9981020067747446
109.55	1.0002261216652142	0.9997101014028833	0.9979290101477656	0.9995762267744067	0.9993721678368523	0.9994464320768824	0.99878
109.65	1.0012343981704044	0.9994697936954459	0.9975866120705003	0.9993457028250446	1.0003603349729346	0.9983156862252515	0.9980732171168213
109.75	1.000539526293201	1.0004974253390926	0.998269	0.998144	0.9994875265553818	0.998751	0.9985537829452328
109.83333333333333	1.0003543326493907	0.9999662188279153	0.9986421577354458	0.9994853471405236	0.9985777162847157	0.9985509859400418	0.9978207539627248
109.93333333333334	0.9999681168452047	1.0002571176316553	0.9980249688445789	0.9991838927452041	1.0001927383441278	0.9986403126836195	0.9995702793288315
110.03333333333333	1.000052007982999	0.9993828402486759	0.997188	0.9978716794949896	0.9994940562941664	0.9982982566167485	0.9993908976140788
110.13333333333334	1.0016364424911552	0.999671	0.9977479971515043	0.9988092913274907	0.9996246510698602	0.9990237640706852	0.998044
110.23333333333333	1.0002609444016572	0.9997085204311239	0.9979704468577532	1.000285531233982	0.9988759076892163	0.9987078524165686	0.9996566483026014
110.31666666666666	1.0015193114685743	1.00016	0.9973903329179277	0.9993080210256297	0.9995397644656592	0.9991544861344576	0.9987951731539741
110.41666666666667	0.9995644896727973	1.00117	0.9981492789745415	0.9987538769165865	0.9991392738201985	0.9983265797305658	0.9980244961572587
110.51666666666667	1.0006677372773776	0.9998982370422587	0.997722	0.9992836386848317	0.999318	0.9990303001738737	0.9986733707550679
110.61666666666666	1.0005316120349186	1.0006049314187357	0.9977414545130852	0.9998798977461624	0.9984906531009198	0.9982459677912395	1.0000198409102488
110.7	1.001096690076289	0.9997433018098318	0.9979464571835498	0.998964	0.9992437496407536	0.9981784280582905	0.9983721866414091
110.8	1.0000013567299912	0.9998950750987398	0.9989910984511304	0.9991417777929167	0.9995745897391776	0.9983461880401318	0.9980820754731053
110.9	1.0005474405514836	0.9999061419010559	0.997259	0.9997491197364281	0.9991240377630343	0.9987318181282602	0.9995791376851155
111	1.0009716447954256	0.9990982653319737	0.9977000178030976	0.9982950455942987	0.9996681826617582	0.9997492715246217	0.9990122028829342
111.08333333333333	1.0012723866101603	0.9990919414449358	0.9972812889442763	0.9992082750860019	0.999503	0.9993418544258644	0.9986423665080737
111.18333333333334	1.000568017623018	1.000717180413657	0.9977109222004629	0.9990797136527039	0.999918	0.9974137039852222	0.9980267107463299
111.28333333333333	1.0002577786983442	1.0004073099488036	0.9972616610290189	0.9979004949886598	0.999501	0.997863	0.9986047184938663
111.38333333333334	1.0011188499994799	0.9991915426657816	0.9978679455225208	0.9993279702135552	0.9995920023759367	0.9982808270082455	0.9984430534916818
111.48333333333333	1.0011489241809532	0.9997606924991859	0.9978374132098985	0.9989844008659485	0.9994	0.9981457475423474	0.9986113622610794
111.56666666666666	1.000732634195294	0.9999124657880937	0.9979639042193341	1.0004695070781844	0.9998575450865139	0.9995096144077057	0.9987154479474173
111.66666666666667	1.0010998557796018	1.0005274638025223	0.9980773099519314	0.999144	0.9993699912572575	0.9976163231840693	0.9999666907725442
111.76666666666667	1.000507869260071	0.9997954738778939	0.9977021986825707	0.9987937752924376	0.9998706045640833	0.997878	0.9987043750020623
111.86666666666666	1.000947902020578	1.000121154060342	0.9978941160761973	1.0007133304861635	0.9991458035589833	0.9988973994090385	0.9984962036293864
111.96666666666667	1.0008323538496535	1.000193878761277	0.9981623642513796	0.9990841468055763	0.9982207572311528	0.9992045962589036	0.9983212510927757
112.05	1.0008006968165235	1.0004136338358414	0.9991045041837279	0.9996382909146195	0.9998510153477291	0.9982481464923024	0.9999046822785556
112.15	1.0011109357411974	0.9996721580806563	0.9977261883567741	0.999452	0.9988258463585337	0.9980193828807008	0.9982902468457814
112.25	1.0003416698361387	0.999525	0.9972267669574506	0.9982595803713199	0.9990913890691108	0.9981108883253414	0.9986888728785651
112.35	1.000441389490498	0.9999820285455098	0.9977654441872885	0.999004	0.9994374652246991	0.9982938992146227	0.9986224352064345
112.45	1.0011552555875793	0.999903	0.997116	0.9995740101979704	1.00004	0.999111	0.9987885293867611
112.55	1.000973227647082	0.9998191884542857	0.9979944365319564	0.9999486116156837	1.000521401862957	0.9990869464015084	0.9994019705594339
112.63333333333334	1.0007342170469504	1.0003219374737928	0.9971831493679899	0.9988	0.9997595990047436	0.9983135075241887	0.9992469493244623
112.73333333333333	1.0013546948962984	0.9996278908713916	0.9982059818408403	0.9996338577617472	0.998819	0.9987339968293231	1.0000087679648937
112.83333333333333	1.0006265831343086	1.0001401257214555	0.9979508189424958	0.9983460268523306	0.9996115915922908	0.999213	0.9982858176676394
112.93333333333334	1.0012866322750689	0.9996721580806563	0.9974099608331849	0.9993523525543532	0.9995680600003929	0.9991980601557149	0.9985847871922271
113.03333333333333	1.000552189106453	0.9992705912537544	0.9974797489763217	0.9999	0.9992829280734616	0.9981936789657306	0.9994418331627123
113.11666666666666	1.0000377623180907	1.0003488139937036	0.9981318319387573	0.9996249914560026	0.9994984094533562	0.9990106918643078	0.9995680647397603
113.21666666666667	1.0000694193512207	1.001278425388264	0.9969018159159693	0.9988780051970122	0.9990065024649101	0.9983505454422574	0.9982813884894972
113.31666666666666	1.0001802189671756	1.0002792512362877	0.9969934128538366	1.000207951058716	0.998902	0.9987470690357003	0.9987065895911332
113.41666666666667	1.00093	0.9994444981472946	0.9983172066939646	0.9999663442271732	0.9994483481226737	0.9989453308324217	0.9995946398086127
113.51666666666667	1.0001897160771147	1.0006729132043923	0.9976760281288943	0.9984191738747245	0.9989412050770632	0.9979670940551918	0.9988062460993292
113.6	1.0012359810220608	1.0000025811783828	0.9987468399501512	0.9988336736682887	0.9994461715430787	0.9984333360826466	0.9996522191244593
113.7	0.9995613239694844	1.0007266662442138	0.9985636460744168	0.9993279702135552	0.9983687646436057	0.9978516228988596	0.9986999458239203
113.8	1.0016744309309111	0.9997638544427048	0.9971460744169485	1.0007266299447803	0.9987931976646102	0.9974921372234856	0.9987065895911332
113.9	1.0010824444113804	1.0004152148076009	0.9982299715150436	0.9995385449749917	0.999215	0.9987470690357003	0.9983190365037046
113.98333333333333	0.9996293865907139	0.9988231762458283	0.9976956560441516	0.9992792055319595	0.9990979188078956	0.9988255022739637	0.9981418693780229
114.08333333333333	1.000596508952835	1.001132975986394	0.9970174025280397	0.9983814920753095	0.999814	0.9984856249081555	0.9987951731539741
114.18333333333334	1.0000599222412818	0.9998776844093857	0.9975059195299981	0.9979315270587662	0.9987888445054204	0.9986163469719279	0.9992314472009652
114.28333333333333	0.9993998731005215	0.999882	0.9979748086166992	0.99976	0.999213	0.9981326753359703	0.9989590527452297
114.36666666666666	0.9986749270418447	0.9996942916852888	0.9970980950685419	1.0000239752145135	0.9996660060821632	0.9982285381827366	0.9994440477517833
114.46666666666667	1.0006265831343086	1.0000658200487609	0.9983390154886949	0.9995784433508428	0.9982534059250763	0.9987078524165686	0.9989745548687269
114.56666666666666	1.0008133596297755	0.9998144455390073	0.9987512017090973	0.9998200501823856	0.9988759076892163	0.9976751481127669	0.9980754317058922
114.66666666666667	1.000473046523628	1.0007709334534787	0.9974819298557949	0.9985787673781288	0.9992067477876404	0.998085	0.9986467956862157
114.76666666666667	1.0011283471094188	1.0000610771334826	0.9972965551005875	0.9991373446400443	0.9987888445054204	0.9976598972053268	0.9981418693780229
114.85	1.0010412902683115	0.9995235467352674	0.9976193252625956	0.9985876336838735	0.9991653927753372	0.9985662368474819	0.9988106752774712
114.95	1.0001976303353972	1.0004879395085358	0.99842	0.9992880718377043	0.9992546325387279	0.9982590399976169	0.9990742113769229
115.05	1.000837102404623	0.9997385588945535	0.9975342709631475	0.9993368365192999	0.9991936883100708	0.9983091501220629	0.9990587092534257
115.15	1.0010713644497848	0.9999851904890287	0.9978177852946412	0.9995097294813216	0.9993504020409034	0.9991348778248916	0.999417
115.25	1.0014180089625582	1.00021	0.9978984778351433	1.0010568998337703	0.9998096603354262	0.9985684155485447	0.9988527524698206
115.35	1.0012913808300383	0.9994998321588756	0.9971024568274879	1.0006246674287165	0.9989651474526069	0.9993069952088586	0.9981817319813013
115.43333333333334	1.0009668962404559	0.9985718017360747	0.9978984778351433	0.999428	0.999729	0.9988429318824666	0.9991185031583432
115.53333333333333	1.0007563769701415	1.0004926824238143	0.9986225298201887	0.9991107457228103	1.0000490840908647	0.9984790888049668	0.9983677574632671
115.63333333333334	1.0000425108730602	1.0005606642094709	0.9973227256542637	0.9995584941629173	0.9994156994287503	0.9997383780193073	0.998888
115.73333333333333	1.0011267642577624	1.0012689395577072	0.9981885348050561	0.999004	0.9994265823267247	0.9985749516517334	0.9978716895113583
115.83333333333333	1.0011425927743274	1.0001274779473799	0.9976803898878404	0.9988070747510547	0.9987649021298766	0.9988472892845923	0.9984474826698239
115.91666666666667	1.0011758326591138	1.0006207411363301	0.9977305501157201	0.9991528606750977	0.9993634615184728	0.9978755886105513	0.9994351893954992
116.01666666666667	1.0014290889241537	1.0001148301733043	0.9973052786184796	0.99994	0.9995092923513308	0.9981261392327816	0.998149
116.11666666666666	1.0011109357411974	0.9997101014028833	0.9976280487804878	0.9987893421395653	0.9992111009468302	0.9985945599612992	0.9992624514479596
116.21666666666667	1.0005221149249794	1.000641293769203	0.9977370927541391	0.9995030797520129	0.9984754170437556	0.9988756123984097	0.9984784869168181
116.31666666666666	1.0002815214731915	0.9999804475737503	0.9976803898878404	0.998632	0.9985233017948433	0.9993788923439333	0.9992513785026044
116.41666666666667	1.0013056264949467	0.9998761034376262	0.9975451753605126	0.999222	0.9995288815676847	0.998087	0.9989590527452297
116.5	1.00064	1.0003092896997172	0.9969061776749153	0.9989821842895124	0.9999010766784119	0.9979627366530661	0.9993621079561555
116.6	1.001109352889541	0.9999345993927261	0.9977610824283424	0.9992548231911617	0.9990021493057201	0.9982938992146227	0.9983389678053438
116.7	1.000704142865477	0.9992895629148678	0.9981012996261348	0.9983571097345115	0.999048	0.9983483667411945	0.9985825726031561
116.8	0.9999807796584567	0.9994334313449784	0.9968603792059817	0.9998909806283431	0.9989673240322019	0.9984747314028412	0.9998781072097034
116.88333333333334	1.0003179270612912	1.0006333889104058	0.9969606996617412	0.9990907965348848	0.9997051845148713	0.9989387947292331	0.9990277050064312
116.98333333333333	1.0013056264949467	0.9994919273000784	0.9979660850988071	0.9995052963284492	0.9995702365799879	0.9991915240525263	0.9995791376851155
117.08333333333333	1.0002593615500006	0.9998950750987398	0.9972834698237492	0.9990996628406295	0.9998640748252985	0.9985400924347273	0.9986534394534288
117.18333333333334	0.9997987517179593	1.000138544749696	0.9968843688801851	0.999312	0.9987605489706868	0.9988363957792781	0.9980931484184605
117.28333333333333	1.000492040743506	0.9989670446759389	0.9982953978992345	0.9997579860421729	0.9992459262203484	0.9977470452478416	0.9987043750020623
117.38333333333334	0.999436	1.000574892955306	0.9979464571835498	0.9992415237325445	0.9987888445054204	0.999059	0.9991140739802011
117.46666666666667	1.0015161457652613	1.0003377471913875	0.9985919975075662	1.000910605788983	0.9995789428983674	0.9987143885197572	0.9984297659572557
117.56666666666666	1.0001643904506108	0.9997037775158455	0.9969999554922555	0.9995784433508428	0.9985363612724125	0.9982612186986797	0.9986312935627185
117.66666666666667	1.0011109357411974	0.9998476459459561	0.9977458162720312	0.9996360743381834	1.0003559818137449	0.9991196269174515	0.9987331646599856
117.75	1.000973227647082	0.9993844212204352	0.9974557593021186	0.9996028256916407	0.9997400097883896	0.9977579387531561	0.9989612673343006
117.85	1.0021255436530134	0.9997101014028833	0.9983521007655332	0.9993878177773321	0.9989499113954428	0.9992503489812239	0.9992380909681783
117.95	1.000615503172713	0.9998191884542857	0.998112	0.9987317111522248	0.9990913890691108	0.9991435926291431	0.9972516045714724
118.05	0.9998842257074103	1.0002824131798065	0.9974797489763217	0.9986053662953628	0.9996181213310754	0.9991893453514634	0.9980820754731053
118.13333333333334	1.0016728480792547	0.9995472613116593	0.9969476143849029	0.9983881418046179	0.999459	0.9985814877549218	0.9978783332785714
118.23333333333333	1.000862428031127	1.0010238889349916	0.9980271497240519	0.9994122001181298	1.0000077290785616	0.9991719157429605	0.9982902468457814
118.33333333333333	1.0008355195529666	0.999397	0.9971700640911518	0.9993412696721723	0.9988040805625847	0.9986403126836195	0.9985582121233749
118.43333333333334	1.0001865503738017	0.9995883665774051	0.9981361936977033	0.9994498819175447	0.99907	0.9986751719006254	0.9985936455485112
118.53333333333333	1.000900416470883	0.9996863868264915	0.9970937333095958	0.9991040959935018	0.9989368519178733	0.9982655761008054	0.9986224352064345
118.63333333333334	1.0009083307291653	1.00088	0.9970937333095958	0.9986629972827034	0.9987279002767634	0.998205	0.9981352256108099
118.71666666666667	1.000846599514562	1.0010349557373077	0.9973140021363717	0.9988425399740334	0.9989281455994937	0.9992394554759094	0.9990830697332069
118.81666666666666	0.9991244569122906	0.9994887653565595	0.9978548602456827	0.999273	0.9979334487246267	0.9986315978793681	0.9990786405550649
118.91666666666667	1.000862428031127	0.9999836095172692	0.9986792326864873	0.9983992246867989	0.9992720451754872	0.9994725764896368	0.9994706228206355
119.01666666666667	1.0008513480695314	1.0008816014766404	0.9979508189424958	0.9983925749574902	0.999459	0.9993004591056699	0.9978495436206481
119.11666666666666	1.0009431534656084	0.9996531864195429	0.9974644828200107	0.9981354520908943	0.9992829280734616	0.9983483667411945	0.9987730272632639
119.21666666666667	1.0000694193512207	1.0003614617677794	0.9974688445789567	0.9994321493060554	0.9991392738201985	0.9987623199431405	0.9979802043758383
119.3	0.9993397247375744	1.0007266662442138	0.9981405554566494	0.9987006790821182	0.9997683053231232	0.9988015365622721	0.998359
119.4	1.0005094521117275	1.0007630285946811	0.9982168862382053	0.9987671763752035	0.9990826827507313	0.9994507894790081	0.9987575251397667
119.5	1.0001343162691372	0.9995061560459134	0.9977000178030976	0.9989866174423846	0.9986713092072961	0.9992568850844126	0.9995016270676298
119.6	0.9999649511418918	0.9996547673913024	0.9982997596581805	0.9985144866614799	0.9987061344808145	0.9979235200339345	0.9982614571878581
119.68333333333334	0.9995185869747589	1.0000911155969123	0.9974775680968488	0.9997845849594069	0.9995724131595827	0.9987383542314489	0.9988616108261048
119.78333333333333	1.000821273888058	1.0004895204802953	0.9980729481929854	0.9989267698786081	0.9988258463585337	0.998651	0.998893
119.88333333333334	1.0009938047186164	0.9996310528149105	0.9986923179633256	0.9988691388912675	1.000458281054705	0.9988995781101013	0.9984895598621732
119.98333333333333	1.0015889569414602	0.9998539698329939	0.9976018782268113	0.9985699010723841	0.9995789428983674	0.9986337765804308	0.9991849408304738
120.08333333333333	1.0001992131870536	1.000609674334014	0.9977458162720312	0.9990420318532889	0.9980814561370795	0.9974703502128569	0.9990852843222778
120.18333333333334	0.9990421486261525	1.0002808322080472	0.9977152839594089	0.9982883958649901	0.998715	0.9979910597668835	0.9990697821987808
120.28333333333333	1.0014053461493062	1.0005274638025223	0.9972093199216663	0.9982617969477561	0.9980683966595102	0.9978646951052368	0.9991340052818404
120.38333333333334	1.0004825436335671	1.0003804334288928	0.9978853925583051	0.9989954837481293	0.9998531919273241	0.9984333360826466	0.9984674139714631
120.46666666666667	1.0007785368933324	1.0001764880719228	0.9982016200818942	0.9992769889555233	0.9998989000988169	0.9974529206043539	0.9987951731539741
120.56666666666666	1.0003796582758946	1.000190716817758	0.9972289478369235	0.998951	0.9998880172008424	0.998497	0.9996034981648968
120.66666666666667	0.9999158827405402	0.9997859880473372	0.997722	0.9990309489711081	0.9997095376740611	0.9988320383771524	0.9985958601375823
120.75	1.0005347777382316	0.999667	0.9982583229481929	0.9995762267744067	0.9998901937804373	0.9980193828807008	0.9989679111015137
120.85	1.0003210927646042	1.0003788524571333	0.9979486380630229	0.9994720476819066	0.9991262143426292	0.9980542420977069	0.9991406490490534
120.95	0.9998240773444632	1.001060251285459	0.9967578778707494	0.9989932671716932	0.9985254783744382	0.998956	0.9989811986359398
121.05	1.000631331689278	1.00065	0.9975320900836745	0.9992969381434489	0.9986277776153982	0.998205	0.9983433969834858
121.15	1.0004334752322157	0.9999915143760665	0.9982997596581805	0.9985920668367458	0.9984427683498323	0.9988603614909697	0.9988483232916786
121.25	1.0012011582856177	1.0008563059284892	0.9976127826241765	0.9996870555962153	0.9987953742442052	0.9986533848899968	0.9984341951353978
121.33333333333333	1.0001612247472977	1.0001954597330365	0.9975495371194586	0.9988580560090866	0.9999533145886892	0.9975248177394287	1.0003276687911207
121.43333333333334	1.0006740686840037	0.9999646378561557	0.998575	0.9988757886205759	0.9988802608484061	0.9987318181282602	0.9985404954108067
121.53333333333333	1.0005585205130791	0.9999567329973584	0.9986705091685952	0.9989245533021718	0.9990826827507313	0.998409	0.998576
121.63333333333334	1.0006709029806904	1.0008926682789567	0.997879	0.9981908665017986	0.9993852273144217	0.9986599209931855	0.9989191901419513
121.73333333333333	1.000732634195294	1.0001922977895175	0.9978047000178031	0.9990752804998315	0.9994984094533562	0.9979496644466889	0.9983057489692785
121.81666666666666	1.001030210306716	1.0000057431219016	0.9964983532134591	0.998492	0.998175	0.9982503251933654	0.9981972341047985
121.91666666666667	1.0014417517374057	0.9990919414449358	0.996496	0.998184	0.9994331120655093	0.9974986733266743	0.9985825726031561
122.01666666666667	1.000444555193811	0.9998112835954884	0.9977196457183549	0.9989489356429697	0.9985472441703871	0.998804	0.9980001356774776
122.11666666666666	1.001030210306716	0.9994840224412811	0.9983041214171265	0.9993035878727573	0.9998836640416526	0.9970280738970938	0.9991583657616215
122.21666666666667	0.9994584386118118	1.0001875548742392	0.997953	0.9994454487646725	0.9994222291675349	0.9997536289267475	0.9986268643845765
122.3	0.9996499636622483	1.0010254699067511	0.9982517803097738	0.9996937053255238	0.9997030079352763	0.9975814639670635	0.998042
122.4	0.9998066659762418	1.0003519759372226	0.9984436977034004	0.9990420318532889	0.9986560731501319	0.9970607544130369	0.999413
122.5	1.0001992131870536	0.9989796924500145	0.9974819298557949	0.9989688848308953	1.0007499427204207	0.9985357350326016	0.9996477899463173
122.6	1.0003891553858337	1.0002934799821228	0.9980729481929854	0.9984834545913733	0.9997443629475793	0.9984311573815838	0.9991760824741898
122.68333333333334	1.0008133596297755	0.9993259252653355	0.9976585810931101	0.9989954837481293	0.9993656380980676	0.9987928217580205	0.9984364097244687
122.78333333333333	1.0004524694520935	1.0009163828553485	0.9981012996261348	0.9989001709613738	0.9992241604243995	0.9986751719006254	0.9986955166457783
122.88333333333334	0.999009	0.9996500244760239	0.9970479348406622	0.9985743342252564	0.9989912664077457	0.9980280976849523	0.9991140739802011
122.98333333333333	1.0000994935326941	1.0008262674650594	0.9980903952287697	0.9985566016137671	0.9989150861219244	0.999368	0.9989435506217325
123.08333333333333	1.0007025600138204	0.9998191884542857	0.997879	0.9997025716312685	0.9993525786204982	0.998512	0.9990188466501472
123.16666666666667	0.9996420494039658	1.000789905114592	0.997255	0.9995784433508428	0.9994048165307757	0.9987862856548321	0.9987951731539741
123.26666666666667	1.0007595426734543	0.99992	0.9981798112871638	0.9991728098630233	0.9991784522529067	0.998956	0.9986312935627185
123.36666666666666	1.0007437141568896	1.0003345852478687	0.9968080380986291	0.9980113238104685	0.998569	0.9978930182190542	0.998992
123.46666666666667	1.0010951072246324	1.0008246864933001	0.9976215061420687	0.9988225907861079	0.9984275322926679	0.9982002150689192	0.9986600832206418
123.55	1.0014417517374057	0.9998871702399424	0.9967993145807369	0.9984502059448308	0.9983557051660363	0.9966664095206569	0.9992535930916755
123.65	1.0011869126207094	0.9997290730639968	0.9977065604415167	0.9985721176488203	0.9997138908332509	0.9985270202283502	0.9986534394534288
123.75	1.0008291881463405	0.9996215669843537	0.9972311287163966	0.9990597644647784	0.9996181213310754	0.9987644986442032	0.9985958601375823
123.85	1.0007817025966455	1.0002745083210092	0.9971591596937867	0.9989090372671185	0.9983905304395547	0.9984834462070927	0.9976812348512506
123.95	1.0019735898939897	1.000682399034949	0.997116	0.9996648898318535	0.9994722904982175	0.9978908395179914	0.9991030010348461
124.03333333333333	1.0007753711900196	1.0002302411117445	0.9975059195299981	0.9984945374735543	0.9988084337217745	0.9989257225228559	0.9987885293867611
124.13333333333334	1.000970061943769	0.9994018119097893	0.9972376713548157	0.9984679385563201	0.9994940562941664	0.9989104716154158	0.9979049083474236
124.23333333333333	1.0007468798602024	0.9997448827815913	0.9979726277372263	0.9991284783342997	0.9997247737312253	0.9986991376123171	0.9983345386272018
124.33333333333333	1.0010887758180063	1.000551178378914	0.9977349118746661	0.9988957378085015	0.9991044485466803	0.9995248653151458	0.9992823827495988
124.43333333333334	1.0008861708059744	1.0003820144006523	0.9973968755563467	0.9996737561375982	0.9985711865459309	0.9987906430569577	0.9986534394534288
124.51666666666667	1.0006107546177434	1.0003250994173118	0.9983128449350186	0.9977431180616916	0.9994505247022685	0.9983832259582005	0.9982060924610826
124.61666666666666	1.0008038625198366	0.9986476883805286	0.9983608242834253	0.9988203742096716	0.9996311808086448	0.9997558076278104	0.9992845973386697
124.71666666666667	0.9999966081750218	0.9995235467352674	0.9971722449706247	0.9984258236040329	0.9983927070191495	0.9991958814546521	0.999214
124.81666666666666	1.0008323538496535	0.9997464637533507	0.9978090617767491	0.9980556553391919	0.998943	0.9984703740007154	0.9989324776763775
124.91666666666667	1.0001770532638627	1.0001812309872014	0.9981012996261348	0.9991284783342997	0.9986560731501319	0.9975640343585604	0.9999999096086095
125	1.0000773336095032	1.0002239172247065	0.9970108598896208	0.9986984625056822	0.9993264596653596	0.9982198233784851	0.998893
125.1	1.000748462711859	1.0009211257706268	0.9978177852946412	0.9986430480947779	0.9984144728150985	0.9978516228988596	0.9988992588403122
125.2	1.001728247887232	1.000551178378914	0.9971918728858821	0.9981487515495113	1.000273271789139	0.9974289548926624	0.9990144174720051
125.3	1.0011710841041443	1.000246050829339	0.9978832116788321	0.9986629972827034	0.9988106103013695	0.9982982566167485	0.9980865046512474
125.38333333333334	1.0019862527072416	1.0004041480052845	0.9968233042549403	0.9992614729204701	0.9986800155256758	0.9987100311176315	0.9992159450774681
125.48333333333333	1.000564851919705	0.9999140467598532	0.9984480594623464	0.9989755345602037	0.9998553685069189	0.9985204841251616	0.9991539365834795
125.58333333333333	1.0001802189671756	1.0006001885034572	0.997417	0.9996914887490878	0.9993939336328013	0.9980694930051468	0.9993156015856641
125.68333333333334	1.0011441756259838	1.0005337876895601	0.9976171443831225	0.9990952296877571	1.0001143814787115	0.9996686595852954	0.9982060924610826
125.76666666666667	1.0002435330334356	1.000173326128404	0.9977327309951931	0.9998909806283431	0.999359	0.9984137277730807	0.9992690952151727
125.86666666666666	1.001166335549175	0.9993559637287651	0.9986683282891222	0.9996626732554175	0.9988323760973183	0.9973505216543989	0.9976435868370431
125.96666666666667	1.0007532112668285	0.9998729414941073	0.996797	0.9985809839545651	0.9984841233621352	0.9979387709413745	0.9989501943889456
126.06666666666666	0.9999586197352658	0.9998666176070695	0.9977261883567741	0.9984590722505754	0.9980466308635614	0.9984660165985897	0.9983943325321193
126.16666666666667	1.0005379434415447	0.9999187896751316	0.9983302919708028	0.9985610347666395	0.9990761530119466	0.9987579625410147	0.998782
126.26666666666667	1.0004809607819107	0.9997606924991859	0.9977021986825707	0.9994410156118001	0.9994200525879401	0.9975749278638748	0.9989081171965962
126.35	1.0009352392073259	1.0004705488191818	0.9974753872173757	0.9988048581746184	0.9987801381870408	0.9982328955848623	0.9985936455485112
126.45	1.0005885946945525	0.9994603078648892	0.9979639042193341	0.9989112538435547	0.9986691326277013	0.9992438128780352	0.9989457652108036
126.55	0.9997496833166077	1.0006760751479111	0.9979660850988071	0.9989600185251506	0.9998989000988169	0.9985597007442932	0.9991052156239171
126.65	1.0015098143586352	0.9999235325904099	0.9979290101477656	0.9985765508016927	0.9992285135835892	0.998614	0.9986113622610794
126.75	1.00093	1.0004136338358414	0.9976149635036495	0.9988824383498845	0.9993961102123962	0.9980477059945182	0.9984939890403153
126.83333333333333	1.0000615050929382	1.0007250852724543	0.9976934751646787	0.9993833846244595	0.999172	0.9987165672208201	0.9982083070501535
126.93333333333334	0.9991466168354814	1.0001527734955311	0.9971613405732598	0.9983748423460009	0.9984601809865914	0.9981435688412845	0.9981130797200995
127.03333333333333	0.9997734260914553	1.0007092755548597	0.9974099608331849	0.9987583100694588	0.9997813648006926	0.9984551230932754	0.9981640152687332
127.13333333333334	1.0012185696538394	0.9998033787366912	0.996341	0.9991949756273849	0.9997334800496048	0.9980019532721979	0.9990653530206388
127.21666666666667	1.0006424116508736	0.9998302552566021	0.9983564625244793	0.9997402534306834	0.9994570544410533	0.9987100311176315	0.9994396185736413
127.31666666666666	1.0004128981606812	0.9993512208134867	0.9982495994303007	0.9984635054034477	0.9991175080242497	0.9982568612965539	0.9984784869168181
127.41666666666667	1.0000884135710986	0.9992911438866273	0.9971569788143136	1.0001170714248329	0.9988084337217745	0.9986599209931855	0.9993665371342976
127.51666666666667	1.000894085064257	1.0000563342182043	0.9968102189781022	0.9982706632535008	0.9992894578122463	0.9986207043740537	0.9985427099998778
127.61666666666666	1.0003828239792076	0.9995757188033295	0.9979464571835498	0.9985787673781288	0.999836	0.9985095906198472	0.9990697821987808
127.71666666666667	1.000716805678729	1.0002017836200743	0.9969367099875378	0.9986940293528098	0.999897	0.9978864821158656	0.9977166682763868
127.8	1.0006329145409345	1.0003140326149957	0.9976018782268113	0.9991595104044062	0.9993351659837391	0.999316	0.9981020067747446
127.9	1.0000061052849607	1.0006744941761516	0.9976389531778528	0.9992038419331296	0.9993852273144217	0.9989496882345476	0.9991871554195448
128	1.0012597237969083	1.0000784678228365	0.9964045753961189	0.9985920668367458	0.9995702365799879	0.9977100073297729	0.9989125463747383
128.08333333333334	1.000862428031127	0.9991678280893898	0.9967600587502226	0.9985920668367458	0.9990108556240999	0.9985902025591735	0.9993443912435874
128.18333333333334	1.0000979106810377	1.0001132492015448	0.9974252269894961	0.9988713554677036	0.9993242830857646	0.9979518431477519	0.9987774564414059
128.28333333333333	1.000384406830864	0.9995014131306351	0.9974012373152927	0.9989156869964271	0.998819	0.9986054534666136	0.9991982283648999
128.38333333333333	1.0001200706042286	0.999671	0.9976564002136372	0.9992459568854168	0.9983709412232006	0.9977492239489046	0.9979248396490629
128.48333333333332	1.0014211746658712	1.0001670022413662	0.9977610824283424	0.9987849089866929	0.9995811194779622	0.9991719157429605	0.9984917744512444
128.58333333333334	1.0010824444113804	0.9994776985542432	0.9975146430478903	0.998798	0.9988672013708366	0.9978232997850423	0.9997009400840217
128.66666666666666	1.0000615050929382	0.9993022106889435	0.9982975787787074	0.9995806599272791	0.9987235471175736	0.9987906430569577	0.9978871916348555
128.76666666666668	1.000694645755538	1.0000784678228365	0.9967818675449528	0.9980224066926493	0.9988497887340775	0.9986882441070027	0.9988461087026076
128.86666666666667	1.0007215542336985	1.0000974394839501	0.9975844311910271	0.9987051122349906	0.9991349206610087	0.9978232997850423	0.9994816957659907
128.96666666666667	1.0013198721598553	0.9995029941023945	0.9980162453266866	0.9989046041142462	0.9991980414692606	1.00013	0.9991982283648999
129.05	1.0001865503738017	0.9989844353652929	0.9973467153284671	0.9985211363907883	0.9996812421393274	0.9990673380919425	0.9976103680009778
129.15	1.000764291228424	0.9993733544181191	0.9978635837635748	1.0001591863771202	0.9982033445943937	0.9983505454422574	0.9985559975343039
129.25	0.9995708210794233	1.0005654071247492	0.9979333719067116	0.9984612888270117	0.9988519653136725	0.9985509859400418	0.9986135768501504
129.35	0.9997718432397988	1.0002017836200743	0.9971613405732598	0.9998665982875454	0.9983731178027955	0.9982307168837995	0.9980067794446906
129.43333333333334	1.0000931621260682	1.0002808322080472	0.9960621773188534	0.9984080909925435	0.9980575137615357	0.9977230795361502	0.9989280484982354
129.53333333333333	0.9998873914107232	1.0000895346251528	0.998341	0.9980512221863196	0.998861	0.9981413901402217	0.9994661936424935
129.63333333333333	1.0012375638737172	1.0000231338112557	0.998808	0.9984036578396711	0.998904	0.9993374970237388	0.9996057127539679
129.73333333333332	1.000336921281169	1.000519558943725	0.9966859088481395	0.9976566715806807	0.9994222291675349	0.9986926015091285	0.9983411823944147
129.83333333333334	1.0011995754339613	1.0002413079140606	0.9980118835677406	0.9985787673781288	1.0004038665648327	0.9998298834639481	0.9988704691823889
129.91666666666666	1.0010871929663498	0.9998460649741966	0.9970784671532845	0.9989068206906825	0.9990913890691108	0.9984398721858353	0.9984939890403153
130.01666666666668	1.0011489241809532	1.0005227208872438	0.9975124621684172	0.9989378527607888	0.9996007086943163	0.9992982804046071	0.9973180422436031
130.11666666666667	1.0007595426734543	1.0001148301733043	0.9970632009969734	0.9987560934930227	0.9990935656487058	0.9991021973089486	0.9991827262414028
130.21666666666667	1.0007848682999585	0.9996152430973159	0.9977850721025457	0.9981554012788197	0.9995397644656592	0.9981653558519133	0.9989944861703659
130.3	1.0003764925725815	0.9992373908468059	0.9986138063022965	0.9976899202272234	0.9989346753382784	0.9992024175578407	0.9983788304086221
130.4	1.0004334752322157	0.9999266945339288	0.9967317073170732	0.9980578719156282	0.9985842460235003	0.9983178649263144	0.9992801681605277
130.5	1.000279938621535	0.9995757188033295	0.9970174025280397	0.998964	0.998301	0.9990150492664337	0.9999600470053313
130.6	1.0006962286071945	1.0009543261775755	0.9979857130140644	0.997697	0.9989346753382784	0.9985183054240987	0.9988593962370338
130.7	0.9996436322556224	0.9995678139445322	0.9982343332739896	0.9998311330645666	0.9996660060821632	0.997897	0.9985471391780198
130.78333333333333	1.0000662536479077	1.0006033504469762	0.996647	0.9975059443830211	0.9985320081132227	0.9976816842159555	0.9994816957659907
130.88333333333333	1.0014354203307798	1.0004563200733467	0.9981012996261348	0.9992171413917468	0.999627	0.9987492477367632	0.9989369068545195
130.98333333333332	1.0017488249587667	0.9990065689699252	0.9985287520028485	0.9982817461356817	0.9996398871270245	0.998958	0.9984297659572557
131.08333333333334	1.000821273888058	0.9995978524079618	0.9962649991098451	0.99794	0.9990021493057201	0.9979714514573176	0.9983766158195512
131.18333333333334	1.0011774155107704	1.0008041338604272	0.9966662809328823	0.9978716794949896	0.9994483481226737	0.9978734099094883	0.9990631384315677
131.26666666666668	1.0009241592457305	1.0013985792419826	0.9976411340573259	0.9993590022836618	0.9979312721450317	0.9995314014183345	0.9995082708348428
131.36666666666667	1.001096690076289	0.9997638544427048	0.9973881520384547	0.997812	0.9991044485466803	0.9977230795361502	0.9985803580140851
131.46666666666667	1.000615503172713	0.999851	0.9975037386505251	0.9995208123635024	0.9985145954764637	0.998292	0.9981418693780229
131.56666666666666	0.9997781746464248	0.9996136621255565	0.9972572992700729	0.9983659760402562	0.9993743444164472	0.9987122098186942	0.9984009762993324
131.66666666666666	1.001972007042333	1.0000010002066233	0.996721	0.99894	0.9994809968165971	0.9980956374179014	0.9988549670588918
131.75	1.0012011582856177	1.0003662046830577	0.9981318319387573	0.999004	0.9995375878860644	0.9987100311176315	0.9988350357572525
131.85	1.000954233427204	1.0012515488683533	0.9976847516467864	0.9984945374735543	0.9977745584141994	0.9991958814546521	0.9989767694577978
131.95	1.0016016197547122	1.0001749071001635	0.9962126580024924	0.9992082750860019	0.9987104876400043	0.9994747551906997	0.9985294224654516
132.05	1.0010808615597238	1.0004420913275116	0.9977000178030976	0.9987006790821182	0.9994984094533562	0.9977797257637848	0.9982946760239234
132.13333333333333	1.0001928817804278	1.0003282613608309	0.9974644828200107	1.0000062426030243	0.9999271956335506	0.9976468249989496	0.9996544337135302
132.23333333333332	1.000355915501047	1.0003108706714767	0.9964787252982018	0.9993944675066405	0.998798	0.9985270202283502	0.9975129260818529
132.33333333333334	1.000697811458851	1.0003994050900062	0.9981558216129607	0.9990087832067464	0.9992263370039943	0.9977383304435902	0.9990609238424966
132.43333333333334	1.0001074077909766	1.000408890920563	0.9973685241231973	0.9996427240674919	0.9985145954764637	0.9982808270082455	0.9980089940337616
132.51666666666668	0.9996737064370959	1.0004341864687143	0.9969803275769983	0.9993878177773321	0.9991566864569577	0.997571	0.9987575251397667
132.61666666666667	1.0012217353571524	1.0005227208872438	0.9968320277728324	0.997685	0.9980596903411306	0.9990194066685595	0.9979049083474236
132.71666666666667	1.0009779762020514	0.9998555508047533	0.9977632633078155	0.9987915587160014	0.9979987461124736	0.9977121860308358	0.9994661936424935
132.81666666666666	1.0014417517374057	1.0007361520747704	0.9976934751646787	0.9990974462641934	0.9994113462695605	0.9987928217580205	0.9990210612392183
132.9	1.0000741679061902	0.9994176216273839	0.9975146430478903	0.9986031497189267	0.9987039579012195	0.9984725527017784	0.9971940252556258
133	1.0003669954626426	1.00088	0.9963282446145628	0.9989245533021718	0.9986364839337778	0.9984485869900868	0.9991937991867579
133.1	1.0009874733119903	1.0001511925237716	0.9972376713548157	0.9984745882856286	0.9996594763433784	0.9988908633058499	0.9988394649353945
133.2	0.9999332941087617	1.0005970265599382	0.998032	0.9991639435572786	0.9983382925292772	0.998272	0.9981618006796621
133.28333333333333	0.9997892546080204	1.0001243160038609	0.9972900124621683	0.9982950455942987	0.9985559504887667	0.9984594804954011	0.9984762723277472
133.38333333333333	1.0009653133887995	1.0002065265353526	0.9974339505073881	0.9999862934150986	0.9984210025538832	0.9969322110503274	0.9984563410261079
133.48333333333332	1.000840268107936	1.0001053443427474	0.9969279864696458	0.9985034037792989	1.0017	0.9988146087686492	0.9991849408304738
133.58333333333334	1.000416063863994	1.000350394965463	0.9983324728502759	0.9977386849088192	0.9990500340568078	0.9982677548018684	0.9990808551441358
133.68333333333334	1.0003432526877951	0.9999440852232828	0.9978156044151681	0.9990420318532889	0.9991240377630343	0.9987448903346373	0.9989723402796558
133.76666666666668	1.0003036813963826	1.0010539273984211	0.9979835321345912	0.9981177194794048	0.9997117142536559	0.9984986971145328	0.9989369068545195
133.86666666666667	1.0002419501817792	1.000190716817758	0.9969279864696458	0.9986785133177566	0.9992415730611586	0.997468	0.9989568381561585
133.96666666666667	1.0003416698361387	1.0002033645918336	0.9982561420687198	0.9988691388912675	0.999192	0.9984747314028412	0.9994285456282862
134.06666666666666	1.000523697776636	1.0008816014766404	0.9973707050026704	0.9992260076974914	0.9988127868809643	0.998547	0.9989014734293831
134.16666666666666	1.0002767729182223	0.9998492269177155	0.9965550560797577	0.9982551472184475	0.9995071157717358	0.9985531646411047	0.9980599295823952
134.26666666666668	1.0011425927743274	1.000606512390495	0.9964569165034716	0.9992060585095658	0.9984014133375291	0.9987078524165686	0.9985028473965993
134.35	1.0015193114685743	1.0005243018590033	0.9982866743813423	0.9985144866614799	0.9994548778614583	0.9977034712265843	0.9977742475922334
134.45	1.0005569376614225	0.9993322491523733	0.9972398522342887	0.9996914887490878	0.9988171400401541	0.9988930420069128	0.9984120492446874
134.55	1.0003923210891466	1.000873696617843	0.997652	0.9983903583810542	0.9999554911682842	0.9980694930051468	0.9984098346556165
134.65	1.001197992582305	0.9999472471668017	0.9979268292682927	0.9978295645427023	0.9995724131595827	0.9975400686468688	0.999099
134.75	1.0006360802442475	0.9998982370422587	0.9967666013886415	0.9991506440986615	0.999673	0.9976903990202072	0.9987442376053406
134.83333333333334	1.0000884135710986	1.0007677715099597	0.9974623019405375	0.9996072588445131	0.999673	0.9976250379883209	0.9999578324162601
134.93333333333334	1.0004936235951627	0.9996516054477835	0.9981252893003382	0.9979160110237131	0.9988389058361031	0.9979605579520033	0.9975793637539836
135.03333333333333	1.0000979106810377	1.0004420913275116	0.9979006587146162	0.9982152488425965	0.9988040805625847	0.9985945599612992	0.9976613035496114
135.13333333333333	1.0007278856403246	0.9999946763195854	0.9969018159159693	0.9997624191950453	0.9988236697789388	0.9972590162097582	0.9983013197911365
135.23333333333332	1.000735799898607	1.000083210738115	0.9960730817162186	0.9975037278065849	0.9981293408881673	0.9980063106743237	0.9993377474763743
135.33333333333334	1.0008576794761574	1.0001717451566445	0.9984742300160226	0.9984391230626498	0.9991871585712863	0.9986424913846823	0.999101
135.41666666666666	0.9999918596200522	1.000464224932144	0.9964154797934839	0.9983061284764796	0.9981075750922183	0.9988124300675865	0.9999910512523255
135.51666666666668	1.0001707218572367	1.0001338018344177	0.9964678209008366	0.9982551472184475	0.9992089243672352	0.9986076321676765	0.9997075838512348
135.61666666666667	1.0001533104890152	0.9993860021921948	0.997417	0.9985455187315863	0.9997095376740611	0.9985357350326016	0.9985006328075284
135.71666666666667	1.0004682979686585	1.0004974253390926	0.9970370304432971	0.9979603425524365	0.9991000953874903	0.9977448665467789	0.998149
135.8	1.0006107546177434	0.9993812592769163	0.9980206070856329	0.9987937752924376	0.9988476121544827	0.9986926015091285	0.9995060562457719
135.9	1.0016443567494377	0.999446	0.9972071390421933	0.9978073987783407	1.0000773796255984	0.9977100073297729	0.9993997559703629
136	1.0002751900665656	1.0003835953724116	0.9979202866298735	0.9993213204842468	0.9993808741552319	0.9982808270082455	0.9982813884894972
136.1	1.0002055445936797	1.0001749071001635	0.9964590973829446	0.998825	0.9978093836877178	0.9976054296787551	0.9995724939179026
136.2	1.0004049839023985	1.0000294576982935	0.9970392113227701	0.9974217144784465	0.9984057664967189	0.9973243772416445	0.9986180060282924
136.28333333333333	1.000789616854928	0.9997717593015021	0.9973881520384547	0.9979758585874897	0.9988497887340775	0.9974442058001024	0.9993466058326583
136.38333333333333	1.0008323538496535	1.000449996186309	0.9976127826241765	0.9987184116936078	0.9990065024649101	0.9992547063833496	0.9991118593911302
136.48333333333332	0.9996721235854393	1.0001401257214555	0.9964242033113762	0.9977320351795108	0.999403	0.9991414139280802	0.9982813884894972
136.58333333333334	0.9999918596200522	0.9991362086542007	0.998575	0.9977918827432875	0.9995310581472797	0.9982176446774224	0.9989413360326616
136.68333333333334	1.000615503172713	1.000461062988625	0.9977719868257077	0.9993833846244595	0.9992023946284504	0.9977884405680364	0.9982016632829406
136.76666666666668	1.000773788338363	0.9998492269177155	0.9979639042193341	0.9980024575047239	0.9990587403751874	0.9983331158337545	0.998569
136.86666666666667	1.000112156345946	1.0001116682297853	0.9967317073170732	0.9984679385563201	0.9995832960575571	0.9985509859400418	0.9971851668993418
136.96666666666667	1.000761125525111	1.0006049314187357	0.9981274701798113	0.9998134004530772	0.998321	0.9985880238581105	0.9982393112971479
137.06666666666666	1.0010080503835248	0.9997543686121481	0.9977392736336123	0.9986408315183417	0.9989368519178733	0.9984921610113442	0.9978362560862221
137.16666666666666	0.9995454954529194	1.000287156095085	0.9969846893359443	0.9983881418046179	0.9992198072652098	0.9976490037000124	0.9989590527452297
137.25	0.9998399058610283	0.9993891641357137	0.9963107975787786	0.9994077669652575	0.9990282682608589	0.998409	1.0002789478315584
137.35	1.0000250995048388	0.9995077370176729	0.9971787876090439	0.9979448265173834	0.9990543872159976	0.9980520633966439	0.9996942963168087
137.45	1.0015572999083302	1.000024714783015	0.9972289478369235	0.9980467890334472	0.9994853499757869	0.9985640581464189	1.0004206815321035
137.55	1.001535139985139	1.0000215528394962	0.9970174025280397	0.998838	0.9994222291675349	0.9979431283435002	0.998771
137.63333333333333	1.0000345966147777	1.0001812309872014	0.9972834698237492	0.9980911205621708	0.9997704819027182	0.9979845236636948	0.998893
137.73333333333332	1.0007563769701415	0.999647	0.998348	0.9985898502603098	0.9980553371819408	0.9981457475423474	0.9990609238424966
137.83333333333334	1.001289797978382	1.000048429359407	0.9968603792059817	0.9986164491775438	0.9983339393700874	0.9972916967257014	0.9996433607681753
137.93333333333334	1.0009510677238909	1.000461062988625	0.9973794285205625	0.998862	0.9981467535249264	0.9985313776304758	0.9997695923452233
138.03333333333333	1.0010270446034029	1.0000262957547745	0.9967753249065336	0.9989334196079165	0.9988693779504316	0.9976490037000124	0.9971696647758447
138.11666666666667	1.000460383710376	0.9999630568843962	0.9976454958162719	0.9992503900382893	0.9997595990047436	0.9979322348381859	0.9988726837714599
138.21666666666667	1.0014005975943367	1.0001780690436823	0.9977654441872885	0.9985809839545651	0.9991784522529067	0.9979823449626319	0.998782
138.31666666666666	1.0003036813963826	1.0007140184701382	0.9974557593021186	0.9981687007374367	0.9990413277384282	0.9981501049444732	0.9991539365834795
138.41666666666666	1.0009209935424175	1.0002729273492499	0.9982975787787074	0.9993102376020659	0.9981271643085723	0.9974921372234856	0.9999268281692659
138.51666666666668	1.0003733268692685	1.0009464213187782	0.9966837279686664	0.9992060585095658	0.998175	0.9982176446774224	0.9991915845976869
138.6	1.0004223952706202	1.000315613586755	0.9974274078689692	0.9992969381434489	0.9992676920162973	0.9978603377031111	0.9996433607681753
138.7	1.0010761130047543	1.0005575022659519	0.9984349741855082	0.9979891580461068	0.998673	0.9989235438217929	0.9988151044556133
138.8	0.9995913981509579	0.9998302552566021	0.9981689068897988	0.9979869414696706	0.9989477348158478	0.9975596769564348	0.9994529061080674
138.9	1.0015810426831777	0.99956	0.9982823126223962	0.9978539468835003	0.9991109782854649	0.9975444260489946	0.9993443912435874
138.98333333333332	1.0009811419053645	0.9999251135621694	0.9983586434039522	0.9995030797520129	0.9983339393700874	0.9992242045684695	0.9984784869168181
139.08333333333334	1.001425923220841	0.9998871702399424	0.9970915524301228	0.9981177194794048	0.9999990227601822	0.9991457713302059	0.998888
139.18333333333334	1.0012882151267253	0.999446	0.9978504984867366	0.9990176495124912	0.9984536512478066	0.9979344135392487	0.9987841002086191
139.28333333333333	1.000742131305233	1.0007930670581109	0.9964852679366208	0.9990109997831825	0.9984297088722627	0.998102	0.9988483232916786
139.38333333333333	1.0002498644400617	1.0010064982456375	0.9978047000178031	0.9980445724570112	0.9986473668317524	0.9983004353178114	0.9993776100796528
139.46666666666667	1.000536360589888	0.9995440993681404	0.9967993145807369	0.9996072588445131	0.9988693779504316	0.9988777910994726	0.99837
139.56666666666666	1.0012628895002214	1.000374109541855	0.997574	0.9977143025680213	0.9993329894041442	0.9974703502128569	0.999099
139.66666666666666	1.0003100128030087	0.9998666176070695	0.996801	0.9990686307705231	0.9984340620314525	0.9976816842159555	0.9980909338293894
139.76666666666668	1.0005442748481705	1.0006982087525436	0.9968472939291436	0.9985566016137671	0.9988454355748877	0.9978080488776021	0.9992203742556102
139.86666666666667	1.000795948261554	1.0000942775404313	0.9974295887484421	0.9987405774579694	0.999731	0.9983549028443832	0.998374
139.95	1.0005885946945525	1.000574892955306	0.9976367722983799	0.9974704791600424	0.9993373425633341	0.9991653796397718	0.9995791376851155
140.05	1.0001358991207936	1.0005875407293816	0.9958920687199573	0.9989844008659485	0.9993329894041442	0.9985597007442932	0.9987398084271986
140.15	1.0006265831343086	0.9998176074825262	0.996258	0.9974771288893508	0.9983382925292772	0.9978494441977966	0.9984319805463266
140.25	1.0007120571237595	0.9997290730639968	0.9971177229837991	0.9985765508016927	0.9984492980886168	0.9978189423829166	0.9990122028829342
140.35	0.9999206312955098	0.9999978382631044	0.9971569788143136	0.9986097994482354	0.9974611309525344	0.9980150254785751	0.9988394649353945
140.43333333333334	1.000840268107936	0.9998887512117018	0.9979900747730104	0.9981820001960539	0.9988628482116468	0.9975945361734406	0.998047
140.53333333333333	1.0015667970182691	0.9998286742848426	0.9978439558483174	0.997351	1.0000338480337003	0.9977296156393387	0.9993931122031497
140.63333333333333	0.9998573172292499	1.0005148160284465	0.9969759658180523	0.9972709872807868	0.9983796475415802	0.9985923812602363	0.9978739041004294
140.73333333333332	1.00087	1.0001148301733043	0.9970283069254049	0.9981908665017986	0.9991784522529067	0.9991000186078857	0.9984209076009715
140.81666666666666	1.0010207131967768	0.9996342147584294	0.9985440181591596	0.9973020193508931	0.9985798928643105	0.9978124062797279	0.9994418331627123
140.91666666666666	1.0008	1.0004104718923224	0.9969650614206872	0.9974438802428082	0.9979639208389552	0.9987143885197572	0.9985559975343039
141.01666666666668	0.9998288258994328	0.9993923260792326	0.9972769271853302	0.9983881418046179	0.9991740990937169	0.9982154659763594	0.99953
141.11666666666667	0.9998699800425018	1.0002697654057309	0.9967600587502226	0.9978561634599363	0.9991218611834394	0.9977622961552818	0.9994285456282862
141.21666666666667	1.0010871929663498	0.9998176074825262	0.9973946946768738	0.9972466049399888	0.999544	0.9988451105835295	1.0000198409102488
141.3	1.0006234174309956	0.9998413220589182	0.9971526170553675	0.9985144866614799	0.998591	0.9985248415272874	0.9999201844020528
141.4	1.0004809607819107	1.0003693666265765	0.9969694231796332	0.9982507140655752	0.9983948835987445	0.9984137277730807	0.9996632920698143
141.5	0.9994869299416289	1.0001369637779365	0.9971024568274879	0.9997513363128644	0.9997378332087947	0.999131	0.9988239628118973
141.6	1.000444555193811	1.0000895346251528	0.9972769271853302	0.9979004949886598	0.998343	0.9984812675060298	0.9999578324162601
141.7	0.9993	1.0007187613854165	0.997334	0.9982573637948837	0.9986364839337778	0.998067	0.9992513785026044
141.78333333333333	1.000368578314299	1.000315613586755	0.9980707673135125	0.9978650297656811	0.9987474894931174	0.9976206805861952	1.0007130072894783
141.88333333333333	0.9997845060530508	1.0000089050654206	0.9982910361402884	0.9995451947043001	0.9993917570532064	0.99947	0.9983677574632671
141.98333333333332	1.000913079284135	0.9999804475737503	0.9970086790101477	0.9981288023615857	0.9991653927753372	0.9975596769564348	0.9990011299375791
142.08333333333334	0.9995122555681328	0.999269	0.9973925137974007	0.9976810539214787	0.9993264596653596	0.9993287822194873	0.9990742113769229
142.16666666666666	1.000773788338363	0.9997543686121481	0.9982147053587324	0.998466	0.9996028852739113	0.9982285381827366	0.9991207177474143
142.26666666666668	1.0001169049009158	1.0008341723238567	0.9980947569877159	0.9979004949886598	0.999276	0.9984812675060298	0.999836
142.36666666666667	1.0011789983624269	0.9994049738533082	0.9975473562399857	0.9981664841610006	0.9999990227601822	0.997623	0.9983301094490598
142.46666666666667	1.0003036813963826	1.0003124516432362	0.9970130407690937	0.9979337436352025	0.9983491754272518	0.9982633973997426	0.9981706590359462
142.56666666666666	0.9998177459378372	0.9997132633464022	0.9975996973473384	0.9981664841610006	0.9994069931103707	0.9978189423829166	0.9996322878228201
142.65	1.0000409280214038	0.998597	0.9971613405732598	0.9995961759623323	0.9989760303505815	0.9982873631114342	0.9987375938381277
142.75	1.0000045224333043	1.000283994151566	0.9982561420687198	0.9983637594638199	0.9995092923513308	0.9985248415272874	0.9989014734293831
142.85	1.000970061943769	0.9994903463283189	0.9967731440270606	0.9984701551327564	0.999627	0.9990150492664337	0.9992336617900363
142.95	0.9998193287894938	1.0007456379053272	0.9974317696279152	0.999222	0.9996355339678347	0.9980084893753864	0.99837
143.05	0.9999396255153877	1.0003519759372226	0.9975386327220936	0.9985255695436607	0.9994570544410533	0.9979692727562548	0.9980311399244719
143.13333333333333	1.000628165985965	1.0000816297663555	0.9978395940893714	0.9984346899097775	0.9988280229381286	0.9990869464015084	0.9995592063834763
143.23333333333332	1.0002150417036186	1.0007029516678219	0.9978330514509525	0.9981997328075433	0.9998031305966416	0.9973832021703419	0.9989457652108036
143.33333333333334	1.0001279848625113	1.0003424901066658	0.9978330514509525	0.9988713554677036	0.999128	0.9992198471663437	1.0000774202260954
143.43333333333334	1.0014053461493062	1.000080048794596	0.9976345914189068	0.9982839627121177	0.9996094150126958	0.9984529443922124	0.9994595498752804
143.53333333333333	1.0009	0.9999187896751316	0.9977850721025457	0.9982617969477561	0.998488	0.9988930420069128	1.0010474102392024
143.61666666666667	1.0009763933503948	0.9997733402732616	0.9965855883923802	0.999312	0.9990979188078956	0.9992372767748466	0.9985870017812981
143.71666666666667	1.0002118760003056	1.0011614334780643	0.9976280487804878	0.9982241151483412	0.9994897031349766	0.9984899823102813	0.9982060924610826
143.81666666666666	1.0000266823564952	0.9997164252899211	0.9965877692718531	0.9988137244803632	0.9995506473636337	0.9979540218488147	0.9981972341047985
143.91666666666666	1.0008893365092875	1.0002697654057309	0.9977392736336123	0.9985876336838735	0.9994875265553818	0.9989148290175415	0.9991827262414028
144.01666666666668	1.0009938047186164	0.9996753200241753	0.9982583229481929	0.9979160110237131	1.0001535599114195	0.9983788685560748	0.9977941788938727
144.1	1.0000868307194422	1.0000816297663555	0.9974230461100231	0.9972333054813718	0.9988541418932673	0.998375	0.9988195336337553
144.2	1.0003780754242382	0.999124	0.9978592220046287	0.9987583100694588	0.9997530692659589	0.9978298358882309	0.9988106752774712
144.3	1.0008101939264624	1.0004895204802953	0.998045	0.9984346899097775	0.9990413277384282	0.9989714752451762	0.998888
144.4	0.9992320908249325	1.0005290447742816	0.9964307459497952	0.9971823242233397	0.9988650247912418	0.9984943397124071	0.9982769593113552
144.5	1.0005632690680486	1.0002033645918336	0.998263	0.9982152488425965	0.9988954969055702	0.9986642783953111	0.9986933020567071
144.58333333333334	1.0005601033647356	0.999525	0.9974993768915791	0.9990486815825975	0.9987387831747379	0.9988276809750266	0.9989125463747383
144.68333333333334	0.9999744482518307	1.0001543544672906	0.9978003382588571	0.9980290564219579	0.9988367292565081	0.9980520633966439	0.9988084606884003
144.78333333333333	1.0008196910364016	0.9992247430727302	0.9977610824283424	0.9983770589224371	0.9984384151906422	0.999061	0.9997540902217262
144.88333333333333	1.001229649615435	0.9995456803398999	0.9967796866654797	0.9980711713742452	0.9996072384331011	0.9988712549962839	0.9996588628916723
144.96666666666667	1.0008766736960355	1.0000926965686718	0.9977894338614918	0.9981620510081283	0.9996420637066192	0.9988233235729009	0.999836
145.06666666666666	1.0006804000906295	0.9995330325658243	0.9976760281288943	0.9960518702408916	0.9990848593303262	0.9985531646411047	0.9991229323364852
145.16666666666666	1.0011188499994799	0.9998634556635506	0.9977152839594089	0.9975325433002552	0.9992938109714361	0.9995117931087686	0.9993443912435874
145.26666666666668	1.000688314348912	0.9997717593015021	0.995953	0.9989334196079165	0.998197	0.9985684155485447	0.9992934556949538
145.36666666666667	1.0003733268692685	0.9990176357722415	0.9970479348406622	0.9976655378864256	0.9979922163736888	0.9982873631114342	0.9988306065791105
145.45	0.9999443740703573	1.000263441518693	0.9973576197258323	0.9986142326011076	0.9984928296805148	0.9986686357974369	0.9984917744512444
145.55	1.000501537853445	1.0001322208626582	0.9969912319743635	0.997812	0.9990630935343772	0.9981980363678564	0.9998249570719988
145.65	1.0002910185831306	1.0005069111696494	0.9980336923624711	0.9986652138591396	0.9989607942934171	0.9988930420069128	0.9992292326118942
145.75	0.9999617854385787	1.000304546784439	0.99642	0.9982817461356817	0.9977288502427066	0.9987732134484547	0.9989834132250109
145.83333333333334	1.0001849675221453	1.0008183626062623	0.9975538988784048	0.9982484974891391	0.9987496660727124	0.9988756123984097	0.9984496972588948
145.93333333333334	0.9998494029709672	1.0002428888858201	0.9976607619725832	0.9984236070275967	0.9982164040719631	0.9977666535574076	0.9991539365834795
146.03333333333333	1.0006914800522249	1.0003377471913875	0.9981994392024212	0.997391	0.9989085563831398	0.9980193828807008	1.0014615383954835
146.13333333333333	1.0002466987367487	0.9998998180140181	0.9970130407690937	0.9971645916118504	0.9978964468715136	0.99752	0.9983079635583495
146.23333333333332	1.000653491612469	1.001219929433164	0.996413	0.9979581259760004	0.9986386605133728	0.9981501049444732	0.9993753954905816
146.31666666666666	1.0001548933406716	0.9999266945339288	0.996725	0.997978	0.9981228111493825	0.997693	0.9976413722479722
146.41666666666666	1.0005949261011786	0.9998666176070695	0.9980642246750934	0.9983194279350966	0.9981424003657366	0.9986686357974369	0.998782
146.51666666666668	1.0011188499994799	1.0002160123659094	0.9984764108954958	0.9994210664238746	0.9997160674128457	0.9977731896605962	0.99847
146.61666666666667	0.9999886939167393	1.0001369637779365	0.9971395317785293	0.997466	0.9979769803165247	0.9981087096242787	0.998671
146.7	0.9989883316698316	1.0008689537025648	0.9970719245148656	0.9980933371386068	0.9994287589063197	0.9985923812602363	0.9990055591157211
146.8	1.0001311505658241	1.0005084921414087	0.9974383122663342	0.9991129622992464	0.9991675693549322	0.9986773506016884	0.9994307602173571
146.9	1.000900416470883	1.000536949633079	0.9977872529820189	0.9981952996546709	0.998114	0.9963766422792948	0.9997983820031466
147	1.0003780754242382	0.9999598949408773	0.9968102189781022	0.9990508981590337	0.9985755397051207	0.997863	0.9991406490490534
147.08333333333334	0.9998129973828678	0.9999804475737503	0.9972311287163966	0.9978406474248832	0.9991653927753372	0.9981435688412845	0.9985272078763806
147.18333333333334	1.000400235347429	0.9997559495839076	0.9971133612248531	0.9987339277286609	0.9984688873049709	0.9984551230932754	0.998676
147.28333333333333	1.0007785368933324	1.0002507937446172	0.9975953355883923	0.9974882117715317	0.9984580044069964	0.9983440093390687	0.9991384344599824
147.38333333333333	1.000947902020578	0.999342	0.9976236870215417	0.99835	0.9988541418932673	0.9982067511721079	0.9992912411058829
147.48333333333332	1.0006202517276825	1.000059496161723	0.9973946946768738	0.9973596503382336	0.9984775936233504	0.9978232997850423	0.9991561511725505
147.56666666666666	1.001077695856411	0.9999820285455098	0.9974993768915791	0.9977431180616916	0.9987540192319022	0.9984224425773324	1.000048630568172
147.66666666666666	1.0007690397833935	0.9989591398171415	0.9970871906711767	0.9977143025680213	0.9984210025538832	0.9978472654967339	0.9987619543179089
147.76666666666668	1.000856096624501	1.0009480022905377	0.9967687822681146	0.9981421018202027	0.9987714318686614	0.9981631771508503	0.9993997559703629
147.86666666666667	1.0011235985544493	1.0005274638025223	0.9962344667972226	0.9976810539214787	0.999172	0.9976620759063898	0.9980311399244719
147.95	1.0004334752322157	1.0000152289524584	0.997728	0.9981354520908943	1.0000099056581566	0.9975836426681263	0.9992912411058829
148.05	1.000973227647082	1.0003377471913875	0.9967949528217909	0.9985433021551501	0.9988693779504316	0.9979344135392487	0.9992845973386697
148.15	1.0004651322653455	0.9999314374492072	0.9982016200818942	0.9969806157676481	0.9983295862108976	0.9985880238581105	0.9978539727987902
148.25	1.0020242411469975	1.0002650224904526	0.996804	0.9959875895242425	0.9988258463585337	0.9981108883253414	0.9988638254151758
148.35	1.000985890460334	0.9995630710292539	0.9980489585187822	0.9977143025680213	0.9987670787094716	0.998497	0.9999578324162601
148.43333333333334	1.0012992950883208	1.0005638261529897	0.9978003382588571	0.9984834545913733	0.999729	0.9986185256729909	0.9988018169211872
148.53333333333333	1.0005870118428961	1.0001812309872014	0.9976454958162719	0.9981421018202027	0.999792	0.9989104716154158	0.9996655066588854
148.63333333333333	1.0011774155107704	0.9997875690190966	0.9974775680968488	0.9980423558805749	0.9998706045640833	0.9972415866012553	0.9990587092534257
148.73333333333332	1.0014338374791232	1.0001875548742392	0.99804	0.9971823242233397	1.0001796788665585	0.9980041319732607	0.9988461087026076
148.83333333333334	0.9996895349536609	0.9994571459213702	0.9974121417126579	0.9974638294307338	0.9991806288325016	0.9982786483071826	0.9990808551441358
148.93333333333334	1.0009969704219295	0.9997448827815913	0.9965114384902972	0.9983061284764796	0.9987431363339276	0.9981239605317188	0.9994351893954992
149.01666666666668	1.0002372016268097	0.9998033787366912	0.9970522965996083	0.9977763667082341	0.998819	0.9980128467775121	0.9986113622610794
149.11666666666667	1.0009019993225394	1.000117992116823	0.9983237493323838	0.9966680784901477	0.9989412050770632	0.9982198233784851	0.9982171654064376
149.21666666666667	1.0002166245552753	1.0004357674404738	0.9977458162720312	0.9987051122349906	0.9996834187189223	0.9971566172598032	0.9991384344599824
149.31666666666666	1.0002736072149092	1.000339328163147	0.9964307459497952	0.9986230989068523	0.9988062571421797	0.9989082929143528	1.0000884931714504
149.4	1.0005980918044914	1.000516397000206	0.9982670464660851	0.9977830164375427	0.9987866679258256	0.99817	0.9989656965124428
149.5	1.00096	0.9990018260546469	0.9977589015488695	0.9981265857851495	0.9996398871270245	0.9975923574723778	0.9988372503463235
149.6	1.0004255609739332	1.0008152006627433	0.9976760281288943	0.9981531847023837	1.0003625115525294	0.9978385506924824	0.9985227786982386
149.7	1.000647160205843	0.9998444840024372	0.9979660850988071	0.9981243692087134	0.9981336940473571	0.999333	0.9989656965124428
149.8	1.0003416698361387	0.9997875690190966	0.9959291436709987	0.9968742200987117	0.9995419410452542	0.9989213651207302	0.998671
149.9	1.0006503259091561	1.0000310386700528	0.9973576197258323	0.9979448265173834	0.9989324987586835	0.9978472654967339	0.9985028473965993
150	1.000520532073323	1.0006555225150382	0.9973249065337368	0.9984169572982882	0.9986974281624349	0.9975814639670635	0.9991362198709114
150.08333333333334	1.0007152228270724	0.9991188179648466	0.9974601210610646	0.9981952996546709	0.9994527012818635	0.9972808032203869	0.9984563410261079
150.18333333333334	0.9999032199272883	1.0000262957547745	0.997807	0.9983548931580754	0.9988476121544827	0.9980368124892037	0.9987088041802044
150.28333333333333	1.000371744017612	1.0007630285946811	0.9969825084564714	0.9979736420110537	0.9993308128245493	0.9980760291083355	0.9989014734293831
150.38333333333333	1.0020179097403716	0.9998207694260453	0.9978439558483174	0.9980800376799899	0.9995201752493051	0.9983788685560748	1.0000552743353852
150.46666666666667	1.0004192295673071	0.9993607066440434	0.9971504361758945	0.9974771288893508	0.9992198072652098	0.9987383542314489	0.9978805478676424
150.56666666666666	1.0000235166531823	0.9996278908713916	0.9971678832116787	0.9981576178552559	0.9994853499757869	0.9981501049444732	0.9985404954108067
150.66666666666666	1.002044818218532	1.000103763370988	0.9975975164678653	0.9979647757053088	1.0003864539280733	0.9979932384679464	0.9993222453528771
150.76666666666668	1.0015129800619482	0.9999235325904099	0.9979682659782801	0.997544	0.9985733631255259	0.9974877798213599	0.9989856278140818
150.85	1.0011204328511363	0.9992958868019057	0.9970152216485668	0.9984635054034477	0.9994570544410533	0.9982546825954911	0.9992225888446812
150.95	1.0009906390153034	0.9995788807468484	0.9966401103792059	0.9981310189380218	0.9985428910111973	0.99793	1.0003010937222685
151.05	1.0003068470996956	1.0006571034867977	0.9981231084208653	0.9980135403869047	0.9987540192319022	0.9984289786805208	0.998053
151.15	1.0000472594280299	0.9994682127236865	0.9986399768559728	0.9985011872028627	0.9978550918592105	0.9977906192690992	0.99973
151.25	1.000504703556758	0.9997480447251103	0.997259	0.9971801076469037	0.9985037125784891	0.9978516228988596	0.9999511886490472
151.35	1.0011141014445104	0.9997512066686292	0.9969934128538366	0.9974726957364785	0.9975590770343048	0.9982568612965539	1.0005557714654358
151.43333333333334	1.0007152228270724	1.0006033504469762	0.9969781466975253	0.9973707332204146	0.9977985007897433	0.9974529206043539	0.9978783332785714
151.53333333333333	1.0014180089625582	1.0003519759372226	0.9975059195299981	0.9981620510081283	0.9984536512478066	0.9980106680764493	1.0008126637976742
151.63333333333333	1.0014227575175279	0.9997243301487184	0.997417	0.9981110697500963	0.998219	0.9976490037000124	0.9984829160949601
151.73333333333332	1.0009494848722345	1.0003250994173118	0.997488	0.9975990405933404	0.9983557051660363	0.9970324312992196	1.0000929223495925
151.83333333333334	1.0007278856403246	1.0002697654057309	0.9973423535695211	0.9978805458007343	0.998676	0.9977100073297729	0.9995282021364821
151.91666666666666	1.0006186688760261	0.999903	0.9979159248709275	0.9977431180616916	0.9994244057471299	0.9977405091446532	0.9988173190446844
152.01666666666668	1.0009	0.9997638544427048	0.9962410094356418	0.99734	0.9989129095423296	0.9974137039852222	0.9989789840468689
152.11666666666667	1.0018580417230651	1.0002160123659094	0.9957132366031689	0.9988580560090866	1.0003429223361755	0.9980607782008953	1.0004073939976774
153.16666666666666	1.0013451977863592	1.00007	0.9991939202421221	0.9996759727140345	1.0008370059042166	0.9999758564351604	1.0003963210523223
153.26666666666668	1.0000282652081518	0.9998587127482722	0.9986705091685952	0.9996360743381834	0.9996768889801376	0.9990455510813139	1.0006775738643419
153.36666666666667	1.0015842083864908	1.0001527734955311	0.9972049581627201	0.9974704791600424	0.9985472441703871	0.9994464320768824	0.999409
153.46666666666667	1.000368578314299	1.000263441518693	0.9978047000178031	0.9978073987783407	0.9997443629475793	0.9984028342677664	1.0011249208566881
153.55	0.9993175648143835	0.9998903321834614	0.9965223428876625	0.9982928290178624	0.9987322534359532	0.9981980363678564	0.9986933020567071
153.65	1.0009273249490434	0.9999219516186505	0.9984458785828733	0.9986785133177566	0.9980966921942439	0.9983875833603263	0.9977587454687362
154.03333333333333	1.0005949261011786	1.0009954314433214	0.9977937956204379	0.9995318952456832	0.9997813648006926	0.9986817080038141	1.0004450420118847
154.13333333333333	1.0012992950883208	0.9991947046093006	0.9972376713548157	0.9980002409282877	0.9990152087832896	0.9984986971145328	0.9986268643845765
154.23333333333332	1.0004825436335671	1.0000436864441287	0.9978962969556702	0.9981952996546709	0.9994461715430787	0.9982285381827366	0.9992912411058829
154.33333333333334	1.0004588008587196	0.99956	0.9976716663699482	0.9978495137306279	0.9991240377630343	0.9985074119187842	0.99763
154.43333333333334	1.00058	0.9998998180140181	0.9969432526259567	0.9973352679974358	0.9987518426523072	0.9985357350326016	0.9985449245889487
154.51666666666668	1.000384406830864	1.0000262957547745	0.9979399145451308	0.9982817461356817	0.9977506160386556	0.9984224425773324	0.9995348459036951
154.61666666666667	1.0006487430574995	0.9995472613116593	0.9967884101833719	0.9986785133177566	0.9990304448404538	0.9980433485923924	0.997621
154.71666666666667	0.9994995927548809	1.0003140326149957	0.9972747463058571	0.9979093612944046	0.999646	0.9975313538426174	0.9990077737047922
154.81666666666666	0.9997196091351342	0.9999867714607881	0.9967905910628448	0.9976189897812658	0.9989520879750375	0.9978755886105513	0.9973556902578105
154.9	1.000349584094421	1.0001970407047958	0.9974601210610646	0.9985477353080224	0.999673	0.9969256749471388	0.9989236193200933
155	0.9995549925628584	1.000228660139985	0.9959683995015132	0.9982396311833944	0.9981902851168244	0.9981762493572276	0.9988571816479627
155.1	1.0014243403691843	1.0003883382876901	0.9960251023678119	0.9985344358494053	0.9980901624554591	0.9978015127744136	0.998044
155.2	1.0008196910364016	1.0010871278053697	0.9971351700195833	0.9976699710392979	0.9983513520068465	0.9978124062797279	0.9980975775966026
155.3	1.0004255609739332	0.999792	0.9969214438312266	0.9987849089866929	0.9981881085372294	0.9979017330233056	0.9982326675299348
155.38333333333333	1.0017203336289497	1.0007329901312516	0.997417	0.9973219685388187	0.998299	0.9982416103891137	0.9985870017812981
155.48333333333332	0.9995977295575839	1.0007851621993138	0.9967447925939112	0.9981265857851495	0.9977375565610862	0.9983004353178114	0.9981551569124492
155.58333333333334	1.000428726677246	1.0004579010451062	0.9974208652305501	0.998005	0.998197	0.9982481464923024	0.9987464521944117
155.66666666666666	1.000697811458851	0.9998017977649317	0.9974993768915791	0.9982152488425965	0.9990435043180232	0.9990804102983197	0.9979647022523412
155.76666666666668	0.9999443740703573	0.9995267086787863	0.9972289478369235	0.9982108156897241	0.9993286362449544	0.9991326991238287	0.998667
155.86666666666667	1.0016601852660025	0.9996073382385187	0.9975124621684172	0.9986430480947779	0.9985668333867412	0.9983679750507604	0.9988438941135366
155.96666666666667	1.0014069290009628	0.9994413362037757	0.9970370304432971	0.9980224066926493	0.9979138595082726	0.9983984768656408	0.9983190365037046
156.06666666666666	1.0002941842864437	1.0001164111450636	0.9964263841908492	0.997827	0.999816	0.9987100311176315	0.9989590527452297
156.16666666666666	1.0006867314972556	0.9992958868019057	0.996029	0.997838	0.9998923703600322	0.9991893453514634	0.9986999458239203
156.25	1.0005506062547966	0.9995330325658243	0.9968669218444008	0.9978339976955747	0.998632	0.9985684155485447	0.9999135406348398
156.35	1.0006028403594611	0.9998713605223479	0.9972093199216663	0.9974616128542977	0.9983513520068465	0.9976315740915095	0.9973069692982479
156.45	1.0014306717758101	0.9999172087033721	0.9972267669574506	0.9985521684608948	0.9985385378520075	0.9976533611021383	0.9982171654064376
156.55	1.0005221149249794	1.0002096884788716	0.9966968132455046	0.9986230989068523	0.9985973055010696	0.9986207043740537	1.0000774202260954
156.65	1.001084027263037	0.9993290872088544	0.9969934128538366	0.9971512921532334	0.9972042945603369	0.9974572780064798	0.9990564946643545
156.73333333333332	1.0002261216652142	0.9994998321588756	0.9966401103792059	0.9977874495904151	0.9994875265553818	0.9980433485923924	0.9990897135004199
156.83333333333334	1.0004651322653455	0.9996721580806563	0.9972485757521808	0.9974394470899358	0.9984014133375291	0.9985052332177214	0.9994595498752804
156.93333333333334	1.0006835657939426	1.0002792512362877	0.9970893715506497	0.9969850489205204	0.9985363612724125	0.9983135075241887	0.9997873090577915
157.03333333333333	0.9998905571140363	1.0004341864687143	0.9976193252625956	0.9988403233975972	0.9991653927753372	0.9982372529869881	0.9989302630873064
157.11666666666667	1.000507869260071	0.9997480447251103	0.9973401726900479	0.9985122700850436	0.9982904077781894	0.9988211448718379	0.9988593962370338
157.21666666666667	1.0009795590537078	1.000582797814103	0.9974666636994836	0.9986031497189267	0.998943	0.998444	1.000126141185658
157.31666666666666	1.0011014386312582	0.999467	0.9974971960121061	0.9989023875378101	0.9986952515828399	0.9986315978793681	0.9990764259659938
157.41666666666666	1.0009748104987384	0.999996	0.9960905287520028	0.9974505299721168	0.999213	0.998085	0.9995437042599793
157.51666666666668	1.0001612247472977	0.999252	0.9974753872173757	0.9980844708328622	0.9985864226030953	0.9982285381827366	0.9991273615146272
157.6	0.9996167237774619	0.9999156277316126	0.9969606996617412	0.9969695328854672	0.9989869132485559	0.9988777910994726	0.9987287354818436
157.7	1.0018912816078516	0.9996579293348213	0.9963086166993056	0.9977763667082341	0.9975525472955201	0.9975422473479316	0.9998471029627092
157.8	1.0017409107004842	1.000083210738115	0.997255	0.9976699710392979	0.9987453129135226	0.9987623199431405	1.0000353430337459
157.88333333333333	1.0009304906523564	1.0008262674650594	0.9957437689157912	0.9977652838260533	0.9990913890691108	0.9980956374179014	0.9982215945845797
157.98333333333332	1.0002435330334356	0.9999899334043071	0.9971286273811643	0.9972953696215847	0.9980553371819408	0.9985444498368531	0.9994351893954992
158.08333333333334	1.00033	0.9992626863949571	0.9958157379384012	0.9985011872028627	0.9983187033129232	0.9980912800157756	0.9999223989911239
158.18333333333334	1.0006550744641256	1.0000642390770016	0.9976411340573259	0.9979160110237131	1.0004256323607814	0.9981087096242787	0.9989191901419513
158.26666666666668	1.000821273888058	0.9995140609047107	0.996647	0.9981398852437666	0.9986081883990442	0.9985183054240987	0.9988549670588918
158.36666666666667	1.00083	0.998254	0.9974470357842263	0.9975635753703616	0.9984688873049709	0.9982285381827366	0.9981462985561649
158.46666666666667	1.0008893365092875	0.9985844495101504	0.9960709008367454	0.9969584500032864	0.9984906531009198	0.9986468487868081	0.9991517219944085
158.56666666666666	0.9996499636622483	1.000117992116823	0.9966553765355171	0.9981576178552559	0.9995745897391776	0.9985095906198472	0.998465
158.65	0.9999728654001743	1.0006191601645709	0.9980053409293217	0.9978827623771706	0.9994505247022685	0.9983832259582005	0.9992823827495988
158.75	1.001046038823281	0.999342	0.9969694231796332	0.9979337436352025	0.9984601809865914	0.9974921372234856	0.9997385880982291
158.85	0.9995075070131634	1.0000610771334826	0.9964481929855794	0.998517	0.9986299541949931	0.9974616354086054	0.9986157914392214
158.95	0.9997845060530508	1.0000025811783828	0.9982038009613672	0.9980534387627559	0.999461	0.9981087096242787	0.998676
159.05	1.0013198721598553	1.0010934516924075	0.9979072013530353	0.9978539468835003	0.9990500340568078	0.9988146087686492	0.9997164422075189
159.13333333333333	1.000761125525111	1.000350394965463	0.9965855883923802	0.9980800376799899	0.9984035899171241	0.9977230795361502	0.9991982283648999
159.23333333333332	0.9995043413098504	1.0006934658372653	0.9964503738650524	0.9987849089866929	0.9988214931993439	0.9988821485015984	0.9988018169211872
159.33333333333334	0.99925	0.9999915143760665	0.9969868702154174	0.9976478052749361	0.9986495434113472	0.9981043522221529	0.9985006328075284
159.43333333333334	1.0002	0.9992784961125517	0.9968516556880896	0.9983216445115327	0.9987409597543329	0.9985662368474819	0.9996034981648968
159.51666666666668	1.0005506062547966	0.9999630568843962	0.9972965551005875	0.9977409014852555	0.9984318854518577	0.9989126503164786	0.9981263672545259
159.61666666666667	1.0009684790921125	0.999882	0.9964111180345379	0.9979825083167984	0.9986887218440553	0.9986315978793681	0.9983788304086221
159.71666666666667	1.0008576794761574	1.0005875407293816	0.9976127826241765	0.9972200060227547	0.9995941789555316	0.9984899823102813	0.9979447709507021
159.81666666666666	1.0015019001003527	1.0004373484122333	0.9969934128538366	0.9972842867394038	0.9993329894041442	0.9981261392327816	0.9988461087026076
159.91666666666666	1.0015699627215822	1.000225498196466	0.9980816717108776	0.9980778211035538	0.999731	0.9983047927199372	0.9986689415769259
160	0.9999332941087617	1.0007851621993138	0.996487	0.9979470430938194	0.9986060118194493	0.9985575220432304	0.9991162885692723
160.1	1.0004493037487805	1.0000721439357987	0.996568	0.9982617969477561	0.999172	0.9982830057093084	0.9986357227408605
160.2	1.0003780754242382	0.9997796641602994	0.9973096403774256	0.9980445724570112	0.9987649021298766	0.9995836902438434	0.998884
160.3	1.0006329145409345	1.000048429359407	0.9963609578066582	0.9983216445115327	0.9993308128245493	0.9991370565259544	0.9991450782271954
160.4	1.000571183326331	0.9999677997996747	0.9967731440270606	0.9978096153547767	0.9993046938694107	0.9991697370418975	0.9994374039845703
160.5	1.0003448355394517	1.0004626439603845	0.9965419708029196	0.9969096853216906	0.9989281455994937	0.9993592840343676	0.9998338154282829
160.58333333333334	1.0015731284248952	1.0006128362775328	0.9985919975075662	0.9976034737462127	0.9986626028889165	0.9984355147837095	1.0008414534555976
160.68333333333334	1.0003210927646042	1.0009021541095133	0.9970828289122305	0.9985477353080224	0.998758	0.9986555635910597	0.9989701256905849
160.78333333333333	1.000719971382042	0.9996848058547321	0.9971635214527327	0.9981221526322771	0.9990217385220742	0.9981936789657306	0.9984807015058892
160.88333333333333	0.9993872102872694	1.001240482066037	0.9972442139932348	0.998862	0.9988149634605592	0.9987906430569577	0.9997651631670813
160.98333333333332	1.0009320735040128	1.0001843929307201	0.9972420331137617	0.9986120160246714	0.9984275322926679	0.998856	0.9986622978097129
161.06666666666666	1.0007057257171335	0.9996215669843537	0.9973750667616165	0.9975125941123296	0.9983252330517078	0.9989409734302959	0.9995414896709082
161.16666666666666	0.9999142998888838	1.0003440710784253	0.9961581360156667	0.9975613587939255	0.9994897031349766	0.9974550993054168	0.9985537829452328
161.26666666666668	1.000498372150132	0.9998966560704992	0.9975037386505251	0.9984856711678096	0.9995745897391776	0.9983788685560748	0.9991030010348461
161.36666666666667	1.0007057257171335	1.0003235184455523	0.997264	0.9982152488425965	0.9993482254613084	0.9991762731450862	0.9988527524698206
161.46666666666667	0.9999396255153877	1.0004199577228792	0.9976106017447034	0.9978561634599363	0.9990282682608589	0.9988668975941583	1.0009233932512254
161.56666666666666	1.0001533104890152	1.0004752917344601	0.9977458162720312	0.9986652138591396	0.9989150861219244	0.9984485869900868	0.9987110187692753
161.65	1.000143813379076	1.0005970265599382	0.9974034181947659	0.9986031497189267	0.9993003407102207	0.9983636176486347	0.9997540902217262
161.75	0.9999127170372273	0.9999045609292965	0.9976127826241765	0.9983615428873839	0.9997530692659589	0.9987339968293231	0.9991495074053375
161.85	1.000985890460334	1.0004515771580684	0.9961668595335588	0.9983593263109476	0.9991436269793883	0.9973875595724678	0.9995924252195416
162.03333333333333	1.0000773336095032	1.0002918990103633	0.9971264465016912	0.9975148106887657	0.9986430136725626	0.9997361993182445	0.9986312935627185
162.13333333333333	1.0010428731199679	0.9999693807714342	0.9973598006053053	0.998235	0.9989172627015193	0.9987688560463289	0.9985427099998778
162.23333333333332	0.9998224944928068	0.9995931094926835	0.9967622396296955	0.9983992246867989	0.9984950062601096	0.9978407293935452	0.9988394649353945
162.33333333333334	1.0011046043345713	1.0005875407293816	0.9969650614206872	0.9979559093995641	0.9992459262203484	0.9985727729506704	1.0002878061878424
162.41666666666666	0.9999522883286398	0.9994192025991433	0.9975059195299981	0.9985189198143521	0.9983861772803649	0.9994595042832596	0.9995326313146241
162.51666666666668	1.000308429951352	0.9998666176070695	0.9974426740252803	0.9985588181902032	0.9987474894931174	0.9977056499276471	0.9997917382359336
162.61666666666667	0.9994014559521779	1.0000911155969123	0.9975037386505251	0.9980999868679155	0.9990913890691108	0.9977927979701622	0.9982592425987871
162.71666666666667	1.0018596245747218	1.00036	0.9973750667616165	0.9985277861200968	0.9985320081132227	0.9988973994090385	0.9990277050064312
162.8	1.0006360802442475	1.0002191743094282	0.9972747463058571	0.9976455886985001	0.9983557051660363	0.9988429318824666	0.999409
162.9	1.0000266823564952	1.000408890920563	0.9976302296599607	0.9977719335553619	0.9982338167087221	0.9976076083798179	0.9990144174720051
163	1.0005870118428961	0.9998270933130832	0.9977872529820189	0.9981731338903093	0.9985777162847157	0.9971239367438601	0.9982880322567104
163.1	1.000336921281169	1.000682399034949	0.9967186220402349	0.9981310189380218	0.9995745897391776	0.9987122098186942	0.9995038416567008
163.2	1.0017092536673542	0.9998729414941073	0.9977632633078155	0.9977409014852555	0.9991044485466803	0.9987644986442032	0.9977941788938727
163.3	1.000428726677246	1.0004009860617658	0.9969803275769983	0.9977253854502022	0.9993982867919909	0.997725	0.9986467956862157
163.4	1.0009019993225394	1.00021	0.9978853925583051	0.9985211363907883	0.998445	0.9989649391419875	0.9999844074851124
163.48333333333332	1.0008133596297755	1.001441265479488	0.9975386327220936	0.9986363983654694	0.9987474894931174	0.9989300799249816	1.0000087679648937
163.58333333333334	1.0003733268692685	1.0003567188525009	0.9967731440270606	0.9972399552106803	0.9985472441703871	0.9985488072389788	0.9984895598621732
163.68333333333334	1.000248281588405	1.000045267415888	0.9974797489763217	0.997852	0.9985124188968688	0.998239	0.9999799783069704
163.78333333333333	1.0010919415213193	1.0009400974317404	0.9969781466975253	0.9973751663732869	0.999773	0.9989453308324217	0.99953
163.88333333333333	1.000495206446819	1.0000895346251528	0.9964111180345379	0.9981775670431816	0.99853	0.997947	0.9986622978097129
163.96666666666667	1.0003986524957726	1.0005622451812302	0.9985898166280933	0.9968099393820627	0.9978942702919186	0.99805	0.9990786405550649
164.06666666666666	1.0010381245649984	1.0007456379053272	0.9975342709631475	0.9981952996546709	0.9981206345697877	0.9989997983589936	1.0002058663922144
164.16666666666666	1.0007563769701415	1.0003440710784253	0.9975626223962969	0.9976167732048298	0.9986234244562084	0.9985531646411047	0.9990188466501472
164.26666666666668	1.0005316120349186	1.0004341864687143	0.9966117589460565	0.9984213904511605	0.9988084337217745	0.9976206805861952	0.9985892163703691
164.35	1.0009526505755473	1.0003820144006523	0.9973358109311019	0.9974527465485529	0.9991784522529067	0.9974006317788451	0.9992358763791074
164.45	0.9990563942910611	0.9999361803644855	0.9967949528217909	0.9965018352574347	0.9981685193208754	0.9976337527925724	0.999205
164.55	1.0014829058804748	0.9989132916361173	0.9975538988784048	0.9981487515495113	0.99774	0.998375	0.9985382808217357
164.65	0.9999950253233653	0.9987804900083229	0.9978090617767491	0.9981952996546709	0.9985428910111973	0.9986054534666136	0.9993200307638062
164.75	0.9999981910266782	1.0005337876895601	0.9966706426918284	0.9981110697500963	0.9979530379409808	0.9981130670264043	0.9997430172763712
164.85	1.0004540523037502	0.9997606924991859	0.9961821256898699	0.9981332355144581	0.9984819467825402	0.9990804102983197	0.9999334719364789
164.93333333333334	1.0001074077909766	1.0007298281877326	0.9959814847783512	0.9976455886985001	0.9990609169547824	0.9978559803009853	0.9988505378807496
165.03333333333333	1.000862428031127	1.0003662046830577	0.9969628805412141	0.9968032896527542	0.9998031305966416	0.9978864821158656	1.000453900368169
165.13333333333333	1.0013784376711459	0.9999140467598532	0.9965136193697702	0.997209	0.9994918797145715	0.9991065547110742	0.9985294224654516
165.23333333333332	1.0016997565574153	1.0006602654303165	0.9971417126580024	0.9977652838260533	0.9985559504887667	0.9975052094298629	0.9992447347353914
165.31666666666666	0.9998003345696157	1.0006033504469762	0.9972136816806123	0.997351	0.9989825600893661	0.998085	0.9990299195955024
165.41666666666666	1.0000045224333043	0.9993180204065382	0.9974906533736869	0.9982684466770645	0.9990217385220742	0.9994660403864483	0.9999999096086095
165.51666666666668	1.0008228567397146	1.0007661905382002	0.9971395317785293	0.9978694629185535	0.9982359932883171	0.9990259427717479	0.99994
165.61666666666667	1.0006645715740645	0.9993369920676516	0.9966313868613138	0.9989356361843527	0.9990239151016691	0.9989540456366732	1.0000353430337459
165.71666666666667	1.0003590812043601	0.9990318645180766	0.9962540947124799	0.9974372305134998	0.9982229338107478	0.9987710347473919	0.9991495074053375
165.8	1.0009	1.0001132492015448	0.9973052786184796	0.9972887198922761	0.9991675693549322	0.9995030783045171	0.9998072403594307
165.9	1.0009273249490434	0.9998966560704992	0.9960272832472851	0.9973574337617974	0.9980161587492327	0.9968777435237556	0.9985471391780198
166	1.0004176467156505	0.9993717734463596	0.9974361313868613	0.9980844708328622	0.9987300768563583	0.9984573017943382	0.999519
166.1	1.0002087102969928	1.0009653929798916	0.9970392113227701	0.9986785133177566	0.9998009540170466	0.9982263594816738	0.9994263310392151
166.2	0.9999997738783348	0.9998729414941073	0.9970457539611891	0.9988358902447249	0.9989324987586835	0.99805	0.9991207177474143
166.28333333333333	1.0000298480598082	0.9997591115274265	0.997026	0.9981265857851495	0.9988846140075959	0.9986969589112542	0.9988948296621701
166.38333333333333	1.000387572534177	1.0004136338358414	0.9974557593021186	0.9977697169789257	0.9980096290104481	0.9980999948200272	0.9989811986359398
166.48333333333332	1.0014670773639096	1.0001543544672906	0.9962410094356418	0.9972488215164249	0.998819	0.998529	0.998888
166.58333333333334	1.0015462199467347	0.9993354110958922	0.9968298468933594	0.9980201901162132	0.9988476121544827	0.9986708144984997	0.9993842538468657
166.66666666666666	1.000681982942286	1.0004136338358414	0.9973663432437244	0.9977143025680213	0.9990173853628844	0.9987732134484547	0.9992934556949538
166.76666666666668	1.0000250995048388	1.0010997755794455	0.9962104771230192	0.9986629972827034	0.9992633388571075	0.9985618794453561	0.99889
166.86666666666667	1.0017519906620795	1.0003330042761092	0.996956	0.998324	0.9994091696899655	0.9986664570963739	0.9994661936424935
166.96666666666667	1.000536360589888	0.9994729556389648	0.9979813512551183	0.9987605266458951	0.9994788202370022	0.9979627366530661	0.9993466058326583
167.05	1.000856096624501	1.0001812309872014	0.9968560174470357	0.9978428640013194	0.9996137681718856	0.9978712312084255	0.9978694749222874
167.15	1.0004967892984755	1.0000500103311665	0.9965855883923802	0.9975835245582871	0.9988410824156979	0.9983505454422574	0.9993709663124396
167.25	0.9994995927548809	0.9995931094926835	0.9973750667616165	0.9972532546692973	0.9990848593303262	0.9983679750507604	0.9987597397288378
167.35	1.000523697776636	1.0001448686367338	0.9979660850988071	0.9981664841610006	0.9988040805625847	0.9980411698913295	0.9994329748064282
167.45	1.0004572180070632	1.000225498196466	0.9969716040591061	0.9977276020266383	0.9985494207499821	0.9996272642651008	0.9990764259659938
167.53333333333333	1.0002023788903667	1.000880020504881	0.9975320900836745	0.9973840326790315	0.9991610396161474	0.9977688322584705	0.9995747085069735
167.63333333333333	1.0001691390055802	0.9998318362283615	0.9968865497596581	0.9990265158182359	0.9988367292565081	0.9983810472571376	0.9979292688272049
167.73333333333332	1.000495206446819	1.0001812309872014	0.9965354281645006	0.9986363983654694	0.9990239151016691	0.9985531646411047	0.9999999096086095
167.83333333333334	1.0012549752419388	0.9998792653811451	0.9971220847427451	0.997685	0.999646	0.9982089298731707	0.9998781072097034
167.93333333333334	1.0015161457652613	0.9996721580806563	0.9965790457539611	0.9970271638728077	0.9995288815676847	0.9985139480219729	0.9996920817277376
168.03333333333333	0.9999981910266782	0.9990002450828874	0.9973619814847783	0.9982462809127028	0.9979073297694879	0.9985509859400418	0.9994595498752804
168.11666666666667	1.0005949261011786	0.9997638544427048	0.9968276660138863	0.996863	0.998798	0.9991697370418975	0.999619
168.21666666666667	1.000811776778119	1.0005559212941924	0.9970152216485668	0.9974416636663721	0.9997247737312253	0.9990716954940683	0.9982658863660001
168.31666666666666	0.9998019174212723	1.0006602654303165	0.9971199038632721	0.9995584941629173	0.9988062571421797	0.9982416103891137	0.9981795173922302
168.41666666666666	1.0009083307291653	1.0001843929307201	0.9969258055901726	0.9981110697500963	0.9980074524308532	0.9985161267230359	0.9997230859747319
168.51666666666668	1.0004936235951627	1.000295060953882	0.9972398522342887	0.9982662301006284	0.9982055211739885	0.9973352707469588	0.9988748983605309
168.6	1.0004366409355285	0.999283	0.9980620437956205	0.99935	0.9988933203259754	0.9984159064741437	0.9987841002086191
168.7	1.0014528316990012	0.9995994333797213	0.9964983532134591	0.9980778211035538	0.9976243744221516	0.9983440093390687	0.9989435506217325
168.8	1.0001802189671756	0.9997385588945535	0.9968145807370482	0.9987028956585545	0.9989738537709866	0.9973004115299529	0.9987375938381277
168.9	1.000349584094421	0.9998444840024372	0.9973030977390065	0.9981376686673303	0.9983252330517078	0.997775	0.9988261774009685
168.98333333333332	1.0015636313149563	1.000880020504881	0.9978919351967241	0.9984103075689797	0.9989412050770632	0.9984529443922124	0.9987243063037013
169.08333333333334	1.00023	0.9987662612624878	0.9969367099875378	0.9976522384278085	0.9990543872159976	0.9977971553722879	0.998563
169.18333333333334	1.0012787180167864	1.0006239030798492	0.9976236870215417	0.9991085291463742	0.9994439949634839	0.9982742909050568	0.9989989153485082
169.28333333333333	1.0006107546177434	1.0004689678474223	0.9976302296599607	0.9984502059448308	0.998798	0.9987383542314489	0.9997496610435842
169.38333333333333	1.000856096624501	0.9997037775158455	0.9969410717464838	0.9988159410567993	0.999276	0.9991588435365832	0.9988660400042468
169.46666666666667	1.0004572180070632	0.9993923260792326	0.9973598006053053	0.9982174654190326	0.9991153314446547	0.9991566648355203	0.9992425201463203
169.56666666666666	1.0006107546177434	1.0014633990841204	0.9972485757521808	0.9990575478883421	0.9983600583252261	0.9972154421885008	0.9983766158195512
169.66666666666666	1.0013831862261153	0.999938	0.9971002759480149	0.9987161951171716	0.9992241604243995	0.9985662368474819	1.0003055229004105
169.76666666666668	1.000308429951352	1.000208107507112	0.9968887306391311	0.9978738960714258	0.9992502793795381	0.998614	0.9998005965922176
169.85	1.000571183326331	0.9998618746917911	0.9979224675093467	0.9973175353859464	0.9998053071762364	0.9985923812602363	0.9978584019769322
169.95	1.0019735898939897	1.0000515913029258	0.9975299092042015	0.9979426099409472	0.9985537739091719	0.9985422711357903	0.9990697821987808
170.05	1.0002546129950312	0.9990445122921522	0.9978832116788321	0.9979337436352025	0.9990282682608589	0.9985095906198472	0.9997873090577915
170.15	1.0008925022126005	1.0000737249075582	0.9967578778707494	0.9990087832067464	0.999503	0.9990106918643078	1.000349814681831
170.25	1.0008070282231494	1.0003266803890714	0.9962955314224674	0.9995629273157897	0.999792	0.999743	0.9981197234873127
170.35	1.0014401688857493	1.0003820144006523	0.9979159248709275	0.9975391930295636	0.9988563184728623	0.9983984768656408	0.9981706590359462
170.43333333333334	1.0012027411372744	0.9993480588699678	0.9971591596937867	0.999452	0.9992894578122463	0.9983984768656408	0.999313
170.53333333333333	1.000460383710376	0.99992	0.9958986113583762	0.999452	0.9988367292565081	0.9977121860308358	0.9995636355616183
170.63333333333333	1.0004714636719716	1.0010997755794455	0.9971286273811643	0.9976455886985001	0.9992959875510309	0.9987318181282602	0.9989147609638093
170.73333333333332	1.0000915792744116	0.9999282755056883	0.9971199038632721	0.9979536928231281	0.9982686419822405	0.99805	0.9993510350108004
170.83333333333334	1.0005743490296442	1.0016309820906228	0.9966335677407868	0.9977320351795108	0.9982642888230507	0.9978559803009853	0.9991273615146272
170.91666666666666	1.0010254617517464	0.9992958868019057	0.9973576197258323	0.9985277861200968	0.9993699912572575	0.9991021973089486	0.9995082708348428
171.01666666666668	1.0003179270612912	1.0002112694506309	0.9971417126580024	0.9976500218513723	0.9989977961465303	0.999266	0.9990299195955024
171.11666666666667	0.9996594607721874	0.9997101014028833	0.9977545397899235	0.9983260776644051	0.9996202979106704	0.9975618556574976	0.9990033445266502
171.21666666666667	1.0009621476854864	1.0005448544918762	0.9975691650347159	0.9978650297656811	0.9992415730611586	0.9984180851752066	0.9986246497955056
171.3	1.0014069290009628	1.0002966419256416	0.9970435730817162	0.9981775670431816	0.9987953742442052	0.997878	0.9991849408304738
171.4	1.00058	1.0001322208626582	0.9970632009969734	0.9988890880791931	0.9978637981775901	0.9974964946256114	0.9987420230162697
171.5	1.0009763933503948	0.9997670163862237	0.9971918728858821	0.9982817461356817	1.0000490840908647	0.9989780113483647	0.9995924252195416
171.6	1.0005157835183536	1.0005021682543709	0.9976040591062845	0.9970980943187652	0.9978703279163748	0.9984856249081555	0.9988128898665424
171.7	1.0009953875702728	1.0006776561196706	0.9969476143849029	0.9979891580461068	0.9982512293454815	0.9994224663651908	0.998667
171.78333333333333	1.0010444559716243	1.0000737249075582	0.9970675627559195	0.9980556553391919	0.9983644114844159	0.9987666773452661	0.9988726837714599
171.88333333333333	1.0011774155107704	1.001121909184078	0.99804	0.9978295645427023	0.9989063798035448	0.9985553433421674	0.9997097984403058
171.98333333333332	1.000656657315782	1.0004262816099172	0.9973990564358198	0.9983526765816392	0.9994048165307757	0.9985444498368531	1.0008237367430295
172.08333333333334	0.9993840445839564	1.000391500231209	0.9978374132098985	0.997889	0.9992742217550821	0.9984856249081555	0.999519
172.16666666666666	1.0011789983624269	1.000024714783015	0.9968581983265088	0.9973685166439783	0.9988410824156979	0.999076	0.9996455753572462
172.26666666666668	0.9986353557504322	1.0001227350321014	0.9965615987181768	0.9977386849088192	0.9979791568961195	0.9978712312084255	0.998574
172.36666666666667	1.0015335571334827	1.0007567047076433	0.9975364518426205	0.9979802917403621	1.0006432903202709	0.9983527241433204	0.9997961674140756
172.46666666666667	1.0004303095289027	1.0000642390770016	0.9974513975431724	0.9988358902447249	0.9986821921052705	0.9989823687504906	0.9993554641889424
172.56666666666666	1.0008307709979969	0.9997844070755777	0.9975168239273632	0.9974549631249892	0.998051	0.9978058701765393	0.999413
172.65	1.002893226706416	1.0002002026483148	0.9974121417126579	0.9984391230626498	0.9993765209960421	0.9980477059945182	1.0002390852282799
172.75	1.0003733268692685	1.0000531722746853	0.9973554388463591	0.9982085991132879	0.9997487161067691	0.9989496882345476	0.9989856278140818
172.85	0.9996024781125534	1.0001021823992284	0.9966401103792059	0.9981797836196177	0.9999750803846383	0.9988102513665236	0.9996389315900333
172.95	1.0011330956643885	1.0002096884788716	0.9973663432437244	0.9979559093995641	0.9992633388571075	0.9985095906198472	0.9991140739802011
173.05	1.0002767729182223	0.9995520042269377	0.9964852679366208	0.9981376686673303	0.9991697459345271	0.9985139480219729	0.9987243063037013
173.15	1.0009653133887995	1.0000674010205204	0.9976912942852055	0.9982507140655752	0.9993612849388778	0.998599	0.9997607339889393
173.23333333333332	1.0002767729182223	1.0003867573159306	0.9974339505073881	0.9980889039857346	0.9986538965705369	0.9978755886105513	0.9991140739802011
173.33333333333334	1.0011235985544493	1.0004895204802953	0.9963893092398076	0.9975369764531276	0.9983382925292772	0.9981653558519133	0.998461
173.43333333333334	1.0005854289912395	1.000307708727958	0.9962148388819654	0.9988270239389803	0.9997182439924407	0.9983854046592635	0.9993997559703629
173.53333333333333	1.0001533104890152	0.9995156418764702	0.9973663432437244	0.9983681926166923	0.9978637981775901	0.9984551230932754	1.0006067070140692
173.63333333333333	1.0003543326493907	1.0000231338112557	0.9976193252625956	0.9978871955300429	0.9985668333867412	0.9988189661707751	0.999832
173.71666666666667	1.0007342170469504	0.9994255264861811	0.9963609578066582	0.9981332355144581	0.9992742217550821	0.998187	0.999413
173.81666666666666	1.00055	1.0008	0.997962	0.9984080909925435	0.9991610396161474	0.9982895418124971	0.9989856278140818
173.91666666666666	1.000492040743506	1.000661846402076	0.9975909738294463	0.9985322192729692	0.9996202979106704	0.9995880476459692	0.9986733707550679
174.01666666666668	1.0013657748578937	1.0000326196418123	0.9970479348406622	0.99689	0.9982838780394049	0.9989997983589936	0.9980377836916849
174.11666666666667	1.0011346785160449	0.9997401398663129	0.9974732063379027	0.9980357061512665	0.999276	0.9981936789657306	0.9998825363878454
174.2	1.000640828799217	0.9998539698329939	0.9972376713548157	0.9978073987783407	0.9996529466045938	0.9985357350326016	0.9992070867211841
174.3	1.0004239781222766	0.9995946904644429	0.9965572369592308	0.9981864333489262	0.9981424003657366	0.9984594804954011	0.999615
174.53333333333333	1.0017899791018356	0.9995867856056457	0.997648	0.9980977702914792	0.9992568091183229	0.9983091501220629	0.9991162885692723
174.63333333333333	1.0007785368933324	0.9994002309380299	0.9977807103435997	0.998198	0.999089	0.9981043522221529	0.9986999458239203
174.73333333333332	1.000479377930254	1.0007440569335677	0.9975081004094711	0.9966193138085518	0.9989390284974682	0.9985923812602363	0.9995702793288315
174.83333333333334	1.0010824444113804	0.999301	0.9974383122663342	0.9983216445115327	0.998343	0.9978581590020483	0.999209
174.91666666666666	1.000533194886575	0.999487	0.9971722449706247	0.9988868715027569	0.9979421550430063	0.9987231033240087	0.9988549670588918
175.01666666666668	1.000431892380559	0.9995409374246215	0.9973510770874131	0.9979559093995641	0.999128	0.998651	0.9991384344599824
175.11666666666667	1.0003764925725815	1.0004689678474223	0.9971809684885169	0.9987516603401504	0.9986974281624349	0.996734	0.998771
175.21666666666667	1.0014401688857493	1.0009337735447026	0.9978679455225208	0.9991905424745126	0.9993460488817136	0.9995967624502207	0.9995857814523287
175.3	0.9996309694423703	0.9994682127236865	0.9967862293038988	0.9988469731269058	0.9986212478766135	0.9983483667411945	1.0003874626960383
175.4	1.0004682979686585	1.0003867573159306	0.9978352323304254	0.9986519144005226	0.9987191939583838	0.9980716717062098	0.9991782970632608
175.5	1.0000884135710986	0.9998571317765128	0.9972921933416414	0.9984745882856286	0.9979356253042215	0.9977906192690992	0.9995968543976836
175.6	1.0005221149249794	1.0000468483876475	0.9981885348050561	0.9985455187315863	0.9982033445943937	0.9988647188930955	0.9989369068545195
175.7	1.0004081496057116	1.000138544749696	0.99703	0.9985211363907883	0.9989150861219244	0.997947	0.9986844437004231
175.78333333333333	1.0010982729279454	1.0002397269423011	0.996797	0.9985122700850436	0.9997160674128457	0.9983505454422574	0.9997518756326552
175.88333333333333	1.0002704415115962	0.9998729414941073	0.9959182392736335	0.9977963158961597	1.0003168033810368	0.9983222223284401	0.9994794811769196
175.98333333333332	1.0010381245649984	0.999629	0.9965921310307994	0.9980800376799899	0.9986669560481063	0.9991762731450862	0.9990830697332069
176.08333333333334	1.000681982942286	1.0010238889349916	0.9974579401815915	0.9972798535865315	0.9988476121544827	0.997623	0.9983965471211904
176.18333333333334	1.0015272257268568	0.9999282755056883	0.9974753872173757	0.9989112538435547	0.9998074837558314	0.9982873631114342	0.9977831059485175
176.26666666666668	1.00064	0.9995393564528621	0.9983826330781556	0.9982551472184475	0.9994461715430787	0.998102	0.9990033445266502
176.36666666666667	0.9998367401577153	1.000287156095085	0.9969846893359443	0.9990220826653635	0.9992959875510309	0.9982786483071826	0.9996588628916723
176.46666666666667	1.000615503172713	0.9995931094926835	0.9976629428520561	0.9976699710392979	0.9991653927753372	0.9987361755303859	0.9989191901419513
176.56666666666666	1.0002831043248481	1.0003440710784253	0.9979464571835498	0.9987782592573844	0.9991828054120965	0.9974463845011653	0.9982215945845797
176.66666666666666	1.0012977122366642	1.000193878761277	0.9979311910272387	0.9987560934930227	0.9984231791334781	0.9993941432513734	0.9990011299375791
176.8	1.000564851919705	0.9996658341936185	0.9974492166636995	0.9985809839545651	0.998345	0.9975073881309258	0.9986002893157243
176.9	1.0002451158850922	0.9985544110467207	0.9968974541570232	0.9989090372671185	0.9989803835097713	0.9990825889993826	0.9982060924610826
177	0.9998035002729289	1.0005179779719655	0.9972267669574506	0.9991040959935018	0.9984623575661862	0.9984921610113442	0.9992646660370305
177.08333333333334	1.001232815318748	1.0002760892927687	0.997493	0.9986341817890331	0.9995745897391776	0.9980782078093984	0.9985449245889487
177.18333333333334	0.9997481004649513	1.0003488139937036	0.99703	0.9985366524258416	0.9987104876400043	0.9981043522221529	0.9982393112971479
177.28333333333333	0.9998937228173492	1.0003029658126794	0.9983172066939646	0.9990531147354699	0.9987344300155481	0.9983222223284401	0.9986512248643578
177.36666666666667	1.0007848682999585	1.0009227067423863	0.9964700017803098	0.9990331655475443	0.9995898257963418	0.997313	0.9992314472009652
177.46666666666667	1.000998553273586	1.000582797814103	0.9967098985223427	0.9975835245582871	0.9991392738201985	0.9981653558519133	0.9984231221900426
177.56666666666666	1.0010951072246324	1.0004594820168657	0.9968909115186042	0.9980667382213728	0.9991740990937169	0.9982198233784851	0.9987508813725537
177.66666666666666	1.000219790258588	0.9996721580806563	0.9973837902795085	0.9988	0.9988497887340775	0.9985618794453561	0.9998183133047859
177.76666666666668	0.9997481004649513	1.000585959757622	0.9977109222004629	0.9988491897033419	1.0007564724592055	0.9984856249081555	0.9985006328075284
177.85	1.0004588008587196	1.0004199577228792	0.9968865497596581	0.9971025274716375	0.9987300768563583	0.9983004353178114	0.9985404954108067
177.95	1.0002561958466876	0.9996437005889861	0.9983869948371016	0.9993567857072255	0.9990805061711364	0.9991457713302059	0.9993000994621669
178.05	0.9999079684822578	1.0023930104786807	0.9983346537297488	0.9972909364687124	0.9999054298376017	0.9982546825954911	0.9985537829452328
178.15	1.000843433811249	0.9993939070509921	0.9969803275769983	0.9992260076974914	0.9992981641306259	0.9985575220432304	0.9979979210884066
178.25	1.0004128981606812	1.0000010002066233	0.9971613405732598	0.9983681926166923	0.9982207572311528	0.9977492239489046	0.9988128898665424
178.33333333333334	1.0012201525054958	0.9994887653565595	0.9985941783870393	0.9989356361843527	0.9986386605133728	0.9983723324528861	0.9984474826698239
178.43333333333334	1.0006060060627742	0.9994982511871162	0.9969083585543884	0.9983925749574902	0.9987801381870408	0.9979932384679464	0.9988438941135366
178.53333333333333	0.9998652314875323	0.9992089333551356	0.9975102812889443	0.999144	0.9986038352398544	0.9981544623465989	0.9979824189649095
178.63333333333333	1.000716805678729	1.0007788383122758	0.9976498575752181	0.999594	0.9999206658947658	0.9987100311176315	0.998691
178.73333333333332	1.0019134415310427	1.000013647980699	0.9979115631119814	0.9994343658824917	0.9994222291675349	0.9987231033240087	0.9993266745310191
178.83333333333334	1.0004398066388416	0.9998555508047533	0.997567	0.9975148106887657	0.9985145954764637	0.9986272404772424	0.9981285818435968
178.91666666666666	1.000203961742023	0.9999741236867125	0.9977828912230726	0.9999552613449922	0.9988672013708366	0.9989932622558049	0.9983123927364915
179.01666666666668	0.9994980099032245	1.0002302411117445	0.9975757076731351	0.9987583100694588	0.9993460488817136	0.9980237402828266	0.9986335081517896
179.11666666666667	0.9995359983429803	1.000315613586755	0.9978897543172512	0.998825	0.9982555825046713	0.9984006555667035	0.9985537829452328
179.21666666666667	1.0014892372871007	1.000249212772858	0.9967360690760192	0.998144	0.9989107329627346	0.9983047927199372	0.9981307964326679
179.31666666666666	1.002089138064914	1.0003551378807416	0.9972376713548157	0.9994676145290342	0.9995179986697104	0.9990564445866282	0.9987464521944117
179.4	1.0006186688760261	0.9994128787121055	0.9963893092398076	0.9988070747510547	0.9983861772803649	0.9972481227044439	0.9985559975343039
179.53333333333333	1.0017298307388887	0.9991978665528195	0.9972987359800605	0.999093	0.9988933203259754	0.9988777910994726	0.9994019705594339
179.63333333333333	1.0002736072149092	1.000016809924218	0.9969628805412141	0.9990486815825975	0.9991762756733118	0.9988973994090385	0.9979735606086253
179.73333333333332	1.0006914800522249	1.0002998038691606	0.9977850721025457	0.9980977702914792	0.9989934429873405	0.9984355147837095	0.9991207177474143
179.83333333333334	0.9999427912187007	1.000059496161723	0.9969367099875378	0.9985388690022776	0.9989716771913917	0.9988995781101013	0.997927
179.91666666666666	0.9994980099032245	1.0008183626062623	0.9969759658180523	0.9989866174423846	0.9987627255502818	0.9984899823102813	0.9976192263572621
180.01666666666668	1.0011758326591138	0.9995867856056457	0.9976869325262595	0.9973618669146699	0.998467	0.9986686357974369	0.9980222815681878
180.11666666666667	1.000780119744989	0.9995867856056457	0.9959902082962434	0.9988735720441398	0.9985755397051207	0.9986882441070027	0.9986224352064345
180.21666666666667	1.0008671765860966	1.0001654212696067	0.9991612070500266	0.9990531147354699	0.9984797702029454	0.999028	0.9988217482228264
180.3	1.0004128981606812	1.000873696617843	0.9974862916147409	0.9983282942408412	0.9992502793795381	0.9985836664559848	0.9985427099998778
180.4	1.0003859896825207	1.0004199577228792	0.9977698059462345	0.9990087832067464	0.9999054298376017	0.9986882441070027	0.9980377836916849
180.5	1.0003764925725815	1.0000357815853314	0.998653	0.9987693929516397	0.9991022719670853	0.9985902025591735	0.9983832595867641
180.6	0.9994774328316899	0.99972	0.9973096403774256	0.9985809839545651	0.9986604263093217	0.9981348540370331	0.9982902468457814
180.7	1.0011742498074574	1.0008879253636782	0.9970828289122305	0.9981908665017986	0.9996355339678347	0.9978538015999225	0.999087
180.78333333333333	1.000998553273586	1.0013954172984638	0.9978330514509525	0.9986962459292459	0.9990413277384282	0.9986272404772424	0.9995127000129849
180.88333333333333	1.0009352392073259	0.999487	0.9969890510948906	0.999259	0.9986060118194493	0.9984986971145328	0.998775
180.98333333333332	1.0005885946945525	1.0001796500154418	0.9968691027238739	0.9985078369321713	0.9982251103903426	0.9979583792509403	0.9977831059485175
181.08333333333334	1.0014781573255052	1.0003409091349065	0.9974208652305501	0.9981554012788197	0.9989977961465303	0.9982982566167485	0.9973490464905974
181.18333333333334	1.0002672758082831	1.0000500103311665	0.9980271497240519	0.9996781892904706	0.9990500340568078	0.9984943397124071	0.9986933020567071
181.26666666666668	1.0012818837200992	0.999324	0.997578	0.9984768048620649	0.9982403464475069	0.9986838867048771	0.9981197234873127
181.36666666666667	0.9995549925628584	0.9998176074825262	0.9964569165034716	0.9979935911989791	0.9987714318686614	0.9978668738062998	0.9977808913594466
181.46666666666667	1.00064	1.0003851763441711	0.9963653195656044	0.998311	0.998445	0.9981936789657306	0.9995702793288315
181.56666666666666	0.9998414887126847	1.000249212772858	0.9971329891401104	0.9991595104044062	0.9984492980886168	0.9974964946256114	0.9982968906129944
181.66666666666666	1.0001406476757633	1.0001685832131257	0.9966597382944632	0.9988358902447249	0.9992263370039943	0.9987361755303859	0.9989369068545195
181.75	1.0013293692697942	1.0003314233043497	0.9972507566316537	0.9988580560090866	1.00035	0.9984529443922124	0.9982393112971479
181.85	0.9995755696343929	1.0007930670581109	0.9974623019405375	0.9983947915339265	0.9989934429873405	0.998307	0.9981108651310286
181.95	1.0008386852562794	1.0006539415432787	0.9966684618123552	0.99812	0.9986604263093217	0.9985553433421674	0.998888
182.05	1.000773788338363	0.9999677997996747	0.996959	0.9986674304355757	0.9987344300155481	0.9990324788749366	0.9983323240381307
182.13333333333333	1.0002783557698787	1.0002365649987823	0.9975255474452555	0.9992282242739274	1.0002057978216972	0.9993266035184245	0.9987287354818436
182.23333333333332	1.0008196910364016	1.0001227350321014	0.9974862916147409	0.9995185957870661	0.9997334800496048	0.9973505216543989	0.9989524089780165
182.33333333333334	1.0002071274453361	0.9994444981472946	0.9975408136015665	0.9990597644647784	0.9985733631255259	0.9972829819214499	0.9982880322567104
182.43333333333334	1.000884587954318	1.0001749071001635	0.9973619814847783	0.9983260776644051	0.9990086790445049	0.997468	0.9975572178632734
182.53333333333333	1.0008355195529666	0.9998302552566021	0.9973118212568985	0.9985588181902032	0.9995593536820133	0.9984856249081555	0.9987353792490565
182.61666666666667	1.0002704415115962	0.9999788666019909	0.9977109222004629	0.999938	0.9982403464475069	0.9973200198395187	0.9979824189649095
182.71666666666667	1.000909913580822	0.99981	0.9973140021363717	0.9980201901162132	0.9996681826617582	0.9977339730414645	0.998671
182.81666666666666	1.0019925841138675	1.0001796500154418	0.9985636460744168	0.998286	0.998299	0.9976206805861952	0.9978561873878613
182.91666666666666	0.9998129973828678	1.0004547391015872	0.9975190048068363	0.9982041659604156	1.0001709725481789	0.9981217818306558	0.9984674139714631
183.01666666666668	1.00049	1.0003978241182467	0.9967142602812888	0.9990242992417996	0.9999663740662588	0.9979431283435002	0.9990897135004199
183.11666666666667	1.002003664075463	0.9998429030306777	0.9969345291080647	0.9998134004530772	0.9993046938694107	0.9996730169874211	0.9990631384315677
183.2	1.0003	1.0006223221080897	0.9975866120705003	0.9991284783342997	0.998321	0.9981479262434102	0.998474
183.3	0.9995138384197894	0.9996326337866699	0.9962998931814134	0.9981177194794048	0.9979095063490829	0.9973679512629019	0.9978916208129975
183.4	1.000431892380559	1.0005116540849277	0.998032	0.9998665982875454	0.9986843686848655	0.9984376934847723	0.9975682908086284
183.5	1.000473046523628	0.9998460649741966	0.9983608242834253	0.9989023875378101	0.9991370972406037	0.999128	0.9984142638337585
183.6	1.0009684790921125	1.0006365508539248	0.9961973918461812	0.9987405774579694	0.9983099969945436	0.9982633973997426	0.9990166320610763
183.68333333333334	1.0004667151170021	1.0002002026483148	0.9980467776393092	0.998184	0.9984732404641606	0.9979975958700722	0.9990852843222778
183.78333333333333	1.0000266823564952	0.9987235750249825	0.9972463948727077	0.9983371605465859	0.998858	0.9978145849807908	0.9976590889605403
183.88333333333333	1.0011679184008313	1.0004658059039035	0.996186	0.998964	0.9992045712080454	0.9983461880401318	0.9988128898665424
183.98333333333332	1.0010602844881895	1.000720342357176	0.9971199038632721	0.9978916286829151	0.9983034672557588	0.9990063344621821	0.9984629847933211
184.08333333333334	1.0013451977863592	0.9998602937200317	0.9978853925583051	0.999117	0.9992611622775127	0.9988015365622721	0.9984452680807527
184.16666666666666	1.000634497392591	1.0000357815853314	0.9968407512907245	0.9985699010723841	0.9988084337217745	0.9989954409568678	0.9983721866414091
184.26666666666668	1.000761125525111	0.9997543686121481	0.998269	0.9983260776644051	0.9981380472065469	0.9988320383771524	0.9983190365037046
184.36666666666667	1.0012502266869694	0.9997907309626155	0.9975691650347159	0.9995008631755768	0.9985581270683617	0.9986403126836195	0.9985847871922271
184.46666666666667	1.000492040743506	1.000405728977044	0.9976891134057326	0.9981487515495113	0.9981097516718133	0.9971043284342943	0.9979691314304833
184.55	1.0005759318813006	1.0007567047076433	0.9968625600854548	0.9990021334774379	0.9990739764323517	0.9991697370418975	0.9977432433452391
184.65	1.0013911004843978	0.9998444840024372	0.9971766067295709	0.9991528606750977	0.9984754170437556	0.9983592602465089	0.9984364097244687
184.75	1.001052370229907	0.9997828261038183	0.9971308082606373	0.9983194279350966	0.9992872812326514	0.9980084893753864	0.9991982283648999
184.85	1.0003100128030087	1.001011241160916	0.9982365141534626	0.9985765508016927	0.999544	0.9980128467775121	0.9991406490490534
184.95	1.0008766736960355	1.0003409091349065	0.997188	0.9990974462641934	0.9982425230271019	0.9985923812602363	0.9980267107463299
185.03333333333333	1.0012644723518778	1.0003092896997172	0.9975037386505251	0.9984967540499904	0.9981728724800651	0.9981740706561648	0.997626
185.13333333333333	1.0003859896825207	1.0002381459705416	0.9972725654263841	0.9985588181902032	0.9985211252152484	0.9982895418124971	0.9978406852643641
185.23333333333332	0.9999079684822578	1.0001970407047958	0.9969258055901726	0.9990287323946719	0.9985929523418798	0.9982633973997426	0.9993997559703629
185.33333333333334	1.001381603374459	0.9997338159792751	0.9972115008011393	0.9980711713742452	0.9990065024649101	0.9984311573815838	0.9992225888446812
185.43333333333334	1.001185329769053	1.0009685549234106	0.9972398522342887	0.9984723717091925	0.9982882311985947	0.9985248415272874	0.9983389678053438
185.51666666666668	1.0009748104987384	0.9996626722500996	0.997338	0.9982329814540858	0.9984144728150985	0.9981217818306558	0.9991694387069767
185.61666666666667	0.999376	0.9999456661950423	0.9961930300872351	0.9978738960714258	0.999359	0.9974986733266743	0.9973534756687396
185.71666666666667	1.0010982729279454	1.0007709334534787	0.9972005964037741	0.999964	0.999131	0.9965814401792048	0.9989457652108036
185.81666666666666	1.000881422251005	1.0001274779473799	0.9983281110913299	0.9986519144005226	0.9988911437463804	0.9987928217580205	0.9987154479474173
185.9	1.000767456931737	0.9989686256476983	0.9977174648388818	0.9984502059448308	0.9990065024649101	0.9979365922403117	0.9994772665878486
186	1.0004540523037502	1.0012136055461263	0.9962780843866832	0.9984745882856286	0.9985668333867412	0.9986010960644878	0.9991140739802011
186.1	1.0011679184008313	1.0008468200979324	0.9974230461100231	0.9977652838260533	0.9983600583252261	0.9986381339825566	0.9981263672545259
186.2	1.0003606640560165	0.9996610912783402	0.9979028395940893	0.9991240451814274	0.9990108556240999	0.9984681952996526	0.9996455753572462
186.36666666666667	0.9999269627021358	0.9999266945339288	0.9961472316183015	0.998506	0.9984057664967189	0.9987078524165686	0.9980842900621765
186.46666666666667	1.0007975311132105	1.0001575164108094	0.9976454958162719	0.9978317811191386	0.9998248963925905	0.9992198471663437	0.9988151044556133
186.56666666666666	1.0010428731199679	0.9997512066686292	0.997419	0.9986297486361607	0.9993373425633341	0.997571	0.9990498508971416
186.66666666666666	1.0004128981606812	0.9994081357968271	0.9977196457183549	0.9983814920753095	0.9988258463585337	0.9980934587168385	0.9990719967878517
186.76666666666668	1.0005284463316055	0.999938	0.9965943119102723	0.997351	0.9994657607594328	0.9982960779156856	0.9982060924610826
186.85	1.0009779762020514	0.9995630710292539	0.9971831493679899	0.9982750964063731	0.998778	0.998205	0.9976059388228358
187.03333333333333	1.0016570195626897	0.9998176074825262	0.9975800694320811	0.9998422159467475	0.9989673240322019	0.9988516466867182	0.9989036880184542
187.13333333333333	1.0011394270710143	1.0003108706714767	0.9975953355883923	0.998171	0.999544	0.9990869464015084	0.9991118593911302
187.23333333333332	1.00083	0.99956	0.9979922556524835	0.9982196819954688	0.9990500340568078	0.9979322348381859	0.9991495074053375
187.33333333333334	1.0006265831343086	0.9997164252899211	0.9975517179989317	0.9977719335553619	0.9990130322036946	0.9980999948200272	0.9991207177474143
187.43333333333334	1.0009	0.9995314515940648	0.9972049581627201	0.998825	0.9994200525879401	0.999985	0.9978761186895003
187.53333333333333	1.0005474405514836	1.0002745083210092	0.9971460744169485	0.9976544550042447	0.9993547552000932	0.9988429318824666	0.9983456115725569
187.61666666666667	1.0014180089625582	0.9997907309626155	0.9973074594979525	0.9978295645427023	0.9995267049880899	0.9984224425773324	0.9987088041802044
187.71666666666667	1.0004144810123377	1.0001749071001635	0.9973140021363717	0.9981797836196177	0.9984405917702373	0.9989235438217929	0.9983301094490598
187.81666666666666	1.0005632690680486	1.000449996186309	0.9979050204735622	0.9985122700850436	0.9990152087832896	0.9981304966349073	0.9982747447222842
187.91666666666666	1.0002530301433747	0.9992279050162491	0.996568	0.9981642675845644	0.9986451902521574	0.997828	0.9978894062239266
188	1.0003891553858337	1.0002824131798065	0.9961472316183015	0.9998289164881304	0.9982729951414303	0.9981740706561648	0.9975505740960603
188.1	1.001001718976899	1.000453158129828	0.9975757076731351	0.998619	0.9989977961465303	0.9987231033240087	0.9991340052818404
188.2	1.001289797978382	1.000138544749696	0.9974513975431724	0.9987760426809481	0.9994309354859144	0.998856	1.0003010937222685
188.3	1.0002720243632526	1.0002223362529472	0.9968669218444008	0.9987605266458951	1.0002623888911644	0.9978167636818536	0.998563
188.4	1.0004619665620325	0.9997385588945535	0.9972812889442763	0.9990486815825975	0.998922	0.9983854046592635	1.0001682183780072
188.48333333333332	1.000444555193811	1.000391500231209	0.9970653818764464	0.9991617269808423	1.0000512606704595	0.9983701537518234	0.9987442376053406
188.58333333333334	1.0009843076086775	1.0009827836692458	0.9963784048424424	0.9989888340188209	1.000436515258756	0.9982677548018684	0.9978406852643641
188.68333333333334	1.0011315128127318	0.9998207694260453	0.9969258055901726	0.9984856711678096	0.9993199299265748	0.9989170077186045	0.9995414896709082
188.78333333333333	1.0011695012524877	1.0001527734955311	0.9965921310307994	0.9983947915339265	0.9986386605133728	0.998906	0.9983190365037046
188.88333333333333	1.00125	0.999487	0.9965332472850275	0.9994122001181298	0.9979900397940941	0.9979322348381859	0.9991450782271954
188.96666666666667	1.0003574983527037	1.000464224932144	0.9968691027238739	0.9998466490996198	0.9992589856979177	0.9985052332177214	0.9987575251397667
189.06666666666666	1.0017124193706672	0.999688	0.9967775057860068	0.9987871255631291	0.9993699912572575	0.9990542658855653	0.9982902468457814
189.16666666666666	1.0002340359234967	0.9999725427149531	0.997488	0.9986297486361607	0.9991936883100708	0.9987928217580205	0.9991982283648999
189.26666666666668	1.000881422251005	1.0001085062862662	0.9979377336656577	0.9983814920753095	0.9991196846038445	0.9985640581464189	0.9989191901419513
189.35	1.0016665166726286	0.9997828261038183	0.9970195834075128	0.9992902884141404	0.9988410824156979	0.9983156862252515	0.9990387779517864
189.45	1.0018121390250267	0.9991188179648466	0.9969323482285918	0.9972532546692973	0.9988715545300265	0.9990041557611192	0.9992270180228232
189.55	1.0015224771718871	1.0001986216765553	0.9965528752002848	0.9991595104044062	0.9997030079352763	0.9991239843195773	0.9995791376851155
189.65	1.000786451151615	1.0003662046830577	0.9966880897276126	0.9973618669146699	0.9989869132485559	0.9987623199431405	0.9986844437004231
189.73333333333332	0.999398	1.0009543261775755	0.9965463325618656	0.997799	0.9994679373390276	0.9978646951052368	0.9987132333583464
189.83333333333334	1.0008608451794705	1.0000199718677367	0.9980664055545665	0.9983659760402562	0.9987126642195991	0.998754	0.9994816957659907
189.93333333333334	1.0003891553858337	0.9998903321834614	0.9967491543528574	0.9973530006089251	0.9985407144316025	0.9985379137336645	0.9982282383517928
190.03333333333333	1.0011964097306483	0.999525	0.9969890510948906	0.9994343658824917	0.9994200525879401	0.9985139480219729	0.9997142276184479
190.13333333333333	1.0021002180265095	1.000204945563593	0.9966073971871104	0.998147	0.9993395191429288	0.9976773268138298	0.9991982283648999
190.21666666666667	1.0011916611756788	1.0001527734955311	0.9966052163076375	0.9988979543849378	0.9993286362449544	0.9996621234821068	0.9977941788938727
190.31666666666666	1.001052370229907	0.9999693807714342	0.9973554388463591	0.9997823683829707	0.9989803835097713	0.9992350980737837	0.9987929585649031
190.41666666666666	1.0011172671478235	0.9999140467598532	0.9976433149367989	0.9975391930295636	0.9990326214200487	0.9988342170782152	0.998682
190.51666666666668	1.0009241592457305	0.9996911297417699	0.9970653818764464	0.9976655378864256	0.9990043258853151	0.9987252820250716	0.9994418331627123
190.61666666666667	1.0004192295673071	0.9991947046093006	0.997266	0.9996648898318535	0.9992285135835892	0.9982677548018684	1.0000331284446748
190.7	1.0008228567397146	1.0005654071247492	0.99703	0.9990464650061612	0.9991175080242497	0.9994006793545621	0.9998183133047859
190.8	1.001017547493464	0.9997480447251103	0.9969432526259567	0.9986873796235013	0.9992219838448045	0.9988821485015984	0.9994816957659907
190.9	1.0009526505755473	0.9999725427149531	0.9959771230194052	0.9978716794949896	0.9988737311096214	0.9981479262434102	0.998253
191	1.000704142865477	1.0011993768002911	0.9958549937689156	0.9986031497189267	0.9988911437463804	0.9983679750507604	0.9987021604129912
191.08333333333334	1.001004884680212	1.000083210738115	0.9969519761438489	0.9989977003245656	0.9989847366689609	0.9976555398032011	0.9988948296621701
191.18333333333334	1.0007563769701415	0.9989275203819523	0.9969170820722805	0.9982063825368518	0.9990217385220742	0.9980956374179014	0.9995902106304707
191.28333333333333	1.0004208124189635	0.9988737673421308	0.9975844311910271	0.9990398152768528	0.9993874038940166	0.9990629806898168	0.9978539727987902
191.38333333333333	1.0015098143586352	0.9998982370422587	0.9974361313868613	0.9984236070275967	0.9988171400401541	0.9999235676096515	0.9990432071299284
191.48333333333332	1.0002435330334356	0.9999836095172692	0.9979486380630229	0.9981288023615857	0.9981902851168244	0.9993374970237388	0.9985227786982386
191.56666666666666	1.0010381245649984	0.9999440852232828	0.9968407512907245	0.9986097994482354	0.9987605489706868	0.999163	0.999209
191.66666666666666	1.0008481823662185	0.9997021965440861	0.9967382499554921	0.9982662301006284	1.0010655467616807	0.9987165672208201	0.9985294224654516
191.76666666666668	1.0011315128127318	0.9998255123413237	0.9961821256898699	0.9996227748795663	0.9988454355748877	0.9987122098186942	0.998888
191.86666666666667	1.0013072093466033	0.9999567329973584	0.9969301673491187	0.9983149947822243	0.9992198072652098	0.9980302763860153	0.9978495436206481
191.96666666666667	1.000615503172713	1.0001369637779365	0.997578	0.9988048581746184	0.9995158220901154	0.9982459677912395	0.9997164422075189
192.05	1.001141009922671	1.0006144172492923	0.9963893092398076	0.9982573637948837	0.999048	0.9995488310268374	0.9986246497955056
192.15	1.0002308702201836	1.00016	0.996496	0.9983460268523306	1.000395160246453	0.9984485869900868	0.9977963934829436
192.25	1.0007120571237595	1.0005227208872438	0.9964394694676872	0.9993767348951511	0.9978072071081228	0.9981653558519133	0.9978118956064408
192.35	0.9998652314875323	1.001302139964656	0.9967666013886415	0.9990996628406295	0.9993286362449544	0.9984616591964639	0.9987508813725537
192.43333333333334	1.00118	1.0006729132043923	0.9972834698237492	0.9978783292242982	0.9979008000307034	0.9976707907106412	0.9997917382359336
192.53333333333333	1.0005870118428961	1.0006254840516087	0.997338	0.9982839627121177	0.9985450675907923	0.9985771303527962	0.9983633282851251
192.63333333333333	1.0012787180167864	1.0006776561196706	0.9974099608331849	0.9984768048620649	0.9988084337217745	0.9985444498368531	0.9997585193998683
192.73333333333332	1.0004065667540551	0.9999266945339288	0.9968560174470357	0.9976212063577021	0.9983600583252261	0.9991130908142628	0.998687
192.83333333333334	1.0014654945122532	1.0002065265353526	0.9962257432793306	0.9997912346887156	0.9994178760083451	0.9992394554759094	0.9991229323364852
192.91666666666666	1.0004350580838721	1.0003266803890714	0.997879	0.9981044200207878	0.9989150861219244	0.9992198471663437	0.9987220917146304
193.01666666666668	1.0010397074166548	0.9995852046338862	0.9963958518782268	0.9989156869964271	0.9980009226920684	0.9984834462070927	0.9988306065791105
193.11666666666667	1.0009146621357914	0.9985986782559855	0.9969279864696458	0.998235	0.9995332347268745	0.9981435688412845	0.9983101781474205
193.36666666666667	1.0019387671575466	1.0004152148076009	0.9973990564358198	0.9984169572982882	0.9999837867030179	0.9983265797305658	1.0000309138556038
193.46666666666667	1.000840268107936	1.0001401257214555	0.9965288855260814	0.9988026415981823	0.9978768576551594	0.9983788685560748	0.9989834132250109
193.56666666666666	1.0010080503835248	0.9994223645426622	0.9976367722983799	0.9993523525543532	0.999918	0.9991653796397718	0.9996876525495956
193.66666666666666	1.0002751900665656	1.0005938646164194	0.9966575574149902	0.998798	0.9994439949634839	0.9985509859400418	0.9989590527452297
193.75	1.0011204328511363	0.9992911438866273	0.9977261883567741	0.9989932671716932	0.9991632161957424	0.9981348540370331	0.9993864684359368
193.85	1.0015937054964297	1.0001859739024797	0.9976084208652305	0.9981398852437666	0.9988780842688111	0.9992568850844126	1.0004361836556006
193.95	1.0019261043442946	0.9994745366107243	0.9973990564358198	0.9991395612164806	0.9985624802275515	0.9996490512757297	0.9976723764949664
194.05	1.0008671765860966	0.9998144455390073	0.9975996973473384	0.9992747723790871	0.9983731178027955	0.9990063344621821	0.9984541264370368
194.15	1.0011600041425488	1.0001812309872014	0.9974034181947659	0.9972643375514781	0.9990391511588335	0.999385	0.9991960137758289
194.23333333333332	1.0010112160868379	1.000831010380338	0.9973881520384547	0.9985011872028627	0.999359	0.9979235200339345	0.9991406490490534
194.33333333333334	0.9998683971908452	1.0000010002066233	0.9972136816806123	0.9984701551327564	0.9984841233621352	0.9985379137336645	0.9985958601375823
194.43333333333334	1.0017345792938581	0.9998729414941073	0.9967186220402349	0.9989533687958421	1.0000773796255984	0.9992067749599663	0.9983478261616279
194.53333333333333	1.0015272257268568	0.9999282755056883	0.9977654441872885	0.997659	0.9994548778614583	0.9990455510813139	0.9988948296621701
194.61666666666667	1.0004698808203152	0.9999187896751316	0.9969105394338613	0.9984391230626498	0.9988389058361031	0.9982350742859253	0.9990808551441358
194.71666666666667	1.0001992131870536	0.9997559495839076	0.9968451130496705	0.9995097294813216	0.9987931976646102	0.998307	0.9988239628118973
194.81666666666666	1.0004540523037502	1.0000310386700528	0.9966313868613138	0.9977608506731809	0.9990979188078956	0.9982764696061198	0.9991871554195448
194.91666666666666	1.0005569376614225	1.0003662046830577	0.99642	0.9989688848308953	0.9981184579901927	0.999163	0.9992823827495988
195.01666666666668	1.0001833846704886	0.9995409374246215	0.9975866120705003	0.999259	0.9980618669207255	0.9987688560463289	0.9983168219146336
195.11666666666667	1.0013103750499164	0.9997859880473372	0.9966684618123552	0.9995828765037151	0.9991806288325016	0.9990106918643078	0.9981462985561649
195.2	1.0010397074166548	1.000408890920563	0.9969149011928075	0.9975303267238189	0.998589	0.9985880238581105	0.9996433607681753
195.3	1.0002894357314742	1.0001306398908987	0.996339	0.9973707332204146	0.9997008313556816	0.998547	0.9989236193200933
195.4	1.0011584212908924	0.99972	0.9966488338970979	0.9977586340967448	0.9983840007007699	0.9983570815454461	0.9984164784228294
195.5	1.000640828799217	0.9999251135621694	0.9973249065337368	0.9995208123635024	0.9992785749142719	0.9979365922403117	0.9986157914392214
195.6	1.001425923220841	1.000682399034949	0.9971787876090439	0.9994299327296193	0.9989390284974682	0.9982633973997426	0.9999999096086095
195.68333333333334	1.0006962286071945	1.0002175933376687	0.996258	0.9991949756273849	0.9989150861219244	0.9988516466867182	0.9985404954108067
195.78333333333333	1.0000963278293813	1.0004152148076009	0.9960098362115006	0.9976167732048298	0.9991240377630343	0.9979714514573176	0.9987951731539741
195.88333333333333	1.0014860715837877	1.0000231338112557	0.9962737226277372	0.9987782592573844	0.9991784522529067	0.9990542658855653	0.9989679111015137
195.98333333333332	1.0012201525054958	1.001074480031294	0.9969628805412141	0.9987560934930227	0.9993939336328013	0.9988080726654608	0.9993421766545163
196.08333333333334	0.9997670946848293	0.9999693807714342	0.9962846270251022	0.9997180876663218	0.9979704505777399	0.9982633973997426	0.9985604267124459
[truncated: 1,861 more rows]

## Sheet: Fig3_Ethylene1_greyvaluesgreyva
0	1	2	3	4	5	6	7	8
0	0.9988233192941627	1.0013393769123893	0.9997226409190302	0.999733	1.0009309674615088	0.9978034788075653	0.9984496047324517	0.9994813145514166
0.1	1.00089	0.9995227561769422	1.0019184845940061	0.9996332804295266	1.0005585651232736	1.0010917501594863	0.9997618099054567	1.0006872192790244
0.2	0.9991022024051679	1.0002762146499138	0.9993490425159961	1.0012936292448749	1.0017999062507246	1.001910986535338	0.9976607423850439	1.0002445453916746
0.3	0.9992266626365257	0.9989125934871739	1.0002220428659432	0.9996830143802168	0.9998965165219664	0.9996005134384659	0.9998734050667973	1.0015725670537234
0.4	1.000130151723419	0.9985635989184046	1.0006223268691938	1.0002530419688962	1.000566088402834	1.0000837496417334	0.9996194298720222	0.9993591976169754
0.5	1.0001578095526096	0.9987785425932095	1.001026423101047	1.0003754640013645	0.9999943191562505	0.9998572326714518	1.0004698619636179	0.9993630137711766
0.6	1.000150895095312	1.000641387774851	1.0017240609352842	0.9998016107241703	0.9990238160929706	1.0011068512908383	0.9997925947775507	0.9997331807287018
0.6833333333333333	1.0005934203623617	1.0005281378816744	0.9998446322343065	0.9994228675612221	1.0001184532689955	0.999046	1.0010355339883443	0.9992561614535406
0.7833333333333333	0.9978345519005983	1.0005373827709132	0.9994862827456821	0.9992621886436078	1.0003178201773437	0.9984528274557057	1.000300545167101	0.9986761060149445
0.8833333333333333	0.9994617541846459	0.9991460269404565	0.9979080201042931	0.9992889684632101	0.9992645610389005	0.9998572326714518	0.9990383654112487	0.9995271084018321
0.9833333333333333	1.0009276191317482	1.0005882296617272	0.9982206228496889	1.000532317230464	0.9986401288353948	1.0005669858450006	1.0007430777034518	1.0000041276769933
1.0833333333333333	1.0004620456737063	0.9994326185068628	1.000279226294979	1.000069408920194	1.0000319355540521	0.9981055014346074	1.000831584210722	0.9996377768736696
1.1666666666666667	0.9994778879183404	1.0011336781268234	0.9995854006893442	0.9995414639051755	0.9995466840224121	0.9991172772351985	0.9988921372688022	0.9998362168921366
1.2666666666666666	0.9988417578469564	1.0003386176522764	0.9991927411432981	0.9992774913976663	0.9994037417107663	0.9993475694883182	0.9985688961118158	0.9981380282725627
1.5	1.0007708914330014	0.9995782255123757	1.0013161524748286	0.9997595281505093	1.0012431835632618	0.9986151646177409	0.999396	0.9981685575061731
1.6	0.9979912795993451	0.9995990265131633	1.0001000515506666	0.9994419960037954	0.9989974846145095	0.9986566927289593	0.9998041391045859	0.9983097552116207
1.6833333333333333	1.0003237565277532	0.9999110415249767	0.9992270512007195	0.999978	0.9999529411186687	0.9995778617414377	1.0014703703066714	1.0003590300177132
1.7833333333333334	1.0002822697839673	1.0006737448871874	1.0022387117966067	0.9993999134301343	1.0003328667364644	1.0002423115209302	1.0008007993386279	1.002709781005708
1.8833333333333333	0.9995101553857295	1.0005420052155327	0.9993719158876104	1.0008536750656927	0.9993134623560425	1.0002838396321487	1.0012086988938729	0.9994278883925986
1.9833333333333334	1.0003767673670352	0.9991252259396689	0.9993642914304056	0.9998322162322872	0.9984633317657275	1.0014504020290989	1.0011086480595675	1.0015687508995221
[truncated: 1,980 more rows]

## Sheet: Fig5_PostEthyleneH2Reduction_gr
0	1	2	3	4	5	6	7	8
[truncated: 2,700 more rows]

## Sheet: Fig6_Ethylene-to-25_greyvalues_
0	1	2	3	4	5	6	7	8
[truncated: 1,600 more rows]

## Sheet: Fig7v1_H2off_greyvalues_raw
0	1	2	3	4	5	6	7	8
[truncated: 1,600 more rows]
